# Supplementary material for: Metabolome and transcriptome analysis reveals the molecular profiles underlying the ginseng response to rusty root symptoms
Source: BMC Plant Biol. 2021 May 13;21:215. doi: 10.1186/s12870-021-03001-w (PMC8117609; doi:10.1186/s12870-021-03001-w)
Supplement: Supplementary file 5 — Additional file 5: Table S5. Results of UHPLC–MS/MS analysis in positive ion mode. [file 12870_2021_3001_MOESM5_ESM.xlsx]

## Sheet: table S5-meta_intensity_pos
Compound_ID	Name	Formula	Molecular Weight					Table S5. Results of UHPLC–MS/MS analysis in positive ion mode.
Com_3234_pos	Dihydrokawain	C14 H16 O3	232.11	RT [min]	mzCloud_Results	mzVault_Results	MassList_Results	pos_GRS1	pos_GRS2	pos_GRS3	pos_GRS4	pos_GRS5	pos_GRS6	pos_HG1	pos_HG2	pos_HG3	pos_HG4	pos_HG5	pos_HG6	pos_QC1	pos_QC2	pos_QC3
Com_269_pos	Nicotinamide	C6 H6 N2 O	122.048	9.45	Full match	Full match	Full match	1.25964e+08	1.17589e+08	1.55366e+08	1.47997e+08	1.44584e+08	1.51843e+08	1.03732e+08	1.56571e+08	1.11113e+08	9.22405e+07	1.18161e+08	1.0921e+08	1.30099e+08	1.35132e+08	1.30771e+08
Com_6454_pos	3-Methoxybenzaldehyde	C8 H8 O2	136.053	1.287	Full match	Full match	Full match	1.79426e+09	1.90616e+09	2.4603e+09	2.3465e+09	2.43628e+09	2.17596e+09	2.05622e+09	2.43692e+09	1.75058e+09	2.30987e+09	1.954e+09	1.97015e+09	1.95182e+09	2.05332e+09	2.10274e+09
Com_16373_pos	1-Phenyl-3-methyl-5-pyrazolone	C10 H10 N2 O	174.08	6.427	Full match	Full match	Full match	3.26834e+07	3.47558e+07	3.73461e+07	4.2523e+07	4.0417e+07	3.38001e+07	3.91421e+07	5.96746e+07	3.89514e+07	6.70884e+07	4.41778e+07	6.55728e+07	4.26489e+07	5.17775e+07	4.30528e+07
Com_2038_pos	Methionine sulfoxide	C5 H11 N O3 S	165.046	8.185	Full match	Full match	Full match	1.53602e+07	8.43393e+06	7.42231e+06	9.27294e+06	7.66583e+06	1.01879e+07	7.88388e+06	1.16639e+07	1.18218e+07	1.7091e+07	6.70066e+06	7.30476e+06	9.06706e+06	1.02693e+07	8.38644e+06
Com_2324_pos	Nicotine	C10 H14 N2	162.116	1.717	Full match	Full match	No results	1.35375e+08	1.11409e+08	1.97287e+08	1.88812e+08	1.75516e+08	1.97354e+08	2.08589e+08	2.76159e+08	2.83794e+08	2.6891e+08	2.30815e+08	2.54309e+08	1.59444e+08	2.11803e+08	2.54702e+08
Com_645_pos	4-Methoxycinnamic acid	C10 H10 O3	178.063	1.88	Full match	Full match	No results	2.06868e+07	2.75049e+07	2.88759e+08	6.89911e+07	1.85871e+08	1.29917e+08	4.03544e+07	1.15382e+08	5.42308e+07	6.52051e+07	3.76132e+07	5.71732e+07	8.58133e+07	6.67353e+07	8.96598e+07
Com_2121_pos	Cytidine 5'-monophosphate (hydrate)	C9 H14 N3 O8 P	323.052	8.036	Full match	Full match	Full match	8.4792e+08	9.30304e+08	8.12785e+08	1.11826e+09	1.157e+09	1.01871e+09	1.07421e+08	9.70885e+07	7.31032e+07	1.31754e+08	1.52877e+08	9.95871e+07	5.65264e+08	5.67291e+08	5.90817e+08
Com_143_pos	Asparagine	C4 H8 N2 O3	132.054	1.351	Full match	Full match	Full match	1.59103e+08	1.77289e+08	2.25852e+08	2.12854e+08	2.2202e+08	2.17739e+08	1.57372e+08	2.64717e+08	1.28861e+08	2.18615e+08	2.77388e+08	1.8572e+08	1.94647e+08	2.10402e+08	1.9581e+08
Com_5368_pos	Piceatannol	C14 H12 O4	244.074	1.411	Full match	Full match	Full match	4.45569e+09	5.22523e+09	4.66467e+09	4.16404e+09	3.73256e+09	3.45484e+09	2.44741e+09	2.55559e+09	3.42589e+09	2.4687e+09	2.51389e+09	3.05991e+09	3.36369e+09	3.66165e+09	3.24802e+09
Com_1441_pos	Glucose 1-phosphate	C6 H13 O9 P	260.03	8.146	Full match	Full match	Full match	6.09363e+07	5.14047e+07	8.69324e+07	7.07031e+07	8.46839e+07	8.47409e+07	3.42055e+06	2.83856e+06	2.23871e+06	2.64745e+06	3.69866e+06	3.8258e+06	3.98419e+07	4.39016e+07	4.17157e+07
Com_1240_pos	Cytosine	C4 H5 N3 O	111.043	1.405	Full match	Full match	Full match	5.24364e+07	4.84e+07	5.93589e+07	4.22425e+07	6.53804e+07	6.64581e+07	5.7045e+08	2.10464e+08	4.57002e+08	3.74851e+08	4.86723e+08	3.80857e+08	1.32111e+08	1.75379e+08	1.17004e+08
Com_4621_pos	Propionylcarnitine	C10 H19 N O4	217.132	1.54	Full match	Full match	Full match	4.17026e+08	3.74862e+08	4.13806e+08	3.62261e+08	3.79027e+08	3.81454e+08	5.69768e+08	3.95653e+08	5.23221e+08	3.84426e+08	6.07989e+08	4.30874e+08	4.26338e+08	3.98389e+08	3.80175e+08
Com_1468_pos	N3,N4-Dimethyl-L-arginine	C8 H18 N4 O2	202.143	2.62	Full match	Full match	No results	7.84884e+07	9.19493e+07	9.25122e+07	1.1428e+08	8.13176e+07	7.9128e+07	1.00149e+07	1.53469e+07	1.14267e+07	1.55908e+07	8.39186e+06	1.64688e+07	5.85416e+07	5.91873e+07	6.09037e+07
Com_2256_pos	Apocynin	C9 H10 O3	166.063	1.282	Full match	Full match	No results	2.18905e+08	1.57149e+08	2.15407e+08	2.03778e+08	2.14337e+08	2.08582e+08	3.90897e+08	3.03952e+08	2.52432e+08	2.94353e+08	2.90634e+08	5.13773e+08	2.46823e+08	2.76445e+08	2.703e+08
Com_4751_pos	4-(2,3-dihydro-1,4-benzodioxin-6-yl)butanoic acid	C12 H14 O4	222.089	6.548	Full match	Full match	Full match	1.29309e+08	1.29278e+08	1.19517e+08	1.50283e+08	1.34719e+08	1.2521e+08	1.77733e+08	2.44659e+08	1.94955e+08	2.37263e+08	2.38246e+08	2.7078e+08	1.69077e+08	1.7348e+08	1.74204e+08
Com_634_pos	Methionine	C5 H11 N O2 S	149.051	9.031	Full match	Full match	Full match	1.04899e+08	7.36375e+07	5.24646e+07	6.32497e+07	1.07641e+08	5.04834e+07	1.06044e+07	1.89838e+07	1.02939e+07	1.59037e+07	1.38422e+07	1.36926e+07	3.35221e+07	3.91011e+07	3.5552e+07
Com_2913_pos	D-Serine	C3 H7 N O3	105.043	1.742	Full match	Full match	Full match	4.39933e+08	6.7883e+08	7.77216e+08	8.11472e+08	4.26874e+08	1.00621e+09	9.70722e+08	7.0997e+08	1.07619e+09	9.98372e+08	1.30154e+09	6.22818e+08	5.35944e+08	7.76367e+08	9.30313e+08
Com_3936_pos	Methyl cinnamate	C10 H10 O2	162.068	1.235	Full match	Full match	Full match	1.85373e+08	1.70415e+08	2.191e+08	1.78091e+08	2.02396e+08	1.85383e+08	1.64807e+08	1.23657e+08	1.6554e+08	1.39242e+08	1.21637e+08	1.53935e+08	1.52916e+08	1.6006e+08	1.65234e+08
Com_6840_pos	Isovanillic acid	C8 H8 O4	168.042	9.32	Full match	Full match	Full match	1.45983e+08	1.42524e+08	1.24572e+08	1.30794e+08	1.30013e+08	1.19049e+08	2.5857e+07	4.43426e+07	1.80008e+07	3.20347e+07	2.55783e+07	4.3729e+07	8.99567e+07	1.00908e+08	9.17914e+07
Com_1510_pos	Urocanic acid	C6 H6 N2 O2	138.043	6.055	Full match	Full match	Full match	3.40615e+07	2.28026e+07	2.19398e+07	2.13941e+07	1.88234e+07	1.80155e+07	8.63699e+06	2.06583e+07	6.79377e+07	1.89513e+07	6.95309e+07	1.47145e+07	2.31536e+07	2.83997e+07	1.98448e+07
Com_1512_pos	DL-Stachydrine	C7 H13 N O2	143.095	1.354	Full match	Full match	Full match	1.60365e+08	2.01282e+08	3.34205e+08	2.80735e+08	3.42397e+08	2.53557e+08	4.66318e+08	3.94579e+08	3.31758e+08	3.08807e+08	2.39892e+08	4.77956e+08	2.793e+08	2.65911e+08	3.80839e+08
Com_1079_pos	Coumarin	C9 H6 O2	146.037	1.353	Full match	Full match	No results	2.79485e+08	2.7051e+08	4.82129e+08	2.90176e+08	2.85872e+08	2.98753e+08	2.30117e+08	2.1459e+08	2.54486e+08	1.81816e+08	1.29262e+08	2.123e+08	2.27569e+08	2.19914e+08	2.28128e+08
Com_3412_pos	Acetyl-L-carnitine	C9 H17 N O4	203.116	11.744	Full match	Full match	Full match	6.04601e+08	5.90325e+08	5.33025e+08	6.72649e+08	2.07157e+08	3.34219e+08	1.43997e+07	7.55608e+06	6.81379e+06	6.69063e+06	9.56875e+06	1.23552e+07	3.86406e+08	4.20825e+08	4.97425e+08
Com_4970_pos	Paraxanthine	C7 H8 N4 O2	180.065	1.651	Full match	Full match	No results	1.3199e+08	1.31148e+08	1.65676e+08	1.71158e+08	1.66697e+08	1.19855e+08	1.89471e+07	3.27871e+07	1.80439e+07	2.92301e+07	1.69908e+07	3.10487e+07	8.98105e+07	9.61999e+07	8.69527e+07
Com_4809_pos	4-Methyl-5-thiazoleethanol	C6 H9 N O S	143.041	6.788	Full match	Full match	Full match	2.34141e+07	2.61674e+07	1.90771e+07	2.72359e+07	1.79759e+07	1.67326e+07	7.66631e+07	8.78517e+07	4.95593e+07	2.52157e+07	1.65528e+07	5.49946e+07	2.92183e+07	3.12705e+07	3.25019e+07
Com_2208_pos	D-(+)-Camphor	C10 H16 O	152.12	4.705	Full match	Full match	Full match	9.50351e+07	9.28417e+07	9.09663e+07	8.94301e+07	1.05542e+08	8.83338e+07	3.06202e+07	7.80844e+07	3.06278e+07	5.53407e+07	2.79854e+07	5.84922e+07	5.81556e+07	7.5076e+07	6.68877e+07
Com_160_pos	α-Eleostearic acid	C18 H30 O2	278.225	10.212	Full match	Full match	Full match	2.8733e+08	2.95172e+08	2.46998e+08	2.61972e+08	2.85019e+08	2.39018e+08	9.34069e+07	5.83946e+07	8.06935e+07	9.46979e+07	1.25771e+08	7.80208e+07	1.90262e+08	1.98893e+08	1.77122e+08
Com_808_pos	Testosterone undecanoate	C30 H48 O3	456.361	13.881	Full match	Full match	Full match	3.22596e+09	2.40517e+09	3.01604e+09	2.63556e+09	3.08981e+09	2.03955e+09	3.66447e+09	3.84044e+09	3.72456e+09	3.52322e+09	3.55157e+09	5.0792e+09	2.74636e+09	2.79042e+09	2.969e+09
Com_3775_pos	Citral	C10 H16 O	152.12	13.513	Full match	Full match	Full match	2.61895e+08	2.94843e+08	4.29242e+08	2.73583e+08	2.89114e+08	2.72536e+08	2.84286e+08	7.94526e+08	2.62084e+08	2.60085e+08	1.57484e+08	4.94096e+08	3.21437e+08	3.02352e+08	2.78136e+08
Com_709_pos	L-Threonine	C4 H9 N O3	119.058	12.067	Full match	Full match	Full match	1.5887e+08	7.59692e+07	4.8626e+07	7.57508e+07	4.76812e+07	4.7523e+07	4.65741e+07	3.17253e+07	2.06777e+07	7.87352e+07	3.4239e+07	1.9297e+07	5.50534e+07	5.59453e+07	4.9823e+07
Com_3155_pos	Pyridoxine	C8 H11 N O3	169.074	1.247	Full match	Full match	Full match	1.07464e+09	9.5484e+08	1.1326e+09	1.02618e+09	1.03241e+09	9.99808e+08	7.58667e+08	6.39634e+08	7.38471e+08	6.10562e+08	6.64994e+08	8.84387e+08	7.71778e+08	8.4334e+08	8.7087e+08
Com_166_pos	2-Hydroxycinnamic acid	C9 H8 O3	164.048	1.889	Full match	Full match	Full match	4.68885e+07	3.38354e+07	3.19083e+07	3.59278e+07	3.50873e+07	2.94076e+07	1.63171e+08	1.36287e+08	2.14908e+08	1.2442e+08	1.68447e+08	1.86249e+08	1.02203e+08	8.52158e+07	8.95443e+07
Com_149_pos	L-Pyroglutamic acid	C5 H7 N O3	129.043	2.13	Full match	Full match	Full match	2.0653e+09	1.84918e+09	2.12838e+09	2.06703e+09	2.35992e+09	2.99644e+09	3.24247e+09	3.89298e+09	3.17203e+09	4.15334e+09	3.41265e+09	3.98111e+09	3.11911e+09	3.29676e+09	3.0094e+09
Com_3445_pos	Acetophenone	C8 H8 O	120.058	2.077	Full match	Full match	Full match	1.57084e+09	1.43584e+09	2.50061e+09	2.02194e+09	2.61806e+09	2.40584e+09	2.9099e+09	4.33242e+09	2.95535e+09	3.20866e+09	2.09732e+09	3.28957e+09	2.15705e+09	2.5654e+09	2.59846e+09
Com_339_pos	Nootkatone	C15 H22 O	218.167	8.527	Full match	Full match	No results	1.68878e+08	1.54321e+08	1.532e+08	1.6897e+08	1.6278e+08	1.29745e+08	3.97616e+07	3.18161e+07	3.6106e+07	3.65931e+07	4.07765e+07	3.18569e+07	1.07128e+08	1.03702e+08	1.01944e+08
Com_3101_pos	trans-Cinnamaldehyde	C9 H8 O	132.058	13.406	Full match	Full match	Full match	5.31996e+08	7.0151e+08	8.92439e+08	5.61259e+08	5.77655e+08	6.8113e+08	1.93503e+09	1.35772e+09	2.52361e+09	7.18372e+08	9.34607e+08	1.06762e+09	9.23208e+08	9.21503e+08	9.19042e+08
Com_2854_pos	Folinic acid	C20 H23 N7 O7	473.166	8.602	Full match	Full match	Full match	2.04128e+08	1.79387e+08	1.58154e+08	1.83894e+08	1.85503e+08	1.67783e+08	7.89812e+07	8.38261e+07	8.64341e+07	6.75011e+07	8.36919e+07	6.84285e+07	1.2497e+08	1.33979e+08	1.30182e+08
Com_831_pos	Cortisone	C21 H28 O5	360.194	6.383	Full match	Full match	Full match	1.74762e+08	1.75945e+08	1.77407e+08	2.05235e+08	2.01121e+08	1.70768e+08	1.71574e+08	1.83799e+08	1.52233e+08	1.98056e+08	1.9831e+08	1.94845e+08	1.54183e+08	1.80163e+08	1.86079e+08
Com_11533_pos	5-Hydroxyindole-3-acetic acid	C10 H9 N O3	191.059	13.871	Full match	Full match	No results	3.13659e+07	4.65316e+07	5.25478e+07	2.35527e+07	2.32661e+07	2.7206e+07	1.0431e+09	5.211e+08	7.53034e+08	3.71035e+08	7.67824e+08	5.42232e+08	2.08101e+08	1.99595e+08	1.41478e+08
Com_609_pos	Nicotinic acid	C6 H5 N O2	123.032	6.341	Full match	Full match	No results	1.08225e+07	1.24004e+07	7.80106e+06	1.10751e+07	9.48418e+06	7.87664e+06	2.9282e+07	1.27615e+07	3.3483e+07	1.451e+07	1.99622e+07	2.61519e+07	1.18934e+07	1.65351e+07	1.42615e+07
Com_5948_pos	N2-Methylguanosine	C11 H15 N5 O5	297.108	1.785	Full match	Full match	Full match	9.05284e+08	8.98116e+08	1.21319e+09	1.00135e+09	1.02078e+09	1.08991e+09	1.09088e+09	6.64294e+08	5.54434e+08	1.32989e+09	7.69601e+08	1.28308e+09	9.96988e+08	9.81578e+08	1.01289e+09
Com_4662_pos	Isohomovanillic acid	C9 H10 O4	182.058	5.307	Full match	Full match	Full match	5.58148e+07	6.93161e+07	8.22747e+07	5.34523e+07	5.23716e+07	6.0454e+07	3.01104e+07	2.44967e+07	2.99244e+07	3.35215e+07	2.64352e+07	2.96597e+07	3.99281e+07	4.55327e+07	4.48605e+07
Com_3382_pos	4-Guanidinobutyric acid	C5 H11 N3 O2	145.085	6.363	Full match	Full match	Full match	8.50189e+07	6.93558e+07	9.16623e+07	9.21442e+07	1.10458e+08	9.40917e+07	1.75226e+07	2.07441e+07	1.1361e+07	2.02282e+07	2.85722e+07	2.7943e+07	5.41711e+07	5.96389e+07	5.54851e+07
Com_6638_pos	Methyl indole-3-acetate	C11 H11 N O2	189.079	1.35	Full match	Full match	Full match	1.59227e+08	1.30046e+08	1.80317e+08	1.69894e+08	1.69135e+08	1.47897e+08	9.53708e+07	1.30479e+08	1.03124e+08	1.25711e+08	1.21242e+08	1.67486e+08	1.32449e+08	1.32591e+08	1.36588e+08
Com_1279_pos	DL-Carnitine	C7 H15 N O3	161.105	8.571	Full match	Full match	Full match	2.4436e+07	2.50139e+07	1.75314e+07	2.46862e+07	2.15996e+07	2.29796e+07	3.80634e+07	5.75284e+07	3.23424e+07	6.18866e+07	4.69611e+07	4.10572e+07	3.00216e+07	3.76803e+07	3.68062e+07
Com_15645_pos	3,5-Dimethoxybenzoic acid	C9 H10 O4	182.058	1.238	Full match	Full match	No results	3.60657e+08	3.56496e+08	4.2576e+08	3.61506e+08	3.76935e+08	2.65501e+08	1.09948e+08	4.69922e+08	1.37393e+08	1.43944e+08	1.63243e+08	2.3689e+08	3.11014e+08	3.05885e+08	3.02673e+08
Com_2488_pos	L-Lysine	C6 H14 N2 O2	146.106	8.55	Full match	Full match	Full match	7.55758e+06	8.2928e+06	7.59339e+06	9.77802e+06	9.04804e+06	9.98428e+06	1.26639e+07	1.5157e+07	7.60924e+06	1.50074e+07	9.21508e+06	1.74409e+07	1.17293e+07	1.17263e+07	1.19597e+07
Com_4700_pos	N6,N6,N6-Trimethyl-L-lysine	C9 H20 N2 O2	188.153	1.109	Full match	Full match	No results	2.24452e+08	1.99205e+08	2.62867e+08	2.34708e+08	2.49294e+08	2.34135e+08	2.08694e+08	1.23082e+08	1.23282e+08	2.09072e+08	1.7994e+08	1.86748e+08	1.96505e+08	2.05455e+08	1.92534e+08
Com_7690_pos	5,6-dimethyl-4-oxo-4H-pyran-2-carboxylic acid	C8 H8 O4	168.043	1.179	Full match	Full match	No results	3.96168e+07	2.91539e+07	3.57248e+07	2.92108e+07	3.44229e+07	4.31664e+07	1.30238e+08	8.06634e+07	8.02341e+07	8.12103e+07	1.06606e+08	1.18362e+08	6.93276e+07	6.5368e+07	7.27746e+07
Com_47_pos	Choline	C5 H13 N O	103.1	7.292	Full match	Full match	Full match	1.19677e+07	9.27155e+06	9.95088e+06	1.33762e+07	1.14702e+07	1.05129e+07	3.30871e+07	4.59121e+07	4.11735e+07	2.31482e+07	5.88482e+07	4.42771e+07	1.81815e+07	1.99172e+07	2.04339e+07
Com_590_pos	Cytarabine	C9 H13 N3 O5	243.086	1.214	Full match	Full match	No results	1.60732e+10	1.40223e+10	1.46395e+10	1.58064e+10	14862346741	1.41174e+10	1.54999e+10	1.14109e+10	1.6376e+10	1.23839e+10	1.69451e+10	1.45952e+10	1.48837e+10	1.4215e+10	13375286577
Com_2522_pos	β-Nicotinamide mononucleotide	C11 H15 N2 O8 P	334.057	1.345	Full match	Full match	Full match	1.02546e+09	9.08097e+08	9.32822e+08	1.03927e+09	9.98634e+08	8.69682e+08	1.49897e+09	9.80427e+08	1.49359e+09	9.93263e+08	1.36503e+09	1.23153e+09	1.03386e+09	1.04308e+09	1.07674e+09
Com_7688_pos	1-Methyladenosine	C11 H15 N5 O4	281.112	1.329	Full match	Full match	Full match	3.75337e+07	4.2166e+07	4.79639e+07	4.61444e+07	6.1156e+07	4.67393e+07	2.92447e+08	1.02543e+08	2.4659e+08	1.11475e+08	1.64422e+08	1.39602e+08	9.90893e+07	1.01522e+08	1.07274e+08
Com_762_pos	Thymine	C5 H6 N2 O2	126.043	1.344	Full match	Full match	Full match	4.28363e+07	4.33476e+07	1.22714e+07	4.10668e+07	4.02704e+07	2.82189e+07	5.72861e+07	3.17509e+07	2.80124e+07	4.38051e+07	9.31374e+06	5.89343e+07	3.69196e+07	2.72916e+07	3.42183e+07
Com_1278_pos	2-Methoxybenzaldehyde	C8 H8 O2	136.053	5.374	Full match	Full match	Full match	6.06953e+08	6.56343e+08	7.38702e+08	9.63712e+08	7.57866e+08	9.19519e+08	1.93263e+08	2.71705e+08	2.81205e+08	2.17317e+08	3.87928e+08	3.86765e+08	4.67593e+08	4.72762e+08	4.75735e+08
Com_840_pos	Ethyl protocatechuate	C9 H10 O4	182.058	11.75	Full match	Full match	Full match	5.02118e+08	4.83092e+08	4.04775e+08	5.25715e+08	5.3669e+08	3.2029e+08	5.34829e+07	5.14456e+07	4.9777e+07	4.56897e+07	3.77106e+07	5.93506e+07	3.23779e+08	3.29572e+08	3.25116e+08
Com_208_pos	D-(+)-Proline	C5 H9 N O2	115.063	11.667	Full match	Full match	Full match	6.00002e+08	5.92834e+08	7.40046e+08	7.44251e+08	8.6832e+08	7.60751e+08	9.84587e+06	7.92771e+06	7.08529e+06	8.7135e+06	6.90508e+06	7.97235e+06	4.4614e+08	4.7106e+08	4.78254e+08
Com_11608_pos	Kaempferol	C15 H10 O6	286.048	1.321	Full match	Full match	Full match	2.77292e+09	2.64567e+09	3.31604e+09	3.08262e+09	3.4955e+09	2.86012e+09	1.37079e+09	1.32234e+09	1.28282e+09	1209688392	1.11982e+09	1.34357e+09	2.05018e+09	2.16398e+09	2.08077e+09
Com_713_pos	N-Benzylformamide	C8 H9 N O	135.069	8.861	Full match	Full match	Full match	6.24602e+06	5.17786e+06	1.15388e+07	7.25056e+06	9.791e+06	8.99496e+06	8.48236e+06	2.50134e+07	1.26797e+07	8.52339e+06	6.78053e+06	1.05509e+07	1.01275e+07	9.03545e+06	1.02694e+07
Com_4565_pos	Carvone	C10 H14 O	150.105	2.132	Full match	Full match	No results	4.59458e+08	4.73535e+08	6.21339e+08	5.563e+08	6.88629e+08	8.43561e+08	8.32879e+08	8.49273e+08	5.28988e+08	1.12039e+09	1.01444e+09	8.05921e+08	8.85619e+08	9.13598e+08	7.88488e+08
Com_45_pos	L-Norleucine	C6 H13 N O2	131.095	13.257	Full match	Full match	Full match	1.09323e+08	8.3267e+07	9.44402e+07	9.02458e+07	1.13965e+08	8.90211e+07	3.75991e+07	8.19779e+07	5.66907e+07	6.882e+07	6.08988e+07	7.47442e+07	7.65319e+07	7.54755e+07	7.74594e+07
Com_1700_pos	N-Acetyl-D-galactosamine	C8 H15 N O6	221.09	2.866	Full match	Full match	Full match	1.25313e+10	1.05088e+10	1.12227e+10	1.70979e+10	1.35908e+10	1.12242e+10	7.11545e+09	1.36806e+10	9.69975e+09	8.29213e+09	9.97757e+09	1.00016e+10	1.04821e+10	1.04042e+10	10006499358
Com_252_pos	L-Glutamic acid	C5 H9 N O4	147.053	1.317	Full match	Full match	Full match	4.2091e+08	1.51489e+08	3.90485e+08	3.78855e+08	3.93037e+08	3.23775e+08	2.69706e+08	1.82311e+08	2.54266e+08	1.72779e+08	2.32368e+08	3.15642e+08	2.79296e+08	3.10157e+08	2.67587e+08
Com_256_pos	L-Tyrosine	C9 H11 N O3	181.074	1.259	Full match	Full match	Full match	2.4828e+09	2.41445e+09	3.13774e+09	2.69272e+09	2.59096e+09	2.59005e+09	4.60238e+08	6.63688e+08	4.48454e+08	7.60382e+08	4.95854e+08	6.53409e+08	1.38435e+09	1.4753e+09	1.55307e+09
Com_2513_pos	Pipecolic acid	C6 H11 N O2	129.079	2.014	Full match	Full match	Full match	1.66281e+09	1.36907e+08	1.70748e+09	1.69711e+09	1.97441e+09	2.41789e+09	2.63517e+09	8.03096e+08	8.23882e+08	8.68053e+08	2.79686e+09	3.22079e+09	2.50891e+09	2.6714e+09	2.39448e+09
Com_4071_pos	Caffeine	C8 H10 N4 O2	194.081	1.109	Full match	Full match	Full match	2.21377e+08	1.96971e+08	2.60653e+08	2.32811e+08	2.46579e+08	2.31723e+08	2.05453e+08	1.21665e+08	1.22097e+08	2.06328e+08	1.78347e+08	1.85549e+08	1.94492e+08	2.02873e+08	1.89867e+08
Com_409_pos	Adenosine 3'5'-cyclic monophosphate	C10 H12 N5 O6 P	329.053	7.752	Full match	Full match	No results	4.52296e+07	4.83812e+07	3.03792e+07	4.39077e+07	1.62351e+07	2.8673e+07	8.72085e+07	1.1676e+08	1.0717e+08	4.62813e+07	4.61049e+07	1.14029e+08	4.77365e+07	5.19815e+07	5.00048e+07
Com_2343_pos	5-Hydroxytryptophan	C11 H12 N2 O3	220.085	2.185	Full match	Full match	Full match	3.55375e+08	3.4733e+08	5.56904e+08	4.44802e+08	4.70679e+08	5.25041e+08	1.15956e+09	1.55826e+09	1.07679e+09	1.31647e+09	1.78325e+09	1.17464e+09	7.83611e+08	8.37967e+08	8.45996e+08
Com_5338_pos	5'-S-Methyl-5'-thioadenosine	C11 H15 N5 O3 S	297.09	5.616	Full match	Full match	Full match	1.94995e+08	2.71217e+08	1.83154e+08	2.61025e+08	1.73026e+08	2.1875e+08	3.11807e+07	7.76449e+07	3.9052e+07	6.36886e+07	6.06168e+07	7.11966e+07	1.50855e+08	1.08932e+08	1.53876e+08
Com_311_pos	Uracil	C4 H4 N2 O2	112.027	6.837	Full match	Full match	Full match	7.03401e+07	6.38872e+07	8.11627e+07	6.70709e+07	8.99702e+07	6.53073e+07	4.08061e+07	4.67561e+07	4.51334e+07	2.65357e+07	4.43243e+07	1.45434e+07	5.14219e+07	5.06132e+07	5.44143e+07
Com_2811_pos	2'-O-Methyladenosine	C11 H15 N5 O4	281.113	2.033	Full match	Full match	Full match	9.97814e+08	1.11585e+09	1.31834e+09	1.15541e+09	1.01024e+09	1.5271e+09	2.94906e+09	1.97646e+09	2.70941e+09	1.5769e+09	2.70894e+09	1.87466e+09	1.62076e+09	1.0728e+09	1.71959e+09
Com_2075_pos	Inosine	C10 H12 N4 O5	268.081	5.097	Full match	Full match	Full match	1.40638e+08	1.23194e+08	1.60708e+08	1.3992e+08	1.55295e+08	1.37015e+08	1.98543e+08	1.87953e+08	1.82854e+08	1.393e+08	1.75111e+08	1.95714e+08	1.57955e+08	1.42554e+08	1.56924e+08
Com_213_pos	Υ-Aminobutyric acid (GABA)	C4 H9 N O2	103.064	2.887	Full match	Full match	Full match	1.79791e+08	2.13746e+08	1.43174e+08	2.66865e+08	3.0825e+08	1.6111e+08	4.97235e+07	6.32808e+07	2.81486e+07	6.47081e+07	4.56952e+07	4.76208e+07	9.91516e+07	1.10341e+08	1.18077e+08
Com_898_pos	Panthenol	C9 H19 N O4	205.132	1.233	Full match	Full match	Full match	2.99304e+09	2.7181e+09	3.02492e+09	2.7335e+09	3.14201e+09	2.77718e+09	4.07659e+09	2.14854e+09	3.3052e+09	2.64552e+09	2.66132e+09	2848895961	2.64159e+09	2956931391	2.71998e+09
Com_6408_pos	Pyridoxal	C8 H9 N O3	167.058	6.253	Full match	Full match	Full match	8.10881e+07	7.39876e+07	2.34682e+07	5.59553e+07	2.70664e+07	2.41538e+07	8.02194e+08	5.33492e+08	1.77912e+08	3.40968e+07	8.42522e+07	8.95993e+08	1.76091e+08	2.60011e+08	2.606e+08
Com_3988_pos	3'-Adenosine monophosphate (3'-AMP)	C10 H14 N5 O7 P	347.064	1.353	Full match	Full match	No results	4.04115e+07	3.40538e+07	3.44025e+07	3.54035e+07	3.01633e+07	2.91328e+07	8.18417e+07	4.5624e+07	7.80241e+07	5.71195e+07	6.87507e+07	7.60204e+07	4.8351e+07	4.85133e+07	5.14056e+07
Com_606_pos	Pantothenic acid	C9 H17 N O5	219.111	2.849	Full match	Full match	Full match	3.74618e+07	3.81346e+07	6.539e+07	5.69004e+07	6.97063e+07	6.24673e+07	1.62836e+08	9.60082e+07	9.25649e+07	9.33229e+07	9.40905e+07	8.76766e+07	7.3121e+07	8.02212e+07	8.22061e+07
Com_13521_pos	Isorhapontigenin	C15 H14 O4	258.089	6.147	Full match	Full match	Full match	4.07271e+08	3.6672e+08	2.54602e+08	3.31043e+08	3.32051e+08	2.9493e+08	8.52211e+08	4.24124e+08	1.46282e+09	4.31214e+08	7.28529e+08	9.22651e+08	4.11503e+08	5.00066e+08	5.34428e+08
Com_498_pos	Pyrogallol	C6 H6 O3	126.032	8.021	Full match	Full match	Full match	6.3419e+06	2.26256e+07	1.58038e+07	1.82775e+07	1.83724e+07	1.67758e+07	381662	340845	400499	490783	390182	393472	1.05438e+07	1.21777e+07	1.21825e+07
Com_3224_pos	Glycyl-L-leucine	C8 H16 N2 O3	188.116	1.336	Full match	Full match	Full match	4.36319e+08	3.80926e+08	4.40753e+08	4.37226e+08	3.79723e+08	3.74835e+08	1.79469e+09	8.82039e+08	1.45756e+09	1.16595e+09	1.52066e+09	1.33805e+09	8.23262e+08	8.56902e+08	8.07195e+08
Com_1874_pos	2-Aminoadipic acid	C6 H11 N O4	161.069	6.122	Full match	Full match	Full match	1.7368e+08	1.68505e+08	1.75233e+08	1.83357e+08	1.78108e+08	1.5256e+08	1.07327e+08	9.95574e+07	1.15259e+08	8.37016e+07	9.71678e+07	1.03117e+08	1.29066e+08	1.36464e+08	1.45328e+08
Com_3873_pos	Glycerophospho-N-palmitoyl ethanolamine	C21 H44 N O7 P	453.286	1.331	Full match	Full match	Full match	3.77306e+08	3.15816e+08	2.54653e+08	2.87499e+08	2.79489e+08	2.3795e+08	1.16149e+08	7.85761e+07	1.32271e+08	1.04571e+08	7.59733e+07	1.12303e+08	1.87941e+08	1.81958e+08	1.94094e+08
Com_4683_pos	Adenosine 5'-monophosphate	C10 H14 N5 O7 P	347.063	14.703	Full match	Full match	Full match	1.21627e+08	1.37612e+08	9.90722e+07	1.09708e+08	1.42576e+08	1.04172e+08	1.44578e+08	1.13049e+08	1.40698e+08	9.37725e+07	1.42001e+08	9.8217e+07	1.41995e+08	1.29161e+08	1.16351e+08
Com_554_pos	L-Aspartic acid	C4 H7 N O4	133.038	1.584	Full match	Full match	Full match	6.0576e+07	5.00937e+07	8.51061e+07	7.21101e+07	1.0974e+08	8.18815e+07	3.93984e+07	1.82621e+07	2.45099e+07	7.80718e+06	2.0634e+07	1.18728e+07	4.24415e+07	4.11225e+07	3.39054e+07
Com_35_pos	Adenosine	C10 H13 N5 O4	267.097	1.254	Full match	Full match	Full match	1.37792e+09	1.24686e+09	1.24208e+09	1.09432e+09	9.2021e+08	9.30567e+08	1.30243e+09	8.46557e+08	1.22687e+09	1.11445e+09	1.38e+09	1.49313e+09	1.08777e+09	1.12266e+09	1.17972e+09
Com_449_pos	L-Glutathione oxidized	C20 H32 N6 O12 S2	612.152	2.488	Full match	Full match	Full match	7.0415e+09	4.69092e+09	5.57463e+09	6.47565e+09	7.63395e+09	7.63363e+09	1.59753e+10	1.39395e+10	2.34291e+10	10044215434	1.73792e+10	1.97186e+10	9.96578e+09	1.27528e+10	1.31118e+10
Com_12217_pos	Indole-3-acetic acid	C10 H9 N O2	175.064	2.084	Full match	Full match	Full match	4.19078e+07	5.32522e+07	4.95672e+07	6.04839e+07	3.63959e+07	4.8364e+07	1.95899e+09	5.28685e+08	1.53819e+09	1.26136e+09	1.51685e+09	9.27073e+08	3.92638e+08	5.8308e+08	6.15338e+08
Com_2622_pos	(3β,5ξ,9ξ)-3,23-Dihydroxy-1-oxoolean-12-en-28-oic acid	C30 H46 O5	486.336	9.575	Full match	Full match	Full match	1.78797e+07	1.67231e+07	2.8215e+07	1.51543e+07	2.143e+07	1.8428e+07	5.01305e+06	1.77144e+07	5.0032e+06	9.46317e+06	4.19409e+06	9.7824e+06	1.6331e+07	1.55181e+07	1.52757e+07
Com_994_pos	2'-Deoxyadenosine	C10 H13 N5 O3	251.102	14.167	Full match	Full match	No results	2.63002e+07	1.95735e+08	4.1124e+07	2.93335e+07	6.39252e+07	2.23298e+08	1.17257e+07	1.38688e+07	1.10358e+07	7.89782e+06	9.83859e+06	1.50106e+07	1.31226e+08	1.25625e+08	1.20702e+08
Com_2778_pos	Guanine	C5 H5 N5 O	151.05	2.738	Full match	Full match	Full match	5.08294e+08	5.60298e+08	4.05735e+08	5.89e+08	4.62667e+08	4.7367e+08	6.67626e+08	4.25565e+08	6.8489e+08	6.46017e+08	7.93806e+08	5.32917e+08	5.62325e+08	5.27059e+08	5.45212e+08
Com_257_pos	Maltol	C6 H6 O3	126.032	1.355	Full match	Full match	Full match	2.18768e+08	2.02176e+08	2.14196e+08	1.65543e+08	2.1076e+08	2.08059e+08	3.34297e+07	1.16991e+08	4.18769e+07	4.47729e+07	2.48797e+07	6.5362e+07	1.51067e+08	1.60971e+08	1.18284e+08
Com_1872_pos	N-Acetyl-DL-glutamic acid	C7 H11 N O5	189.064	13.403	Full match	Full match	Full match	6.2319e+08	6.45759e+08	6.19885e+08	6.28327e+08	6.11399e+08	5.83827e+08	3.17939e+09	1.66849e+09	2.96441e+09	2.16066e+09	3.21106e+09	1.82839e+09	1.16806e+09	1.30066e+09	1.23512e+09
Com_10218_pos	Syringic acid	C9 H10 O5	198.053	2.161	Full match	Full match	Full match	5.22584e+07	4.74178e+07	4.91278e+07	4.9901e+07	5.37597e+07	4.8192e+07	4.17555e+08	1.66869e+08	3.02736e+08	2.36373e+08	2.36227e+08	2.28693e+08	1.27366e+08	1.55155e+08	1.61686e+08
Com_24_pos	DL-Tryptophan	C11 H12 N2 O2	204.09	6.692	Full match	Full match	Full match	1.07045e+07	1.28025e+07	9.37623e+06	1.08358e+07	2.18536e+07	1.43495e+07	2.97258e+07	2.66491e+07	4.02516e+07	2.11537e+07	3.22123e+07	2.2214e+07	2.0977e+07	1.28767e+07	2.08203e+07
Com_356_pos	Hypoxanthine	C5 H4 N4 O	136.039	6.636	Full match	Full match	Full match	1.70647e+10	1.63269e+10	1.70841e+10	1.42767e+10	1.43786e+10	1.54027e+10	9.01587e+09	2.3142e+10	8.7746e+09	2.03554e+10	1.65208e+10	25379355197	1.5143e+10	1.63807e+10	1.67788e+10
Com_4397_pos	L-Saccharopine	C11 H20 N2 O6	276.132	1.828	Full match	Full match	Full match	2.0162e+09	1.81197e+09	1.86342e+09	1.59342e+09	2.10543e+09	1.77073e+09	2.44968e+08	7.93529e+08	2.73078e+08	3.64211e+08	3.02037e+08	5.44636e+08	8.27814e+08	1.15808e+09	7.98155e+08
Com_69_pos	L-Phenylalanine	C9 H11 N O2	165.079	1.249	Full match	Full match	Full match	1.29622e+08	1.06188e+08	1.15305e+08	1.07847e+08	9.82562e+07	9.76577e+07	2.21349e+07	2.98042e+07	2.75527e+07	3.58016e+07	3.58972e+07	6.67853e+07	6.63645e+07	7.09481e+07	7.33985e+07
Com_1334_pos	Sinapinic acid	C11 H12 O5	224.069	5.159	Full match	Full match	Full match	10300732210	9.17362e+09	1.02662e+10	1.04803e+10	1.05719e+10	9.56908e+09	8.95453e+09	9.89385e+09	8.97161e+09	8.12676e+09	7.75778e+09	1.05208e+10	8.80759e+09	1.04553e+10	9.30775e+09
Com_88_pos	D-(-)-Glutamine	C5 H10 N2 O3	146.069	7.631	Full match	Full match	Full match	3.5797e+07	2.38216e+07	2.46639e+07	2.82529e+07	3.16743e+07	2.34912e+07	2.97533e+08	2.41336e+08	3.31271e+08	2.13757e+08	4.0047e+08	5.69061e+08	1.29265e+08	1.44179e+08	1.3589e+08
Com_4412_pos	Riboflavin	C17 H20 N4 O6	376.139	1.245	Full match	Full match	Full match	6.07808e+09	4.84552e+09	4.89915e+09	4.92867e+09	4.44094e+09	5.23474e+09	7.26444e+09	6.25494e+09	6.02992e+09	7.6665e+09	8.96987e+09	9.54248e+09	5.96951e+09	6.49301e+09	6.48189e+09
Com_4719_pos	Methyl Gallate	C8 H8 O5	184.037	8.193	Full match	Full match	Full match	6.44257e+07	5.89645e+07	1.28219e+08	8.64874e+07	8.62791e+07	1.00761e+08	8.0165e+07	5.66726e+07	6.26516e+07	5.99051e+07	9.38225e+07	8.67543e+07	7.43665e+07	9.17009e+07	8.61234e+07
Com_33_pos	9-Oxo-10(E),12(E)-octadecadienoic acid	C18 H30 O3	294.22	4.995	No results	No results	Full match	4.67661e+07	5.93305e+07	7.3673e+07	8.74524e+07	7.91965e+07	1.03352e+08	3.0944e+06	2.80131e+06	3.02072e+06	2.60293e+06	819180	4.09848e+06	3.53679e+07	3.21406e+07	4.50064e+07
Com_4074_pos	4-methyl-5-oxo-2-pentyl-2,5-dihydrofuran-3-carboxylic acid	C11 H16 O4	212.105	13.866	Full match	No results	Full match	1.2705e+10	9.00965e+09	1.3169e+10	1.10189e+10	1.09367e+10	7.91527e+09	1.35449e+10	1.90457e+10	1.57628e+10	1.57429e+10	1.42669e+10	19839627091	1.22232e+10	1.12508e+10	11991551954
Com_2152_pos	Sedanolide	C12 H18 O2	194.131	11.445	Full match	No results	No results	1.08937e+08	8.82223e+07	1.13381e+08	9.30084e+07	1.33026e+08	1.09694e+08	1.84225e+07	3.78403e+07	1.95105e+07	1.75725e+07	1.45867e+07	5.1809e+07	7.25937e+07	7.87898e+07	7.73742e+07
Com_13030_pos	4-D-Hydroxysphinganine	C18 H39 N O3	317.293	11.779	Full match	No results	Full match	1.53379e+08	1.52352e+08	2.1823e+08	2.0516e+08	2.98168e+08	2.09445e+08	5.51296e+07	5.85508e+07	5.32954e+07	2.56193e+07	4.19674e+07	8.98103e+07	1.385e+08	1.30712e+08	1.31559e+08
Com_1078_pos	Norfludiazepam	C15 H10 Cl F N2 O	288.046	13.21	No results	No results	Full match	1.11543e+07	1.10372e+07	1.22964e+07	9.23894e+06	7.68439e+06	9.72737e+06	1.59374e+07	1.30461e+07	2.56381e+07	1.19769e+07	2.41265e+07	2.60106e+07	1.16516e+07	9.67438e+06	9.44242e+06
Com_10423_pos	(2E)-1-(2-hydroxy-3,4,5,6-tetramethoxyphenyl)-3-phenylprop-2-en-1-one	C19 H20 O6	326.116	11.111	Full match	No results	No results	1.45019e+08	1.86695e+08	1.67235e+08	1.68057e+08	1.49533e+08	1.72518e+08	4.99794e+08	5.77e+08	5.48871e+08	5.85804e+08	5.65306e+08	6.45329e+08	3.09269e+08	3.21559e+08	3.35049e+08
Com_2965_pos	5-Methylcytosine	C5 H7 N3 O	125.059	10.13	Invalid mass	No results	No results	4.40223e+06	5.3088e+06	3.59855e+07	5.93354e+06	6.9435e+06	5.19067e+06	4.80593e+06	4.27053e+06	2.84578e+06	3.53784e+06	2.80027e+06	4.33694e+06	6.21632e+06	6.86572e+06	5.69224e+06
Com_3308_pos	Cellotriose	C18 H32 O16	504.169	1.994	Full match	No results	Full match	1.34053e+08	1.19977e+08	1.3064e+08	1.05177e+08	2.00535e+08	3.5467e+07	3.40739e+07	4.33729e+07	3.62236e+07	2.87325e+07	3.58155e+07	3.00653e+07	6.8967e+07	7.30845e+07	8.24719e+07
Com_20374_pos	Geniposide+NH3	C17 H27 N O10	405.165	12.634	No results	No results	Full match	8.21063e+07	8.48215e+07	9.67176e+07	8.10835e+07	7.31152e+07	9.29081e+07	1.89477e+08	1.24178e+08	1.34889e+08	1.78305e+08	1.92064e+08	1.76144e+08	1.09982e+08	1.20655e+08	1.17083e+08
Com_37667_pos	2-(dimethylamino)guanosine	C12 H17 N5 O5	311.124	8.015	No results	No results	Full match	6.69155e+06	6.70171e+06	5.81523e+06	5.35381e+06	4.51945e+06	5.34389e+06	6.46804e+06	5.73556e+06	9.2536e+06	6.67214e+06	1.05081e+07	1.18584e+07	6.14019e+06	5.66584e+06	4.06604e+06
Com_2938_pos	SQH	C14 H22 N6 O6	392.145	9.345	No results	No results	Full match	1.38555e+06	1.44387e+06	1.5228e+06	1.30618e+06	1.74218e+06	1.49128e+06	1.63729e+06	1.87096e+06	1.25585e+06	1.695e+06	1.25177e+06	1.74277e+06	1.56872e+06	1.29723e+06	1.42128e+06
Com_9137_pos	Anthranilic acid	C7 H7 N O2	137.048	9.003	Invalid mass	No results	No results	2.01251e+08	1.47913e+08	1.59878e+08	1.39807e+08	2.02997e+08	1.56228e+08	5.02567e+06	2.75762e+06	2.73654e+06	4.3515e+06	7.90659e+06	9.36199e+06	1.04546e+08	1.0862e+08	1.22391e+08
Com_15360_pos	Thromboxane B2	C20 H34 O6	392.217	5.9	Full match	No results	Full match	1.20245e+07	1.1867e+07	1.38098e+07	1.34598e+07	1.28201e+07	1.48291e+07	2.1607e+07	1.76552e+07	1.5959e+07	1.39819e+07	1.31143e+07	4.51738e+07	1.59454e+07	1.66944e+07	1.91918e+07
Com_487_pos	(±)17(18)-EpETE	C20 H30 O3	318.217	5.595	Invalid mass	No results	No results	3.61015e+06	2.62833e+06	2.89871e+06	3.10128e+06	3.11304e+06	3.84148e+06	5.51913e+06	1.56053e+07	6.085e+06	7.15185e+06	4.16023e+06	8.91382e+06	5.76738e+06	5.95787e+06	3.97846e+06
Com_6677_pos	7-Methylguanine	C6 H7 N5 O	165.065	14.092	Invalid mass	No results	No results	6.87424e+08	3.37425e+08	5.7064e+08	3.72279e+08	4.54098e+08	8.06451e+07	6.2383e+08	1.35719e+09	8.05465e+08	1.40967e+09	5.03955e+08	9.24321e+08	5.14965e+08	5.2218e+08	7.56578e+08
Com_803_pos	3-hydroxy-3,4-bis[(4-hydroxy-3-methoxyphenyl)methyl]oxolan-2-one	C20 H22 O7	356.126	4.982	Full match	No results	Full match	3.55147e+07	4.85777e+07	3.5521e+07	6.66159e+07	4.62732e+07	3.57369e+07	3.97915e+07	3.53586e+07	4.53611e+07	3.19705e+07	4.77157e+07	4.12142e+07	2.87476e+07	3.66588e+07	4.27131e+07
Com_37283_pos	DL-2-(acetylamino)-3-phenylpropanoic acid	C11 H13 N O3	224.116	10.132	Invalid mass	No results	No match	8.99639e+07	8.22754e+07	9.78894e+08	1.01114e+08	1.25949e+08	8.30306e+07	6.87063e+07	3.96893e+07	2.78338e+07	3.26392e+07	2.10545e+07	3.15971e+07	1.39675e+08	1.61454e+08	1.41829e+08
Com_29864_pos	LPC(1-acyl 18:3)	C26 H48 N O7 P	517.315	6.221	Invalid mass	No results	No results	1.25009e+06	1.26206e+06	1.73784e+06	824326	1.2104e+06	1.32408e+06	1.91672e+06	1.95637e+06	1.3727e+06	2.07744e+06	1.69092e+06	1.19256e+06	1.67884e+06	1.25672e+06	1.5591e+06
Com_16558_pos	2-{4-[3-(trifluoromethyl)-1H-pyrazol-1-yl]phenyl}isoindoline-1,3-dione	C18 H10 F3 N3 O2	379.048	14.644	No results	No results	Full match	2.34448e+06	4.01321e+06	4.00964e+06	3.9345e+06	4.62285e+06	3.56273e+06	2.46477e+06	3.26608e+06	1.85157e+06	1.70241e+06	1.25294e+06	2.30766e+06	3.13051e+06	3.00419e+06	2.98522e+06
Com_4485_pos	ethyl 5-hydroxy-4-oxo-4H-chromene-2-carboxylate	C12 H10 O5	234.053	10.087	Invalid mass	No results	No results	1.37753e+06	1.97435e+06	1.75856e+06	1.59098e+06	1.54613e+06	1.64102e+06	1.43772e+07	1.03629e+07	1.71221e+07	9.06946e+06	1.13519e+07	1.73369e+07	7.1587e+06	5.90198e+06	5.94065e+06
Com_21141_pos	Nicotianamine	C12 H21 N3 O6	303.143	5.572	Full match	No results	No results	6.9179e+07	6.65196e+07	9.85432e+07	7.4243e+07	1.16582e+08	9.66406e+07	3.87927e+06	3.97337e+06	2.47919e+06	4.69042e+06	5.09794e+06	4.94074e+06	4.20057e+07	4.6485e+07	4.97875e+07
Com_8802_pos	(2R,3S,4S,5R,6S)-2-(hydroxymethyl)-6-phenoxyoxane-3,4,5-triol	C12 H16 O6	273.122	5.603	No results	No results	Full match	6.73442e+06	5.67567e+06	6.49096e+06	6.47898e+06	6.67244e+06	5.27676e+06	4.62331e+06	8.70774e+06	6.05059e+06	5.13547e+06	5.24239e+06	4.97145e+06	6.40416e+06	5.30572e+06	5.79037e+06
Com_13508_pos	gamma-Glutamyltyrosine	C14 H18 N2 O6	310.117	6.97	Invalid mass	No results	No results	3.91344e+07	3.46759e+07	4.21595e+07	4.01966e+07	4.1638e+07	4.11956e+07	9.72742e+06	4.63307e+06	4.51905e+06	1.03664e+07	8.18719e+06	5.82549e+06	2.48167e+07	2.47534e+07	2.1958e+07
Com_2630_pos	Desoxycortone	C21 H30 O3	330.217	5.713	No results	Full match	No results	1.22565e+07	1.24354e+07	4.57322e+06	1.21116e+07	4.82394e+06	5.79125e+06	9.42652e+06	1.73191e+07	7.56433e+06	2.37282e+07	9.28344e+06	1.87181e+07	1.14123e+07	1.61741e+07	1.36335e+07
Com_43968_pos	Reduced glutathione	C10 H17 N3 O6 S	307.084	14.293	Invalid mass	No results	No results	1.31929e+08	1.12143e+08	1.30829e+08	1.47398e+08	1.07322e+08	9.19714e+07	1.02146e+08	2.0507e+08	8.99602e+07	1.84888e+08	9.21307e+07	6.38614e+07	1.74485e+08	1.83571e+08	2.06967e+08
Com_12423_pos	PC (14:1e/5:0)	C27 H54 N O7 P	535.364	8.052	No results	No results	Full match	101324	97959.7	134421	104022	106692	103789	88320.1	41775.5	384223	44737.4	44432.4	44896.7	78475.8	78322.2	79473.9
Com_3891_pos	Coenzyme Q2	C19 H26 O4	318.183	15.095	No results	Full match	No results	1.87063e+07	2.6122e+07	2.24506e+07	2.44876e+07	2.397e+07	2.35255e+07	1.35218e+07	1.39294e+07	6.87227e+06	3.76274e+06	1.52658e+07	1.18291e+07	2.045e+07	2.50002e+07	1.85664e+07
Com_17818_pos	Psoralidin	C20 H16 O5	336.099	12.263	Full match	No results	No results	1.23119e+08	1.03969e+08	1.39662e+08	1.37366e+08	1.4181e+08	8.12683e+07	6.21868e+06	3.10872e+06	6.29153e+06	5.27214e+06	4.42005e+06	7.14687e+06	6.42847e+07	8.68557e+07	7.94039e+07
Com_40873_pos	Hesperetin	C16 H14 O6	302.079	2.924	No results	No results	Full match	7.24647e+06	5.40333e+06	8.19439e+06	1.04342e+07	1.38046e+07	8.92568e+06	1.02744e+06	2.49479e+06	1.07761e+06	1.47885e+06	867386	966852	3.71863e+06	4.09374e+06	3.99806e+06
Com_3895_pos	3-(4-hydroxy-3-methoxyphenyl)propanoic acid	C10 H12 O4	178.063	7.731	No results	No results	Full match	622058	664501	895544	820638	965052	1.26454e+06	265277	292175	265129	287047	275370	296645	818191	851420	446560
Com_2794_pos	(1E,4E)-1,5-bis(4-methoxyphenyl)penta-1,4-dien-3-one	C19 H18 O3	316.108	7.714	Invalid mass	No match	No match	7.39027e+07	7.24284e+07	5.99885e+07	6.97799e+07	7.51539e+07	6.2452e+07	9.64871e+07	1.24109e+08	8.66415e+07	8.13978e+07	6.5567e+07	9.79536e+07	7.2733e+07	7.59642e+07	7.27702e+07
Com_12525_pos	AKB48 N-(4-hydroxypentyl) metabolite	C23 H31 N3 O2	381.238	1.152	Invalid mass	No results	No results	1.80905e+08	1.4349e+08	1.75236e+08	2.00364e+08	1.73294e+08	1.80359e+08	2.38186e+08	1.87557e+08	2.52242e+08	2.25182e+08	1.95544e+08	1.89449e+08	1.77577e+08	2.02474e+08	1.8855e+08
Com_33946_pos	3-Dehydroshikimic acid	C7 H8 O5	172.037	7.826	Invalid mass	No results	No results	7.47995e+06	7.25435e+06	8.52147e+06	6.77648e+06	7.15015e+06	3.59711e+06	1.01818e+07	2.20835e+07	1.00105e+07	1.38337e+07	6.31903e+06	1.54228e+07	1.07726e+07	1.12002e+07	1.12829e+07
Com_20092_pos	Ophiopogonanone C	C19 H16 O7	356.09	6.964	No results	No results	Full match	1.93692e+06	1.91579e+06	2.82669e+06	2.13181e+06	2.18452e+06	3.0376e+06	818551	992288	861190	1.05343e+06	829610	870151	1.97049e+06	1.86143e+06	1.62128e+06
Com_13281_pos	2,3-Dinor-11β-prostaglandin F2α	C18 H30 O5	348.191	9.845	No results	No results	Full match	2.14662e+06	2.46026e+06	2.15345e+06	2.15734e+06	2.81795e+06	2.64343e+06	6.5764e+06	9.64031e+06	7.58909e+06	8.59715e+06	5.98783e+06	6.06163e+06	3.2662e+06	3.62911e+06	3.93797e+06
Com_22636_pos	Diammonium Glycyrrhizinate	C42 H68 N2 O16	856.459	14.251	Invalid mass	No results	No results	2.40813e+07	2.31334e+07	2.09394e+07	2.27338e+07	2.28141e+07	1.85375e+07	1.09332e+07	5.92788e+06	6.39628e+06	3.23494e+06	8.10849e+06	5.9404e+06	1.74396e+07	2.17665e+07	1.78126e+07
Com_19772_pos	ELK	C17 H32 N4 O6	388.233	13.947	No results	No results	Full match	1.33729e+06	2.21671e+06	1.73734e+06	1.19955e+06	1.29933e+06	5.41118e+06	1.02859e+07	7.6392e+06	7.77257e+06	8.23486e+06	8.64597e+06	6.86156e+06	2.33883e+06	2.3094e+06	2.24198e+06
Com_3261_pos	Cholan-24-oic acid	C24 H40 O2	360.303	7.223	Full match	No results	No results	4.24305e+06	4.15236e+06	3.51769e+06	4.70695e+06	4.13172e+06	3.13864e+06	7.90314e+06	9.92302e+06	7.03606e+06	1.03874e+07	6.73821e+06	6.62582e+06	5.94095e+06	5.92753e+06	7.14777e+06
Com_26070_pos	6-O-Isobutyryl-alpha-D-glucopyranosyl alpha-D-glucopyranoside	C16 H28 O12	858.377	14.587	No results	No results	Full match	5.40598e+07	5.75013e+07	6.94935e+07	6.33574e+07	6.57282e+07	7.01716e+07	1.0908e+08	1.34984e+08	5.6695e+07	1.88915e+08	7.51775e+07	1.06274e+08	8.22695e+07	8.54878e+07	7.88874e+07
Com_22537_pos	Glabrone	C20 H16 O5	336.1	10.79	Invalid mass	No results	No results	920273	865381	810960	859658	797006	903334	2.33342e+06	1.71753e+06	4.42768e+06	3.74671e+06	7.06386e+06	3.99171e+06	859726	988656	650815
Com_652_pos	3-(3,4-dihydroxyphenyl)propanoic acid	C9 H10 O4	164.047	10.83	No results	Full match	Full match	5.11429e+06	6.70446e+06	7.22993e+06	6.84792e+06	8.7831e+06	8.10817e+06	1.95877e+06	2.3545e+06	1.72902e+06	2.48471e+06	2.9041e+06	2.42208e+06	5.28502e+06	5.51133e+06	4.82636e+06
Com_33944_pos	Levodopa	C9 H11 N O4	197.069	11.055	Invalid mass	No match	No match	6.93712e+08	8.71174e+08	9.29117e+08	8.64601e+08	1.01498e+09	1.08221e+09	1.81062e+07	1.92283e+07	1.77823e+07	1.37767e+07	1.40516e+07	3.04911e+07	4.22751e+08	4.54652e+08	4.26478e+08
Com_33842_pos	PC (16:0e/19:1)	C43 H86 N O7 P	759.602	8.471	No results	No results	Full match	2.54988e+06	2.52968e+06	2.3495e+06	3.26724e+06	2.72708e+06	2.33511e+06	1.07422e+06	1.40605e+06	1.21925e+06	1.48175e+06	1.29995e+06	1.53181e+06	1.75057e+06	1.40218e+06	2.41206e+06
Com_23018_pos	N-Acetylglucosamine 1-phosphate	C8 H16 N O9 P	301.056	16.037	No results	Invalid mass	No results	1.14342e+06	1.67647e+06	1.82652e+06	530535	3.22763e+06	1.20125e+06	927253	440246	643078	443610	590263	452118	1.12741e+06	1.41819e+06	646596
Com_25193_pos	3-hydroxy-2-octylpentanedioic acid	C13 H24 O5	242.153	1.539	No results	No results	Full match	7.1586e+06	7.28295e+06	9.03342e+06	6.41444e+06	8.08046e+06	5.9222e+06	2.81118e+06	2.70323e+06	2.80302e+06	2.77632e+06	2.61141e+06	3.69053e+06	4.5208e+06	4.62489e+06	5.82526e+06
Com_2682_pos	N'-[6-(tert-butyl)thieno[3,2-d]pyrimidin-4-yl]-4-methylbenzohydrazide	C18 H20 N4 O S	362.119	13.166	Invalid mass	No results	No results	7.43925e+06	4.44301e+06	5.83549e+06	6.15729e+06	5.856e+06	5.56724e+06	2.02427e+06	2.94703e+06	2.85423e+06	2.25954e+06	2.4573e+06	3.34217e+06	3.45405e+06	3.6228e+06	3.80822e+06
Com_5448_pos	2,3,4,9-Tetrahydro-1H-β-carboline-3-carboxylic acid	C12 H12 N2 O2	216.09	5.261	Invalid mass	No results	No results	2.09242e+08	1.85959e+08	1.68417e+08	1.9589e+08	2.28393e+08	1.89934e+08	1.53958e+08	1.02398e+08	2.00928e+08	1.18297e+08	1.93817e+08	1.89135e+08	1.74605e+08	1.76645e+08	1.98046e+08
Com_14903_pos	Afzelechin	C15 H14 O5	274.084	7.617	Full match	No results	Full match	1.1824e+07	1.01338e+07	1.82944e+07	1.23448e+07	1.90249e+07	1.85566e+07	2.75992e+07	7.642e+07	3.94779e+07	3.70428e+07	5.34271e+07	4.84268e+07	2.53075e+07	2.75083e+07	2.85753e+07
Com_30438_pos	Dutasteride	C27 H30 F6 N2 O2	550.203	8.142	No results	No results	Full match	1.0454e+07	9.03341e+06	1.86203e+07	1.25532e+07	1.77677e+07	1.7779e+07	1.57535e+06	784135	821197	1.22003e+06	864838	1.26882e+06	8.5344e+06	7.38554e+06	7.59785e+06
Com_41655_pos	N6,N6-dimethyladenine	C7 H9 N5	163.086	9.076	Invalid mass	No results	No match	2.77448e+06	2.16131e+06	2.77565e+06	2.44946e+06	2.36353e+06	3.19315e+06	2.33455e+06	2.03187e+06	1.49384e+06	2.48783e+06	4.86361e+06	3.97347e+06	2.07778e+06	2.366e+06	2.90647e+06
Com_36278_pos	11-cis-Retinol	C20 H30 O	286.23	7.111	No results	No results	Full match	1.02554e+06	580500	715540	591882	1.13838e+06	929220	510462	350115	1.15571e+06	657226	369991	356802	817705	560524	431204
Com_20633_pos	Sophocarpine	C15 H22 N2 O	246.172	9.485	No results	No results	Full match	2.36202e+06	1.42107e+06	1.7374e+06	2.33093e+06	1.88709e+06	2.38321e+06	975821	1.25124e+06	1.21565e+06	1.16752e+06	986613	915800	1.211e+06	1.51597e+06	1.43221e+06
Com_15721_pos	UR-144 N-(5-Chloropentyl) analog	C21 H28 Cl N O	328.166	11.764	No results	No results	Full match	3.13576e+06	3.24264e+06	3.34825e+06	3.29529e+06	3.53749e+06	2.9349e+06	7.16428e+06	6.52571e+06	1.21365e+07	6.94488e+06	8.42576e+06	8.45083e+06	2.54005e+06	2.36294e+06	2.37581e+06
Com_37207_pos	Momordin Ic	C41 H64 O13	764.432	13.006	Invalid mass	No results	No results	1.32743e+07	1.39128e+07	1.39064e+07	1.75458e+07	1.41318e+07	1.09017e+07	2.62911e+06	1.9994e+06	2.72978e+06	3.75499e+06	3.77559e+06	2.84695e+06	9.45713e+06	8.7081e+06	9.0201e+06
Com_3469_pos	Stiripentol	C14 H18 O3	216.115	14.331	No results	No results	Full match	1.21186e+06	898087	2.41431e+06	829737	1.30578e+06	1.54256e+06	313663	371775	374063	238415	378398	268873	825274	885192	676805
Com_3125_pos	gamma-Glutamylglutamine	C10 H17 N3 O6	275.112	11.696	Invalid mass	No results	No results	9.46496e+07	1.38502e+08	7.41958e+07	1.38787e+08	1.03771e+08	1.55372e+08	3.3658e+06	2.93856e+06	2.87129e+06	2.89365e+06	3.17161e+06	3.24121e+06	8.306e+07	6.37276e+07	8.72127e+07
Com_54_pos	9-Oxo-ODE	C18 H30 O3	294.22	1.32	No results	Full match	No results	1.66605e+08	1.41209e+08	1.64117e+08	1.607e+08	1.87625e+08	1.57222e+08	1.18042e+08	9.93141e+07	9.76044e+07	1.08412e+08	8.80401e+07	1.32534e+08	1.03575e+08	1.26314e+08	1.33861e+08
Com_7339_pos	2-hydroxy-3,6-diphenylcyclohexyl acetate	C20 H22 O3	348.106	13.253	Full match	No results	Full match	1.33262e+10	1.15109e+10	1.31935e+10	1.20532e+10	1.22207e+10	1.04114e+10	9.33965e+09	1.2025e+10	9.38942e+09	10863610107	9.58828e+09	1.20087e+10	1.09719e+10	1.05417e+10	9.96372e+09
Com_13026_pos	Medicagenic acid	C30 H46 O6	502.33	12.543	Invalid mass	No results	No results	2.55003e+07	2.49918e+07	2.5642e+07	2.04746e+07	2.09611e+07	2.42348e+07	6.0528e+07	4.38228e+07	6.64116e+07	5.06895e+07	5.96068e+07	5.05259e+07	3.42119e+07	3.67993e+07	3.90419e+07
Com_3864_pos	2,6-Dimethyl-γ-pyrone	C7 H8 O2	124.053	12.802	No results	Full match	No results	7.93546e+06	1.19492e+07	8.12062e+06	7.42281e+06	6.97302e+06	2.23439e+07	6.917e+06	4.79206e+06	6.22984e+06	5.93762e+06	5.87033e+06	6.40931e+06	8.27288e+06	8.38753e+06	7.43488e+06
Com_18826_pos	Milbemycin A3 oxime	C31 H43 N O7	563.295	12.68	Full match	No results	Full match	1.18348e+08	1.14278e+08	1.09784e+08	1.07402e+08	1.43472e+08	7.8801e+07	8.18917e+06	5.82305e+06	5.68144e+06	6.58957e+06	6.69813e+06	6.9605e+06	7.89031e+07	8.17526e+07	8.09513e+07
Com_9244_pos	Bakuchiol	C18 H24 O	256.183	10.187	Invalid mass	No results	No results	5.10883e+06	7.26848e+06	3.2317e+06	7.93561e+06	5.96445e+06	8.09404e+06	6.42825e+06	1.09394e+07	9.10213e+06	6.30462e+06	7.77821e+06	9.74809e+06	3.48801e+06	7.49096e+06	5.88676e+06
Com_6628_pos	Miltirone	C19 H22 O2	282.161	13.298	No results	No results	Full match	2.75037e+07	2.7007e+07	2.31017e+07	4.09508e+07	3.6352e+07	2.40289e+07	5.9085e+06	5.78695e+06	7.78755e+06	4.7012e+06	9.34594e+06	7.94715e+06	1.64139e+07	1.84552e+07	2.27172e+07
Com_21381_pos	IPH	C17 H27 N5 O4	365.206	9.731	No results	No results	Full match	3.76956e+07	4.33419e+07	6.96781e+07	5.17141e+07	5.99928e+07	6.26027e+07	4.106e+06	976754	3.22675e+06	7.86531e+06	6.28491e+06	1.45142e+06	2.91739e+07	3.21871e+07	2.93056e+07
Com_15691_pos	Dracorhodin	C17 H14 O3	266.095	1.398	Full match	No results	No results	1.52226e+06	1.48054e+06	3.11723e+06	1.50735e+06	1.45576e+06	1.31314e+06	1.15916e+07	8.43571e+06	7.19061e+06	9.44421e+06	8.71712e+06	9.43498e+06	5.22362e+06	5.01857e+06	6.48354e+06
Com_4816_pos	Guvacoline	C7 H11 N O2	141.079	9.003	No results	No results	Full match	1.64115e+07	1.63611e+07	1.64922e+07	1.67441e+07	1.72316e+07	1.36068e+07	2.56182e+06	2.01077e+06	3.18906e+06	1.99582e+06	2.81807e+06	3.17992e+06	8.01282e+06	1.08323e+07	8.16549e+06
Com_15654_pos	Sarracenin	C11 H14 O5	226.085	1.363	Full match	No results	No results	1.11814e+08	8.65851e+07	8.71709e+07	1.07634e+08	8.59092e+07	7.37783e+07	4.39499e+07	5.9608e+07	5.10558e+07	4.23782e+07	3.78217e+07	4.64734e+07	6.79602e+07	6.12922e+07	6.35491e+07
Com_13760_pos	4-({[2-(2-oxo-1-imidazolidinyl)ethyl]imino}methyl)benzonitrile	C13 H14 N4 O	242.116	9.752	No results	Full match	Full match	1.43639e+07	1.41173e+07	1.7586e+07	1.76831e+07	1.56596e+07	1.49382e+07	5.0076e+06	8.98551e+06	4.28819e+06	7.47822e+06	4.94824e+06	6.4205e+06	6.45585e+06	1.07324e+07	1.0884e+07
Com_36035_pos	1,N6-Etheno-2-Deoxy-Adenosine	C12 H13 N5 O3	275.101	10.431	Full match	No results	No results	1.75732e+07	2.19387e+07	1.38203e+07	1.93715e+07	1.7416e+07	1.21006e+07	1.49624e+06	1.13411e+06	1.18364e+06	978521	979575	982892	1.07464e+07	1.18513e+07	9.90167e+06
Com_8843_pos	(2E,4E)-N-[2-(4-hydroxyphenyl)ethyl]dodeca-2,4-dienamide	C20 H29 N O2	315.218	6.87	No results	No results	Full match	1.54588e+06	1.68934e+06	1.88334e+06	2.09873e+06	2.5743e+06	2.28092e+06	2.02237e+06	1.49486e+06	1.67283e+06	809269	1.07329e+06	1.59471e+06	1.677e+06	1.4329e+06	1.79897e+06
Com_3035_pos	RMK	C17 H35 N7 O4 S	415.244	13.343	Invalid mass	No results	No results	1.40543e+07	1.5509e+07	1.27878e+07	8.54101e+06	1.28982e+07	1.20697e+07	2.39049e+07	3.57782e+07	4.93382e+07	2.90345e+07	2.10886e+07	4.75941e+07	1.65606e+07	1.42852e+07	1.66331e+07
Com_23857_pos	Nicotinamide-N-oxide	C6 H6 N2 O2	138.043	8.301	Invalid mass	No results	No results	2.0244e+08	1.9916e+08	1.16988e+08	1.95434e+08	1.54355e+08	1.18131e+08	1.25947e+07	1.16133e+07	1.27907e+07	7.92943e+06	1.40446e+07	6.01181e+06	9.0858e+07	8.91532e+07	7.99441e+07
Com_18728_pos	Hordenine	C10 H15 N O	165.113	12.149	No results	No results	Full match	2.13483e+06	2.10823e+06	2.21382e+06	1.78956e+06	2.292e+06	1.97534e+06	6.79191e+06	5.9184e+06	9.06589e+06	3.73856e+06	4.91482e+06	3.09257e+06	3.10137e+06	2.97151e+06	3.58294e+06
Com_2525_pos	D-Ala-D-Ala	C6 H12 N2 O3	160.085	5.205	No results	Invalid mass	No results	3.79789e+06	3.46273e+06	4.01325e+06	4.85685e+06	5.30345e+06	4.71402e+06	7.09375e+06	1.10401e+07	8.33495e+06	7.86394e+06	6.57997e+06	8.66918e+06	4.83215e+06	6.80782e+06	7.48688e+06
Com_7169_pos	5α-Dihydrotestosterone	C19 H30 O2	290.224	1.307	No results	No results	Full match	2.64035e+08	2.4244e+08	2.55328e+08	2.40209e+08	2.26476e+08	2.17958e+08	1.47239e+08	1.17771e+08	1.29497e+08	1.14615e+08	1.02592e+08	1.46327e+08	1.68759e+08	1.68806e+08	1.79309e+08
Com_12652_pos	VLK	C17 H34 N4 O4	358.258	14.883	Full match	No results	No results	2.48092e+07	2.67026e+07	1.90212e+07	4.33791e+07	1.62267e+07	1.0617e+07	1.03023e+07	2.67655e+07	1.27763e+07	2.31914e+07	1.02514e+07	1.50773e+07	6.005e+07	4.90695e+07	4.49277e+07
Com_6204_pos	1-[4-hydroxy-3-(3-methylbut-2-en-1-yl)phenyl]ethan-1-one	C13 H16 O2	204.115	6.669	Full match	No results	No results	1.05431e+07	9.17375e+06	7.4374e+06	9.78113e+06	9.84288e+06	8.29837e+06	1.19744e+07	2.17215e+07	1.16889e+07	1.72972e+07	1.28422e+07	1.28804e+07	1.08986e+07	1.16272e+07	1.19411e+07
Com_15629_pos	(±)5(6)-DiHET	C20 H34 O4	380.22	12.287	Full match	No results	No results	6.39555e+07	2.05999e+07	7.70656e+07	6.33543e+07	6.80871e+07	1.98428e+07	4.03e+06	3.06263e+06	4.05391e+06	3.54367e+06	3.97901e+06	3.98777e+06	1.64508e+07	1.85047e+07	1.48297e+07
Com_24859_pos	1-Methylguanine	C6 H7 N5 O	165.065	8.922	Invalid mass	No results	No results	4.19011e+06	4.3901e+06	3.66365e+06	4.28537e+06	3.53182e+06	3.23388e+06	1.02232e+07	1.12011e+07	2.0143e+07	6.41291e+06	5.32839e+06	9.14636e+06	6.01712e+06	6.21883e+06	6.48568e+06
Com_17592_pos	Deoxyguanosine	C10 H13 N5 O4	267.096	7.829	No results	No results	Full match	7.45333e+06	6.31501e+06	6.63033e+06	5.98015e+06	7.11895e+06	6.17896e+06	3.37951e+06	2.39193e+06	4.34909e+06	2.2989e+06	3.18804e+06	2.93335e+06	5.51424e+06	5.77802e+06	5.9175e+06
Com_2612_pos	1-(4-benzylpiperazino)-2-(pyridin-2-ylamino)propan-1-one	C19 H24 N4 O	346.176	9.182	No results	No results	Full match	3.09752e+06	2.32002e+06	4.61864e+06	3.8437e+06	3.41886e+06	3.90135e+06	4.98462e+06	1.23586e+07	3.47804e+06	1.32535e+07	4.94926e+06	7.551e+06	4.32183e+06	5.56521e+06	5.51139e+06
Com_6420_pos	3-(3-pyridinyl)propanoic acid	C8 H9 N O2	151.064	13.283	Invalid mass	No results	No results	1.47676e+08	1.31706e+08	1.15497e+08	1.12979e+08	2.35944e+08	1.66615e+08	2.34053e+06	2.92127e+06	2.20485e+06	2.87554e+06	2.20237e+06	2.90868e+06	8.22112e+07	8.54031e+07	1.06106e+08
Com_2157_pos	LDGTS 18:1	C28 H53 N O6	499.388	1.915	Full match	No results	Full match	1.81269e+07	1.44168e+07	1.40081e+07	1.57432e+07	1.55572e+07	1.4058e+07	4.99273e+07	3.86049e+07	7.96729e+07	3.74013e+07	4.51136e+07	5.04072e+07	2.65415e+07	2.83344e+07	2.78739e+07
Com_12617_pos	Lenalidomide	C13 H13 N3 O3	281.076	14.699	No results	Full match	No results	1.64109e+08	2.77853e+08	2.0353e+08	2.84533e+08	2.97677e+08	2.2548e+08	1.45266e+07	2.47258e+07	1.95661e+07	1.09817e+07	1.2206e+07	1.11728e+07	1.72813e+08	1.62746e+08	1.47784e+08
Com_25362_pos	5-O-Caffeoylshikimic acid	C16 H16 O8	336.085	2.36	Invalid mass	No results	No results	1.52596e+07	7.49767e+06	1.12495e+07	2.54963e+07	9.43132e+06	7.64109e+06	4.65138e+06	3.8689e+06	4.52644e+06	5.72056e+06	2.85656e+06	4.19999e+06	9.37362e+06	8.59939e+06	5.38466e+06
Com_14825_pos	6β-Naltrexol	C20 H25 N O4	343.175	8.97	No results	No results	Full match	4.24929e+06	6.07691e+06	6.42391e+06	6.9585e+06	5.72057e+06	6.29028e+06	1.2644e+06	1.51338e+06	1.10923e+06	1.42934e+06	1.17156e+06	1.36172e+06	4.1993e+06	3.53668e+06	3.9215e+06
Com_11162_pos	LPE 18:1	C23 H46 N O7 P	441.346	7.534	Invalid mass	No results	No results	1.21168e+07	1.20045e+07	1.08554e+07	1.45322e+07	1.36677e+07	9.40059e+06	1.21785e+07	1.65392e+07	9.69553e+06	1.41497e+07	1.41109e+07	8.67902e+06	1.07912e+07	1.05061e+07	1.01273e+07
Com_18990_pos	P-Aminohippuric Acid	C9 H10 N2 O3	194.069	14.707	No results	Invalid mass	No results	2.75829e+07	2.34986e+07	2.40444e+07	2.27821e+07	2.92996e+07	1.71796e+07	1.78176e+07	2.65356e+07	2.45567e+07	1.67076e+07	2.24453e+07	2.26592e+07	2.34284e+07	2.38833e+07	2.42661e+07
Com_27687_pos	Tetrahydrobiopterin	C9 H15 N5 O3	259.129	1.353	No results	No results	Full match	1.32272e+07	1.07113e+07	1.10087e+07	1.03788e+07	1.00993e+07	8.89319e+06	5.09498e+06	7.2231e+06	7.00128e+06	4.72029e+06	6.51882e+06	7.4778e+06	8.11398e+06	7.5127e+06	8.87627e+06
Com_3011_pos	4-(4-cyclohexylphenyl)-4-oxobut-2-enoic acid	C16 H18 O3	258.126	9.514	Invalid mass	No results	No results	4.30174e+06	4.18213e+06	4.61905e+06	5.67942e+06	5.51166e+06	4.57753e+06	552491	671431	749480	692213	739504	756704	2.74535e+06	3.37056e+06	2.86222e+06
Com_43584_pos	4-Pyridoxate	C8 H9 N O4	183.053	11.75	Full match	No results	No results	1.53316e+08	1.56307e+08	1.70681e+08	2.01681e+08	1.60905e+08	7.9873e+07	1.41871e+06	1.09327e+06	1.15762e+06	1.25006e+06	1.18422e+06	1.23573e+06	1.23705e+08	1.05795e+08	1.28492e+08
Com_624_pos	Celestolide	C17 H24 O	244.183	9.006	No results	No results	Full match	271146	168940	249855	323925	331628	246406	86035.9	76112.4	77210.2	572936	75432.9	83582.7	232342	176780	212440
Com_3256_pos	Ambroxane	C16 H28 O	236.214	13.753	Full match	No results	No results	1.36936e+08	2.53703e+08	2.28466e+08	2.19412e+08	2.07856e+08	1.92994e+08	1.0114e+09	6.7374e+08	1.3973e+09	4.868e+08	1.32551e+09	1.28123e+09	4.95615e+08	4.78789e+08	4.80343e+08
Com_10263_pos	Ciprostene	C22 H36 O4	346.247	14.29	No results	No results	Full match	1.353e+08	1.42829e+08	1.64636e+08	1.50327e+08	1.77052e+08	1.37522e+08	1.28081e+07	1.8669e+07	1.67635e+07	1.53149e+07	1.43964e+07	1.59616e+07	1.20009e+08	1.19918e+08	1.04544e+08
Com_33715_pos	Monocrotaline	C16 H23 N O6	325.152	9.921	Invalid mass	No results	No results	1.63094e+07	1.36635e+07	1.39813e+07	1.70993e+07	1.47868e+07	1.23866e+07	1.81456e+07	3.01716e+07	1.59459e+07	3.06597e+07	2.18671e+07	2.18587e+07	1.72978e+07	1.93863e+07	1.99878e+07
Com_19752_pos	AKB48 N-(4-fluorobenzyl) analog	C25 H26 F N3 O	403.211	10.247	No results	No results	Full match	1.32793e+06	1.74438e+06	1.62755e+06	1.63008e+06	1.9071e+06	3.09706e+06	838973	1.2094e+06	1.11549e+06	466875	461482	1.27378e+06	1.84404e+06	1.47646e+06	1.59241e+06
Com_7280_pos	Dehydroaripiprazole	C23 H25 Cl2 N3 O2	445.141	7.239	Invalid mass	No results	No results	1.32576e+06	1.22448e+06	2.10172e+06	1.71379e+06	2.31755e+06	2.00215e+06	1.59882e+06	4.95123e+06	1.11404e+06	1.21231e+07	1.62314e+06	1.41818e+06	3.15122e+06	2.9485e+06	2.32491e+06
Com_15921_pos	Orsellinic acid	C8 H8 O4	168.042	7.331	Invalid mass	No results	No results	3.74435e+07	4.0151e+07	4.27123e+07	5.32604e+07	5.77588e+07	4.79946e+07	5.8748e+06	7.20564e+06	2.32985e+06	8.27354e+06	1.27827e+07	5.98023e+06	2.62156e+07	2.76702e+07	2.75152e+07
Com_5687_pos	4-((5-(4-Nitrophenyl)oxazol-2-yl)amino)benzonitrile	C16 H10 N4 O3	306.074	1.343	No results	Full match	Full match	9.34338e+06	7.64037e+06	5.78625e+06	7.13523e+06	6.62897e+06	7.42091e+06	1.91821e+07	1.06334e+07	1.63759e+07	1.79291e+07	1.61987e+07	1.72226e+07	8.95399e+06	1.26877e+07	1.17936e+07
Com_17408_pos	Baohuoside Ii	C26 H28 O10	500.167	8.147	Full match	No results	No match	5.78586e+07	4.79847e+07	8.15733e+07	5.86164e+07	8.17685e+07	7.8288e+07	3.90862e+06	3.01015e+06	2.39391e+06	3.92591e+06	5.06234e+06	4.0357e+06	3.80339e+07	3.80292e+07	3.79133e+07
Com_72_pos	Stearoyl Ethanolamide	C20 H41 N O2	309.303	8.99	No results	No results	Full match	1.10535e+07	1.15673e+07	1.2152e+07	1.46893e+07	1.38775e+07	1.23209e+07	1.57074e+06	1.43797e+06	691850	1.5797e+06	2.22047e+06	2.35792e+06	6.73883e+06	7.49844e+06	7.80465e+06
Com_2595_pos	Isoquinoline	C9 H7 N	147.069	15.495	Invalid mass	No results	No results	1.03836e+10	8.06155e+09	5.62899e+09	6.91185e+09	6.78325e+09	8.88244e+09	9.89555e+09	8.50938e+09	1.26289e+10	4.56806e+09	1.04818e+10	4.51924e+09	8.46042e+09	8.07309e+09	8.6876e+09
Com_3038_pos	1,4-dihydroxy-1,4-dimethyl-7-(propan-2-ylidene)-decahydroazulen-6-one	C15 H24 O3	234.162	6.64	Invalid mass	No results	No results	1.94802e+08	1.83468e+08	1.91508e+08	1.57141e+08	1.6482e+08	1.7028e+08	1.035e+08	2.08794e+08	9.40513e+07	2.07217e+08	1.7462e+08	2.43916e+08	1.57803e+08	1.75479e+08	1.76668e+08
Com_39142_pos	Brazilin	C16 H14 O5	286.084	12.534	Invalid mass	No match	No match	3.74814e+07	5.60591e+07	7.82608e+07	5.77952e+07	3.89238e+07	5.63719e+07	7.87546e+07	1.70569e+08	1.97407e+08	4.9595e+07	3.71634e+07	1.28244e+08	6.95584e+07	6.84249e+07	6.54477e+07
Com_10357_pos	2-(14,15-Epoxyeicosatrienoyl) glycerol	C23 H38 O5	394.271	8.731	No results	No results	Full match	1.22275e+06	542365	646214	667367	1.77685e+06	614784	375218	720856	1.10914e+06	800491	607649	1.13407e+06	426245	643586	908734
Com_17713_pos	PC (18:3e/2:0)	C28 H52 N O7 P	545.348	14.096	Full match	No results	No results	1.55982e+07	9.52155e+06	1.15165e+07	1.37106e+07	1.4844e+07	9.52353e+06	1.8307e+07	2.73281e+07	1.90728e+07	3.61823e+07	2.45427e+07	2.76436e+07	1.07207e+07	1.204e+07	1.76149e+07
Com_4735_pos	Syringaldehyde	C9 H10 O4	182.058	14.632	No results	Full match	No results	1.09351e+07	1.32951e+07	9.58282e+06	1.3055e+07	1.39553e+07	9.96944e+06	5.59101e+06	2.53316e+06	4.00611e+06	6.28364e+06	2.38747e+06	2.0741e+06	7.60687e+06	7.49318e+06	6.46347e+06
Com_4509_pos	1-(4-hydroxyphenyl)propane-1,2-diol	C9 H12 O3	150.068	5.675	No results	No results	Full match	5.37834e+07	6.39473e+07	4.47049e+07	1.10454e+08	1.02599e+08	5.11303e+07	5.2508e+06	6.70215e+06	4.52787e+06	5.72324e+06	4.56344e+06	6.08177e+06	3.86593e+07	4.26614e+07	4.04953e+07
Com_436_pos	5-hydroxy-4-methoxy-5,6-dihydro-2H-pyran-2-one	C6 H8 O4	144.042	12.966	Invalid mass	No results	No match	1.01307e+08	1.07343e+08	1.07251e+08	1.0755e+08	1.15583e+08	1.00064e+08	2.07849e+07	1.46497e+07	1.90889e+07	1.58789e+07	2.18771e+07	2.02565e+07	6.90124e+07	7.41703e+07	6.7161e+07
Com_16977_pos	6-methoxy-2-phenyl-3,4-dihydro-2H-1-benzopyran-4-one	C16 H14 O3	254.095	12.669	Full match	No results	No results	5.90135e+08	5.54785e+08	5.57517e+08	4.62982e+08	3.56456e+08	5.22321e+08	1.4528e+09	1.213e+09	1.4988e+09	1.33428e+09	1.85321e+09	1.36635e+09	1.07787e+09	8.34577e+08	8.92025e+08
Com_17558_pos	8-(1,2-dihydroxy-3-methylbut-3-en-1-yl)-7-methoxy-2H-chromen-2-one	C15 H16 O5	276.098	9.441	Full match	No results	No results	1.3036e+07	8.93291e+06	8.27928e+06	1.41724e+07	1.49872e+07	1.35074e+07	1.41413e+06	1.48259e+06	1.15749e+06	1.00382e+06	1.99558e+06	2.24394e+06	7.3006e+06	9.37484e+06	6.72233e+06
Com_10045_pos	Benzoylformic Acid	C8 H6 O3	150.032	8.974	Invalid mass	No results	No results	1.52345e+07	1.25316e+07	1.09665e+07	1.41078e+07	9.32654e+06	8.74029e+06	818237	856464	934037	1.21389e+06	808285	1.64492e+06	8.17751e+06	8.80295e+06	9.06345e+06
Com_28869_pos	Betulinic acid	C30 H48 O3	456.36	6.398	No results	No results	Full match	3.26023e+07	2.04823e+07	2.82448e+07	2.56767e+07	3.00002e+07	3.14656e+07	2.75637e+07	2.33114e+07	1.8724e+07	1.56708e+07	3.54329e+07	3.93743e+07	2.56252e+07	2.70435e+07	2.60547e+07
Com_13_pos	3-[(Carboxycarbonyl)amino]-L-alanine	C5 H8 N2 O5	176.043	7.996	No results	No results	Full match	4.53482e+06	4.65528e+06	5.39123e+06	4.28326e+06	4.39614e+06	3.87615e+06	1.23259e+06	1.13954e+06	1.51271e+06	901011	921323	947476	2.9164e+06	2.62869e+06	2.37968e+06
Com_16203_pos	Guan-fu base A	C24 H31 N O6	429.215	1.415	No results	Full match	No results	3.76488e+10	4.01275e+10	3.35581e+10	3.53014e+10	3.40245e+10	3.02074e+10	2.70695e+09	19737771197	2.14726e+10	16898839242	1.76164e+09	2.51263e+10	2.58805e+10	2.6138e+10	2.70561e+10
Com_8061_pos	Resveratrol	C14 H12 O3	228.079	10.549	No results	No results	Full match	4.5421e+06	5.71833e+06	4.57969e+06	1.38061e+07	1.62959e+07	9.08429e+06	9.80759e+06	7.20326e+06	1.47479e+07	5.16612e+06	8.14358e+06	1.52736e+07	6.21885e+06	5.00582e+06	6.36156e+06
Com_43169_pos	Pantothenol	C9 H19 N O4	205.132	11.748	No results	No results	Full match	5.31405e+07	3.20585e+07	1.0773e+07	4.99786e+07	3.08332e+07	1.67368e+07	2.68761e+06	1.77645e+06	1.94315e+06	2.09832e+06	1.98781e+06	2.07427e+06	1.70855e+07	2.15323e+07	2.04365e+07
Com_168_pos	L-Valine	C5 H11 N O2	117.079	6.543	No results	No results	Full match	325143	194907	137366	440598	302094	215484	820270	479791	360219	444193	336776	685263	369369	191184	397114
Com_12005_pos	Boc-beta-cyano-L-alanine	C9 H14 N2 O4	214.096	1.261	No results	No results	Full match	3681404070	3.62289e+09	4.71497e+09	3.54568e+09	3.7777e+09	3.7072e+09	5.97653e+08	1.47331e+09	8.09388e+08	5.15579e+08	4.37872e+08	9.72871e+08	2.29281e+09	2.41545e+09	2.42507e+09
Com_1328_pos	EFFUSOL	C17 H16 O2	252.115	5.4	No results	No results	Full match	9.03687e+06	6.81236e+06	5.78157e+06	9.11167e+06	8.51376e+06	6.91217e+06	2.81351e+07	6.11258e+06	3.14466e+07	1.64394e+07	1.67835e+07	1.52238e+07	9.11433e+06	1.51442e+07	1.21069e+07
Com_8907_pos	α-Lapachone	C15 H14 O3	242.095	11.748	No results	No results	Full match	4.7876e+08	4.59609e+08	3.36586e+08	5.29072e+08	3.53682e+08	1.58988e+08	2.83747e+06	2.07715e+06	2.19941e+06	2.85144e+06	2.24996e+06	2.34782e+06	2.64369e+08	2.62205e+08	2.72094e+08
Com_1540_pos	Gallic acid	C7 H6 O5	170.022	9.914	Full match	No results	No results	3.26507e+07	1.66807e+07	2.20489e+07	1.92928e+07	1.44496e+07	1.64089e+07	3.60471e+07	3.71978e+07	4.40031e+07	3.388e+07	3.5105e+07	3.97599e+07	3.72539e+07	3.81117e+07	3.00641e+07
Com_32118_pos	N-[4-(benzyloxy)phenyl]-N'-[2-chloro-6-(4-methoxyphenoxy)benzyl]urea	C28 H25 Cl N2 O4	510.136	2.109	No results	No results	Full match	1.53442e+08	1.21261e+08	1.34925e+08	1.55659e+08	1.52797e+08	1.40465e+08	4.56156e+08	3.13066e+08	5.142e+08	3.91615e+08	3.78111e+08	4.06648e+08	2.63782e+08	2.81611e+08	2.94572e+08
Com_9870_pos	1-Methylguanosine	C11 H15 N5 O5	297.107	6.332	Invalid mass	No results	No results	3.46384e+06	2.93132e+06	3.95816e+06	2.55712e+06	3.60133e+06	3.57838e+06	1.16487e+06	710873	1.09108e+06	983419	2.46837e+06	1.06349e+06	1.69359e+06	2.204e+06	2.22419e+06
Com_37128_pos	Oxyresveratrol	C14 H12 O4	244.074	5.478	No results	Full match	Full match	3.06988e+07	2.7582e+07	2.80965e+07	3.31675e+07	3.29704e+07	2.64376e+07	4.13919e+07	2.79258e+07	4.1626e+07	2.54112e+07	3.4028e+07	4.04381e+07	2.55495e+07	2.91111e+07	3.17185e+07
Com_3725_pos	Coumalic acid	C6 H4 O4	140.011	5.979	No results	No results	Full match	258005	202425	493828	319070	421932	205048	264826	1.99655e+06	257582	1.42241e+06	260213	405967	378248	238863	237559
Com_5978_pos	SNH	C13 H20 N6 O6	356.147	13.905	No results	No results	Full match	4.49047e+07	6.05989e+07	5.79542e+07	3.50213e+07	3.67793e+07	5.30168e+07	1.78003e+08	1.13268e+08	1.6565e+08	1.5074e+08	1.52853e+08	1.34872e+08	7.64303e+07	8.40022e+07	8.0379e+07
Com_18258_pos	Succinic anhydride	C4 H4 O3	100.016	9.864	Invalid mass	No results	No results	4.04466e+07	4.13878e+07	8.14573e+07	7.17012e+07	6.40804e+07	5.25406e+07	1.48529e+07	1.13451e+07	9.51771e+06	8.71156e+06	1.25916e+07	1.46231e+07	3.47063e+07	3.90877e+07	3.19031e+07
Com_15818_pos	3-(2,3-dihydroxy-5-methylphenoxy)-5-methylbenzene-1,2-diol	C14 H14 O5	262.084	9.31	No results	No results	Full match	1.1197e+07	9.43296e+06	9.97731e+06	1.34808e+07	1.05127e+07	1.14647e+07	1.04196e+06	982050	1.19877e+06	1.06113e+06	1.43411e+06	907594	5.0341e+06	5.68857e+06	6.58294e+06
Com_3856_pos	Acipimox	C6 H6 N2 O3	154.036	6.763	Full match	No results	No results	1.48436e+07	1.11002e+07	1.59766e+07	1.36194e+07	1.69844e+07	1.6103e+07	982434	1.1141e+06	1.24612e+06	1.43206e+06	1.87364e+06	1.75431e+06	7.24775e+06	8.92611e+06	8.33099e+06
Com_2427_pos	L-Alanyl-L-proline	C8 H14 N2 O3	186.101	1.213	Invalid mass	No results	No results	1.02814e+08	1.06929e+08	1.3848e+08	1.2584e+08	1.43902e+08	1.09076e+08	7.59891e+06	3.50532e+07	7.36839e+06	1.19954e+07	8.44878e+06	1.39591e+07	3.80559e+07	3.97635e+07	4.12852e+07
Com_38638_pos	2-Deoxyuridine	C9 H12 N2 O5	228.074	1.361	Full match	No results	No results	2.73767e+08	2.19588e+08	2.4548e+08	2.52638e+08	2.56682e+08	2.37303e+08	2.30002e+08	1.75846e+08	2.57223e+08	1.80447e+08	2.01145e+08	2.47056e+08	2.1234e+08	2.14874e+08	2.22307e+08
Com_1607_pos	T-2 Triol	C20 H30 O7	382.197	1.941	No results	No results	Full match	1.42563e+06	877379	1.69112e+06	1.94124e+06	1.77451e+06	1.20804e+06	1.01267e+06	657195	612009	818366	806611	874415	1.14855e+06	1.03271e+06	680303
Com_14660_pos	N-(cyclopropylmethyl)-N'-phenylurea	C11 H14 N2 O	246.074	10.887	Invalid mass	No results	No results	6.88858e+07	5.48273e+07	4.47322e+08	5.65446e+07	5.78246e+07	5.23734e+07	7.41435e+06	3.79538e+06	5.61421e+06	6.58605e+06	6.84747e+06	7.64698e+06	3.99915e+07	4.83273e+07	5.35579e+07
Com_6780_pos	3-Methylcrotonylglycine	C7 H11 N O3	157.074	9.91	Invalid mass	No results	No results	6.16386e+06	7.29974e+06	6.88355e+06	7.17695e+06	8.01572e+06	3.82024e+06	8.34837e+06	1.68709e+07	1.02717e+07	7.65459e+06	1.32769e+07	1.44031e+07	5.30741e+06	5.75398e+06	7.39275e+06
Com_28594_pos	Phenprobamate	C10 H13 N O2	179.094	7.064	Full match	No results	Full match	5.11259e+07	5.0183e+07	5.99341e+07	6.13016e+07	6.35535e+07	5.91908e+07	3.39669e+07	2.66164e+07	3.65501e+07	2.8711e+07	3.49705e+07	3.65517e+07	3.85621e+07	4.6169e+07	4.2836e+07
Com_28223_pos	13-HOTrE	C18 H30 O3	294.22	8.63	No results	No results	Full match	2.75134e+06	2.6672e+06	3.48915e+06	3.52121e+06	5.13908e+06	3.27066e+06	2.51635e+06	1.51597e+06	2.64889e+06	2.40057e+06	2.10474e+06	2.33065e+06	2.62016e+06	3.18486e+06	3.71674e+06
Com_16422_pos	Chlorogenic acid methyl ester	C17 H20 O9	368.111	10.305	No results	No results	Full match	2.63887e+06	3.1225e+06	3.05715e+06	2.85648e+06	3.28446e+06	3.49386e+06	5.44731e+06	4.12672e+06	5.70444e+06	5.09702e+06	3.8869e+06	5.27659e+06	3.59988e+06	5.4803e+06	4.65345e+06
Com_8371_pos	15-Deoxy-Δ12,14-prostaglandin A1	C20 H30 O3	318.22	8.147	No results	No results	Full match	1.11242e+07	8.20321e+06	1.58829e+07	1.18517e+07	1.51573e+07	1.51248e+07	919405	1.22941e+06	688307	947757	1.06494e+06	998033	7.58726e+06	7.8094e+06	6.18995e+06
Com_11232_pos	N-Formylkynurenine	C11 H12 N2 O4	236.08	13.49	Full match	No results	No results	1.03334e+07	1.15735e+07	1.07371e+07	7.98009e+06	8.65744e+06	1.47766e+07	1.75447e+07	2.2585e+07	1.5036e+07	3.59453e+07	5.1428e+07	6.96536e+06	1.19097e+07	1.28958e+07	1.54787e+07
Com_4324_pos	Ligustilide	C12 H14 O2	190.099	2.6	No results	No results	Full match	2.94866e+07	2.22025e+07	2.80728e+07	1.85334e+07	3.00035e+07	2.14071e+07	2.04749e+07	1.71546e+07	1.30796e+07	2.33741e+07	1.84768e+07	2.88667e+07	2.33372e+07	2.67419e+07	1.64378e+07
Com_612_pos	N-Feruloylspermidine	C17 H27 N3 O3	321.206	10.523	No results	Full match	Full match	1.32383e+08	1.10358e+08	1.04577e+08	1.19322e+08	1.15098e+08	1.06396e+08	1.46022e+07	1.19728e+07	1.23858e+07	1.3728e+07	1.73617e+07	1.63625e+07	6.68411e+07	8.18106e+07	6.37485e+07
Com_24900_pos	6-Benzyladenine	C12 H11 N5	225.101	16.996	No results	No results	Full match	4.65299e+08	3.37397e+08	4.69717e+08	4.27901e+08	4.10218e+08	4.57756e+08	4.09036e+08	1.08071e+09	5.57456e+08	1.04831e+09	4.50229e+08	5.4345e+08	4.23484e+08	4.97867e+08	5.38176e+08
Com_16051_pos	FLK	C21 H34 N4 O4	406.259	6.806	No results	No results	Full match	6.56057e+06	5.49963e+06	5.95994e+06	7.25443e+06	7.0071e+06	6.39459e+06	2.04942e+06	3.50417e+06	2.66466e+06	3.06034e+06	4.15657e+06	3.44193e+06	4.79823e+06	4.75914e+06	5.43249e+06
Com_18435_pos	Nalpha-Acetyl-L-Arginine	C8 H16 N4 O3	216.122	8.161	Full match	No results	No results	6.34017e+06	4.47379e+06	4.02756e+06	5.41679e+06	5.00483e+06	4.80224e+06	8.5397e+06	1.44817e+07	8.33542e+06	1.04529e+07	7.17283e+06	9.76881e+06	6.07089e+06	6.12045e+06	5.75602e+06
Com_13071_pos	3-Methoxy prostaglandin F1α	C21 H38 O6	368.257	1.344	No results	No results	Full match	1.06205e+07	8.54418e+06	1.33495e+07	1.3227e+07	9.54324e+06	9.85092e+06	8.64867e+06	9.93775e+06	9.04402e+06	1.34553e+07	1.07113e+07	9.10662e+06	1.10748e+07	1.3398e+07	8.20765e+06
Com_11121_pos	5-Ethyl-2'-deoxyuridine	C11 H16 N2 O5	256.106	13.609	Invalid mass	No results	No results	1.66323e+07	1.60647e+07	1.83835e+07	1.84813e+07	1.04294e+07	1.88492e+07	1.40282e+07	2.04769e+07	1.68414e+07	2.40591e+07	1.80812e+07	1.84102e+07	2.20347e+07	1.66925e+07	1.52274e+07
Com_28507_pos	Proline-hydroxyproline	C10 H16 N2 O4	228.111	6.804	No results	No results	Full match	2.00341e+07	3.11213e+07	1.88946e+07	2.70028e+07	2.92823e+07	2.21817e+07	1.21905e+06	1.01277e+06	1.19565e+06	1.54536e+06	951034	1.11282e+06	8.36842e+06	1.01002e+07	1.04521e+07
Com_16826_pos	5,5-dimethyl-3-morpholinocyclohex-2-en-1-one	C12 H19 N O2	209.142	5.987	No results	Full match	No results	1.32284e+06	1.17064e+06	1.58235e+06	1.60637e+06	1.46039e+06	1.36534e+06	1.12941e+06	4.52886e+06	1.36803e+06	4.04365e+06	1.74139e+06	1.24427e+06	1.28507e+06	1.37403e+06	1.0806e+06
Com_33941_pos	Kynurenic acid O-hexside	C16 H17 N O8	351.096	5.69	Full match	No results	No results	1.29553e+07	1.55219e+07	9.07625e+06	9.20033e+06	9.73558e+06	1.05661e+07	804918	803574	1.52628e+06	784547	640045	1.38812e+06	5.49252e+06	5.67482e+06	6.08479e+06
Com_28466_pos	Deoxycholic acid	C24 H40 O4	392.293	7.869	No results	No results	Full match	1.13048e+06	1.33436e+06	1.03816e+06	1.28318e+06	1.09674e+06	931810	2.71623e+06	1.49933e+06	2.851e+06	3.41584e+06	3.1204e+06	2.87476e+06	1.29815e+06	911948	1.46641e+06
Com_41819_pos	L-Mimosine	C8 H10 N2 O4	198.063	10.59	No results	No results	Full match	2.64037e+06	3.18113e+06	3.64809e+06	3.51648e+06	5.19282e+06	4.41092e+06	1.13051e+06	2.99662e+06	1.11971e+06	2.27895e+06	1.10906e+06	2.40472e+06	2.62305e+06	3.08181e+06	2.99236e+06
Com_23057_pos	Senecionine	C18 H25 N O5	353.183	1.331	No results	No results	Full match	475463	478957	477291	451117	465116	445441	771703	621207	1.26376e+06	676824	719682	590396	734579	654281	410806
Com_8679_pos	8,8-dimethyl-2H,8H-pyrano[3,2-g]chromen-2-one	C14 H12 O3	228.079	9.4	Invalid mass	No results	No results	3.51238e+06	2.99305e+06	1.83873e+06	2.28529e+06	1.75308e+06	1.83773e+06	2.84119e+06	3.02906e+06	9.76143e+06	1.27576e+06	1.03975e+06	3.76632e+06	1.87351e+06	2.11615e+06	2.71995e+06
Com_4807_pos	Arenobufagin	C24 H32 O6	434.231	7.676	Full match	No results	Full match	3.66682e+07	3.22403e+07	4.26039e+07	3.68009e+07	4.42076e+07	4.14873e+07	2.65799e+06	1.48467e+06	1.25194e+06	1.98961e+06	2.54484e+06	1.87137e+06	2.35839e+07	2.36801e+07	2.25382e+07
Com_4087_pos	4-oxo-5-phenylpentanoic acid	C11 H12 O3	174.068	13.183	No results	Invalid mass	No results	5.49021e+07	6.55345e+07	7.69109e+07	7.43926e+07	1.05669e+08	7.55261e+07	4.47464e+06	3.92933e+06	5.27688e+06	4.52336e+06	5.06952e+06	4.19423e+06	2.0353e+07	1.80953e+07	1.85624e+07
Com_15774_pos	Oleuropein	C25 H32 O13	540.185	12.265	Invalid mass	No results	No results	9.87671e+07	1.17062e+08	1.16569e+08	9.21079e+07	1.32475e+08	8.47658e+07	8.1616e+06	6.80878e+06	8.17622e+06	7.99739e+06	8.59081e+06	8.51325e+06	8.0456e+07	5.6854e+07	6.37082e+07
Com_8834_pos	Irganox 259	C40 H62 O6	676.416	7.887	No results	No results	Full match	1.83788e+07	5.18465e+06	1.44953e+07	1.70658e+07	1.63117e+07	1.386e+07	211873	213741	225822	209228	403145	365526	8.44268e+06	8.28177e+06	7.7833e+06
Com_16623_pos	p-Coumaric acid	C9 H8 O3	164.048	13.156	Invalid mass	No results	No results	3.01207e+07	1.3652e+07	1.71744e+07	4.40083e+07	2.68895e+07	1.2589e+07	1.63312e+06	3.98437e+06	1.80474e+06	1.56032e+06	1.92549e+06	6.14534e+06	1.42008e+07	1.42085e+07	1.29303e+07
Com_15883_pos	1-Linoleoyl-Rac-Glycerol	C21 H38 O4	354.277	1.351	No results	No results	Full match	6.30172e+06	5.18171e+06	3.08644e+06	4.2819e+06	5.16693e+06	5.80181e+06	1.59356e+07	8.78354e+06	1.44911e+07	1.48808e+07	1.67591e+07	1.72295e+07	8.74799e+06	9.81488e+06	8.2039e+06
Com_26957_pos	D-Asparagine	C4 H8 N2 O3	132.054	15.141	No results	No results	Full match	6.33175e+06	7.89948e+06	6.87073e+06	8.53877e+06	6.82338e+06	8.92584e+06	1.40291e+07	1.06204e+07	1.37841e+07	9.7217e+06	1.49295e+07	1.41387e+07	9.74794e+06	1.74455e+07	1.14504e+07
Com_18743_pos	Stigmasterol	C29 H48 O	412.371	7.517	No results	No results	Full match	3.57695e+06	3.75412e+06	5.2684e+06	3.67384e+06	5.92319e+06	4.96587e+06	1.17478e+06	1.15899e+06	1.09996e+06	1.08377e+06	1.04094e+06	1.06807e+06	3.46938e+06	2.39514e+06	2.88256e+06
Com_1187_pos	4,6,8-trihydroxy-7-methoxy-3-methyl-3,4-dihydro-1H-2-benzopyran-1-one	C11 H12 O6	240.063	15.475	No results	No results	Full match	7.12591e+06	8.04232e+06	1.0645e+07	1.19939e+07	1.25882e+07	9.91953e+06	4.99956e+06	6.21144e+06	4.10332e+06	1.69278e+06	4.6283e+06	2.70872e+06	5.98878e+06	5.7479e+06	5.47272e+06
Com_9923_pos	VLH	C17 H29 N5 O4	367.222	12.861	Full match	No results	No results	1.38805e+08	1.37916e+08	1.28621e+08	1.16507e+08	8.32619e+07	1.60088e+08	6.03959e+08	3.80096e+08	5.23442e+08	5.3081e+08	6.4421e+08	5.27818e+08	3.10525e+08	3.16845e+08	3.16855e+08
Com_5659_pos	(2R,3S,4S,5R,6R)-2-(hydroxymethyl)-6-(2-phenylethoxy)oxane-3,4,5-triol	C14 H20 O6	266.113	6.617	Full match	No results	No results	1.59849e+07	1.4954e+07	1.28349e+07	1.59986e+07	1.35539e+07	1.29446e+07	2.41344e+07	3.17635e+07	2.78898e+07	2.29713e+07	2.18488e+07	2.4807e+07	2.23665e+07	2.08074e+07	2.1688e+07
Com_6566_pos	Jasmone	C11 H16 O	164.12	11.538	Invalid mass	No results	No results	7.36927e+07	8.47731e+07	7.37737e+07	7.48084e+07	6.81047e+07	6.92537e+07	2.64064e+07	2.18641e+07	1.94411e+07	2.02616e+07	1.84982e+07	3.7111e+07	4.58827e+07	5.28627e+07	4.9442e+07
Com_32568_pos	LysoPE 16:0	C21 H44 N O7 P	453.286	13.257	Full match	No results	No results	6.31483e+07	5.33086e+07	6.04515e+07	6.81886e+07	5.89397e+07	4.77923e+07	4.10355e+07	5.7179e+07	4.9908e+07	5.23247e+07	4.16772e+07	5.1262e+07	5.00775e+07	5.10809e+07	5.00982e+07
Com_6111_pos	D-Glutamic acid	C5 H9 N O4	147.053	14.291	No results	No results	Full match	2.03638e+06	2.19361e+06	2.18139e+06	2.76052e+06	3.62794e+06	1.83054e+06	681777	661273	571382	471827	712076	510073	1.35561e+06	2.01193e+06	1.0272e+06
Com_18658_pos	4-oxo-4-(5,6,7,8-tetrahydronaphthalen-1-ylamino)but-2-enoic acid	C14 H15 N O3	245.106	1.575	No results	No results	Full match	3.81085e+07	3.43967e+07	4.46108e+07	4.1904e+07	4.51513e+07	3.57962e+07	7.01194e+07	5.68676e+07	6.08095e+07	5.14814e+07	5.28162e+07	8.13564e+07	4.47087e+07	4.92547e+07	4.59019e+07
Com_3192_pos	Ginsenoside Rb1	C54 H92 O23	1130.58	6.739	Full match	No results	No results	8.67622e+06	1.06468e+07	1.04814e+07	1.29797e+07	1.04456e+07	9.95847e+06	4.04204e+06	4.78593e+06	4.59535e+06	5.29678e+06	4.1985e+06	4.65697e+06	6.29432e+06	6.15302e+06	6.67034e+06
Com_15493_pos	LPH	C17 H27 N5 O4	365.207	12.632	Invalid mass	No results	No results	3.87434e+07	3.08673e+07	1.96975e+07	3.26126e+07	1.35732e+07	3.926e+07	1.71514e+08	1.04358e+08	1.22319e+08	1.94355e+08	1.71009e+08	1.93537e+08	8.22748e+07	8.14001e+07	8.24536e+07
Com_23791_pos	3-(2-Naphthyl)-D-alanine	C13 H13 N O2	215.094	5.781	Full match	No results	No results	6.15871e+06	5.31559e+06	6.17634e+06	6.46485e+06	5.40758e+06	4.96007e+06	1.15262e+07	1.53964e+07	9.96634e+06	1.71716e+07	9.84705e+06	1.09419e+07	8.86708e+06	9.69574e+06	8.40879e+06
Com_22_pos	Indole-3-acrylic acid	C11 H9 N O2	187.064	11.463	No results	No results	Full match	3.88072e+06	3.0138e+06	3.06719e+06	3.36849e+06	6.23744e+06	3.99652e+06	3.9514e+06	6.87638e+06	4.56977e+06	4.22372e+06	5.79174e+06	5.51752e+06	5.03203e+06	6.04397e+06	3.56822e+06
Com_14274_pos	4-(2-Hydroxyethyl)-2-methoxyphenyl β-D-glucopyranoside	C15 H22 O8	347.158	6.631	Full match	No results	Full match	1.7219e+10	1.64766e+10	1.72546e+10	14422770409	1.45458e+10	1.55732e+10	9.11548e+09	2.34018e+10	8.86414e+09	2.05632e+10	1.66774e+10	2.55898e+10	1.52871e+10	1.65458e+10	1.6952e+10
Com_4935_pos	20(R)-Protopanaxdiol	C30 H52 O3	478.403	6.805	Invalid mass	No results	No results	2.43109e+06	3.04219e+06	3.35956e+06	494944	2.62415e+06	2.78939e+06	1.8104e+07	1.24945e+07	1.9664e+07	1.13749e+07	1.2569e+07	2.23165e+07	8.7532e+06	8.66205e+06	8.01878e+06
Com_7210_pos	N-Butylbenzenesulfonamide	C10 H15 N O2 S	213.079	14.174	No results	Invalid mass	No results	4.25648e+06	3.82237e+06	7.11967e+06	3.37195e+06	2.87799e+06	5.54852e+06	5.99771e+06	8.88478e+07	1.98036e+07	4.42096e+06	3.58895e+06	9.36509e+07	1.39358e+07	1.35914e+07	1.33078e+07
Com_605_pos	QPH	C16 H24 N6 O5	380.181	7.843	Invalid mass	No results	No results	2.57153e+07	2.90483e+07	5.08351e+07	4.03009e+07	5.85376e+07	5.0692e+07	1.90998e+07	3.59451e+07	1.55287e+07	8.71642e+06	2.25436e+07	1.7121e+07	2.93755e+07	3.14309e+07	3.30012e+07
Com_1123_pos	4-Deacetylneosolaniol	C17 H24 O7	322.142	11.058	Full match	No results	No results	7.36647e+08	7.76108e+08	8.43754e+08	7.47505e+08	8.61026e+08	1197577578	1.87504e+07	2.50991e+07	1.662e+07	1.62445e+07	1.61142e+07	8.83372e+07	4.98005e+08	6.64898e+08	5.63897e+08
Com_4285_pos	Bicyclo Prostaglandin E2	C20 H30 O4	356.196	9.473	Invalid mass	No results	No results	3.87757e+08	3.16445e+08	6.10667e+08	6.42061e+08	5.18533e+08	4.08136e+08	3.84571e+07	3.14281e+07	1.22147e+07	1.92101e+07	1.93097e+07	3.27817e+07	2.77484e+08	2.76343e+08	3.02831e+08
Com_30674_pos	WQH	C22 H27 N7 O5	491.201	13.315	Invalid mass	No results	No results	3.01439e+06	4.40185e+06	2.99829e+06	3.08535e+06	3.15817e+06	2.36395e+06	5.05097e+07	9.44147e+06	9.28048e+07	2.59293e+07	1.37769e+08	1.63183e+07	1.41856e+07	1.53433e+07	1.48412e+07
Com_28924_pos	10-Deacetylasperulosidic acid	C16 H22 O11	390.116	7.877	Invalid mass	No results	No results	4.63204e+06	3.82213e+06	2.87228e+06	3.22931e+06	2.0827e+06	3.65047e+06	1.36813e+06	2.17504e+06	883745	1.37114e+06	1.11091e+06	2.71864e+06	2.51018e+06	3.66449e+06	2.00312e+06
Com_8336_pos	methyl 3,4,5-trihydroxycyclohex-1-ene-1-carboxylate	C8 H12 O5	188.069	9.055	No results	No results	Full match	4.44498e+06	3.68106e+06	3.49498e+06	5.12059e+06	2.77245e+06	3.74229e+06	1.04087e+06	1.16409e+06	986073	1.24122e+06	1.2133e+06	1.20025e+06	2.76087e+06	4.22986e+06	3.01406e+06
Com_43245_pos	Hippuric Acid	C9 H9 N O3	179.059	7.092	Full match	No results	No results	4.99595e+07	3.57505e+07	3.73445e+07	4.78958e+07	4.52161e+07	4.02834e+07	1.27391e+07	1.06274e+07	1.3405e+07	1.69615e+07	2.11471e+07	2.07339e+07	2.36844e+07	2.76769e+07	2.5666e+07
Com_23739_pos	Ginkgolic Acid (C15:1)	C22 H34 O3	346.251	9.964	No results	No results	Full match	602142	675352	698968	578940	544192	310164	470554	429459	145512	141817	182264	252391	313673	470469	478016
Com_5215_pos	Quercetin-3β-D-glucoside	C21 H20 O12	464.094	10.92	No results	No results	Full match	6.73114e+06	8.05381e+06	5.32961e+06	6.93688e+06	4.72291e+06	5.61619e+06	5.36649e+06	6.14526e+06	6.31355e+06	7.74041e+06	7.86618e+06	8.26954e+06	5.26087e+06	7.37136e+06	7.02756e+06
Com_3706_pos	4-oxododecanedioic acid	C12 H20 O5	226.121	9.146	Full match	No results	Full match	8.24118e+07	5.96931e+07	5.17855e+07	9.50853e+07	8.8856e+07	6.60909e+07	4.7189e+06	6.24743e+06	2.29006e+06	5.21761e+06	6.01601e+06	8.17992e+06	4.01841e+07	4.06606e+07	5.76135e+07
Com_8279_pos	Ginsenoside Rk1	C42 H70 O12	788.469	8.74	Invalid mass	No results	No results	1.04598e+08	9.71013e+07	1.60985e+08	1.16167e+08	1.41325e+08	9.34772e+07	4.12332e+07	4.09834e+07	3.67867e+07	2.65915e+07	3.37777e+07	5.10134e+07	8.07347e+07	9.11497e+07	7.36296e+07
Com_41477_pos	Methylmalonic Acid	C4 H6 O4	118.027	12.872	No results	Invalid mass	No results	1.94227e+07	2.68988e+07	2.6002e+07	2.20243e+07	1.05678e+07	2.69678e+07	5.63091e+07	2.90042e+07	3.79285e+07	4.31361e+07	4.39151e+07	3.43715e+07	2.83549e+07	2.73416e+07	3.38653e+07
Com_41041_pos	Homogentisic Acid	C8 H8 O4	168.042	6.2	No results	No results	Full match	551811	532616	628379	685005	625394	665472	694828	1.03832e+06	832092	1.02804e+06	1.02541e+06	638217	719026	729400	662780
Com_3750_pos	(9cis)-Retinal	C20 H28 O	284.214	14.93	No results	No results	Full match	1.38906e+06	972265	967942	1.23853e+06	1.27474e+06	846695	856406	723385	940392	786488	1.02551e+06	650816	960541	1.17636e+06	920893
Com_8008_pos	bicyclo[2.2.2]oct-2-en-1-yl 4-methylbenzene-1-sulfonate	C15 H18 O3 S	278.1	12.038	Full match	No results	No results	4.32508e+07	3.74441e+07	3.43482e+07	3.66856e+07	3.68342e+07	2.52442e+06	1.77034e+08	8.45043e+07	1.70514e+08	1.32095e+08	1.42844e+08	1.41398e+08	8.49802e+07	9.94434e+07	1.0302e+08
Com_41160_pos	Pleuromutilin	C22 H34 O5	416.186	10.6	Invalid mass	No results	No results	1.53115e+07	1.95163e+07	2.35567e+07	1.83336e+07	2.31802e+07	2.35959e+07	2.50526e+07	4.36731e+07	2.76011e+07	4.09188e+07	3.71364e+07	3.88204e+07	2.61285e+07	2.23334e+07	2.66798e+07
Com_38478_pos	Zeatin riboside,trans-isomer	C15 H21 N5 O5	351.154	8.099	Invalid mass	No results	No results	248141	514281	1.3531e+06	478554	314927	533997	375325	168978	227108	325874	510266	281571	413479	460146	300780
Com_2946_pos	1-(3-acetyl-2,4,6-trihydroxyphenyl)ethan-1-one	C10 H10 O5	210.053	6.723	No results	No results	Full match	977072	717211	1.31071e+06	1.98595e+06	803448	618954	439236	477669	465380	512334	561990	603400	538717	723024	491305
Com_36886_pos	Sanguinarine	C20 H14 N O4	332.094	12.83	Full match	No results	No results	8.79604e+07	9.31859e+07	8.38479e+07	9.92018e+07	9.15273e+07	8.01222e+07	1.96534e+08	1.46118e+08	1.91547e+08	1.6665e+08	2.09811e+08	2.24233e+08	7.21979e+07	1.21056e+08	8.57663e+07
Com_8758_pos	2-[5-(2-hydroxypropyl)oxolan-2-yl]propanoic acid	C10 H18 O4	201.137	7.27	No results	No results	Full match	2.06099e+06	1.56764e+06	2.05007e+06	1.61375e+06	1.54243e+06	2.22547e+06	783813	807969	717112	1.06812e+06	1.26721e+06	1.06516e+06	848551	1.27215e+06	1.08457e+06
Com_12453_pos	N-2-Hydroxycyclopentyladenosine	C15 H21 N5 O5	351.155	9.887	Invalid mass	No results	No results	4.69155e+07	3.99516e+07	3.99944e+07	3.6209e+07	3.67746e+07	3.44028e+07	3.74694e+07	1.28975e+07	1.12017e+07	3.80204e+07	3.45104e+07	1.52629e+07	2.94666e+07	3.40194e+07	2.98791e+07
Com_6823_pos	Diosgenin	C27 H42 O3	396.303	7.977	No results	Full match	Full match	1.9868e+07	1.79002e+07	1.85402e+07	2.18841e+07	2.21099e+07	1.86817e+07	2.24234e+07	1.94348e+07	2.59453e+07	1.81301e+07	2.74426e+07	2.82203e+07	1.95981e+07	2.06006e+07	1.9473e+07
Com_3551_pos	N6-Acetyl-L-lysine	C8 H16 N2 O3	171.09	14.643	Invalid mass	No results	No results	5.02683e+07	3.83405e+07	4.48167e+07	6.09115e+07	6.31143e+07	5.5675e+07	1.34082e+07	3.0709e+07	1.60965e+07	2.10347e+07	4.01575e+07	2.72311e+07	4.13065e+07	3.83578e+07	4.52616e+07
Com_8825_pos	YLH	C21 H29 N5 O5	453.202	1.35	Invalid mass	Invalid mass	No results	4.31399e+07	1.12444e+08	1.4296e+08	1.35426e+08	1.58717e+08	1.17087e+08	1.11716e+08	1.12117e+08	1.09845e+08	1.46636e+08	1.10855e+08	1.09499e+08	1.17752e+08	1.38224e+08	1.18336e+08
Com_135_pos	6-Pentyl-2H-pyran-2-one	C10 H14 O2	166.1	9.708	Invalid mass	No results	No results	3.2893e+07	2.92827e+07	2.47694e+07	3.55044e+07	3.74699e+07	4.10004e+07	1.65051e+06	1.09448e+06	1.01025e+06	776692	1.57885e+06	1.3047e+06	1.35133e+07	1.29924e+07	1.15576e+07
Com_2680_pos	Emetine	C29 H40 N2 O4	480.295	8.556	Full match	No results	No results	5.84686e+09	5.30411e+09	4.98131e+09	5.35047e+09	5.19851e+09	4.51586e+09	1.09283e+09	5.17309e+08	1.07946e+09	8.6608e+08	1.21811e+09	6.69379e+08	3.31924e+09	3.46374e+09	3.48302e+09
Com_14101_pos	3-(dimethylamino)-1-[4-(phenylsulfonyl)phenyl]prop-2-en-1-one	C17 H17 N O3 S	315.093	11.556	Invalid mass	No results	No results	4.47448e+06	4.54891e+06	4.63659e+06	4.5113e+06	4.43643e+06	4.33694e+06	2.43571e+08	5.12502e+07	1.00206e+08	2.14245e+08	2.52685e+08	8.43107e+07	3.99175e+07	4.18809e+07	4.03262e+07
Com_43549_pos	vasicine	C11 H12 N2 O	188.095	3.03	Full match	No results	No results	1.89876e+07	1.24974e+07	1.725e+07	1.44261e+07	1.77705e+07	1.74702e+07	1.93325e+07	1.42659e+07	2.17604e+07	9.65159e+06	2.27074e+07	1.86526e+07	1.45548e+07	1.47405e+07	1.95421e+07
Com_12801_pos	Morphine D3	C17 H16 [2]H3 N O3	288.158	8.577	No results	No results	Full match	518729	331191	319706	312752	330423	280535	271791	483240	289958	234951	325801	340905	273878	297768	339567
Com_7820_pos	LysoPC 20:4	C28 H50 N O7 P	543.331	7.731	Invalid mass	No results	No results	1.24033e+07	8.51018e+06	1.55916e+07	1.34033e+07	1.98281e+07	1.75587e+07	1.27879e+07	2.12392e+07	2.01026e+07	9.71339e+06	1.43924e+07	1.32086e+07	1.50266e+07	1.45111e+07	1.28591e+07
Com_2813_pos	2-Propylglutaric acid	C8 H14 O4	174.089	14.81	No results	No results	Full match	1.86103e+06	5.15386e+07	4.95663e+07	4.47959e+07	4.75413e+07	3.218e+07	3.48628e+07	3.99273e+07	3.56476e+07	2.64329e+07	2.8346e+07	3.22882e+07	5.27255e+07	3.7819e+07	3.85961e+07
Com_36678_pos	D-Xylonic acid	C5 H10 O6	166.047	9.346	No results	Full match	Full match	3.65954e+07	3.3344e+07	5.32671e+07	3.11636e+07	4.21387e+07	4.74958e+07	8.74145e+07	1.87825e+08	1.26302e+08	1.00939e+08	5.27659e+07	1.15111e+08	6.3293e+07	6.64489e+07	6.7607e+07
Com_14228_pos	PPK	C16 H28 N4 O4	170.106	7.694	No results	No results	Full match	2.58251e+06	171965	178375	1.89515e+06	300071	210081	116015	118277	113225	119262	117829	120087	248650	204030	240685
Com_36880_pos	Rhaponticin	C21 H24 O9	420.142	1.888	Invalid mass	No results	No results	1.4253e+07	2.0009e+07	1.58475e+07	1.92294e+07	1.99073e+07	1.42661e+07	1.53146e+07	1.7732e+07	1.70536e+07	1.46918e+07	1.65559e+07	1.28737e+07	1.51606e+07	1.65346e+07	1.12626e+07
Com_6361_pos	5-fluoro AB-PINACA N-(4-hydroxypentyl) metabolite	C18 H25 F N4 O3	386.173	10.375	No results	Full match	No results	1.67258e+06	2.39239e+06	1.41965e+06	1.63196e+06	2.28872e+06	2.20156e+06	873304	944696	1.09721e+06	973382	1.53709e+06	1.09858e+06	1.19345e+06	1.99297e+06	1.12248e+06
Com_9671_pos	Anandamide	C22 H37 N O2	347.282	11.436	Invalid mass	No results	No results	1.18681e+07	2.06149e+07	7.44163e+07	4.21914e+07	9.20424e+06	1.57804e+07	2.66982e+07	3.60539e+06	1.86565e+07	1.86208e+07	1.36645e+07	2.69797e+06	1.18708e+07	2.03135e+07	1.62493e+07
Com_7172_pos	5-fluoro AKB48 N-(4-hydroxypentyl) metabolite	C23 H30 F N3 O2	421.21	15.29	No results	No results	Full match	2.19292e+07	2.76429e+06	1.4923e+07	2.05242e+07	1.72338e+07	944822	405638	3.28401e+07	1.85676e+07	1.8176e+07	1.21667e+07	1.59914e+07	1.72709e+07	1.83949e+07	1.83115e+07
Com_6121_pos	Taurochenodeoxycholic Acid (sodium salt)	C26 H45 N O6 S	481.279	11.844	Invalid mass	No results	No results	3.53982e+07	3.81434e+07	5.08953e+07	4.28415e+07	5.90186e+07	3.65407e+07	2.1055e+06	1.63168e+06	1.88574e+06	1.894e+06	1.97957e+06	1.79508e+06	1.39283e+07	1.68188e+07	1.48506e+07
Com_7697_pos	L-Fucose	C6 H12 O5	164.069	10.419	Invalid mass	No results	No results	7.49939e+07	4.6496e+07	3.97368e+07	7.48186e+07	4.10397e+07	3.7271e+07	1.69892e+06	1.5718e+06	1.34316e+06	1.86398e+06	1.53405e+06	1.7207e+06	2.45857e+07	2.68915e+07	2.39113e+07
Com_29338_pos	(-)-Chimonanthine	C22 H26 N4	346.214	1.264	No results	No results	Full match	5.20064e+07	5.42689e+07	4.79012e+07	5.13617e+07	3.76134e+07	3.86333e+07	6.79305e+06	2.82178e+06	2.74995e+06	6.10568e+06	6.62886e+06	7.01864e+06	2.6721e+07	3.02239e+07	2.97824e+07
Com_1915_pos	N-p-Coumaroylspermidine	C16 H25 N3 O2	291.195	10.245	No results	No results	Full match	5.21691e+06	4.71354e+06	4.12894e+06	3.92e+06	3.80001e+06	3.23781e+06	1.42082e+06	401368	312437	1.5297e+06	1.20974e+06	1.07909e+06	4.35368e+06	3.12805e+06	3.97465e+06
Com_10762_pos	Hecogenin	C27 H42 O4	430.308	5.456	No results	No results	Full match	9.51801e+06	9.57161e+06	2.42524e+07	1.36605e+07	1.30924e+07	1.73954e+07	5.13092e+07	2.97665e+08	5.74419e+07	1.09929e+08	6.38281e+07	6.52781e+07	8.23829e+07	6.49163e+07	5.69877e+07
Com_5844_pos	3,4-dihydro-4-oxo-2H-1,3-benzoxazine-2-spiro-4'-(1'-ethylpiperidine)	C20 H26 N2 O6 S	422.156	10.51	No results	Full match	Full match	9.53904e+06	1.73841e+07	3.43247e+07	1.15573e+07	6.13133e+06	8.04833e+06	4.59493e+06	5.6874e+06	1.80002e+06	1.78999e+06	4.22241e+06	2.77021e+06	1.07437e+07	9.93584e+06	9.25986e+06
Com_25503_pos	iP9G	C16 H23 N5 O5	365.169	9.834	Invalid mass	No results	No results	4.12066e+07	3.74978e+07	8.46842e+07	5.60448e+07	5.53055e+07	5.42544e+07	3.28065e+06	3.32727e+06	2.61393e+06	2.8428e+06	4.62e+06	5.53289e+06	2.73988e+07	3.37292e+07	2.58924e+07
Com_20691_pos	N-Desmethylclomipramine	C18 H21 Cl N2	150.072	9.272	No results	No results	Full match	2.41782e+06	2.33912e+06	3.07297e+06	2.19603e+06	3.6367e+06	3.4888e+06	2.2226e+06	5.88648e+06	2.65339e+06	2.48715e+06	1.35472e+06	3.43212e+06	3.86506e+06	3.961e+06	3.32424e+06
Com_5313_pos	1-(4-methoxyphenyl)propane-1,2-diol	C10 H14 O3	164.084	6.362	Invalid mass	No results	No results	258903	225550	260949	273625	285476	244133	3.24026e+06	9.0855e+06	1.61229e+06	4.79281e+06	9.51304e+06	1.12227e+06	1.1855e+06	927169	1.26514e+06
Com_39023_pos	Engeletin	C21 H22 O10	434.123	13.613	Invalid mass	No results	No match	1.49224e+07	2.38099e+07	1.92844e+07	2.8449e+07	2.29709e+07	1.76533e+07	4.40787e+07	4.69854e+07	1.05252e+08	9.89005e+06	6.35456e+07	8.24018e+07	3.54467e+07	3.66703e+07	3.90227e+07
Com_2960_pos	Avobenzone	C20 H22 O3	310.157	6.925	No results	No results	Full match	141058	149185	161970	1.84171e+06	188180	153479	276683	126800	118914	211684	166084	134424	137838	146956	137718
Com_5405_pos	D-Panthenol	C9 H19 N O4	227.114	14.551	Full match	No results	No results	3.45536e+06	2.56892e+06	3.05867e+06	2.47551e+06	3.08056e+06	2.31231e+06	2.39389e+08	1.33016e+08	3.58593e+07	1.08212e+07	9.10686e+06	1.5526e+08	5.51736e+07	5.18542e+07	5.48301e+07
Com_3510_pos	Senkyunolide A	C12 H16 O2	192.115	6.239	Invalid mass	No results	No results	4.65537e+06	5.99322e+06	869821	3.30507e+06	1.55845e+06	1.1558e+06	8.37326e+07	4.1045e+07	1.85165e+07	2.35979e+06	1.02181e+07	9.75662e+07	1.38016e+07	2.39356e+07	2.73902e+07
Com_6676_pos	Dl-2-Aminooctanoic Acid	C8 H17 N O2	159.126	13.261	No results	Full match	Full match	1.73169e+08	1.48636e+08	1.63881e+08	1.61388e+08	1.56794e+08	1.30641e+08	1.02613e+08	1.07029e+08	1.0111e+08	9.43683e+07	1.07807e+08	1.01355e+08	1.25632e+08	1.3804e+08	1.0468e+08
Com_11127_pos	Phylloquinone	C31 H46 O2	450.348	6.625	No results	No results	Full match	5.72849e+07	5.40025e+07	4.98669e+07	5.20154e+07	4.08267e+07	5.00045e+07	3.89683e+07	5.70784e+07	3.32311e+07	6.94114e+07	7.08395e+07	4.79343e+07	4.99998e+07	5.47899e+07	5.08736e+07
Com_30894_pos	WLH	C23 H30 N6 O4	908.467	16.52	No results	No results	Full match	2.24394e+07	2.08953e+07	1.66384e+07	3.11271e+07	1.79788e+07	2.28041e+07	1.12127e+07	1.34351e+07	1.36314e+07	6.53307e+06	1.259e+07	6.91645e+06	1.49408e+07	1.71703e+07	1.56843e+07
Com_12850_pos	6α-Naloxol	C19 H23 N O4	329.159	14.417	Invalid mass	No results	No results	1.79271e+06	2.63182e+06	3.07412e+06	4.31152e+06	2.43839e+06	2.16172e+06	237829	335448	235445	210052	206836	225540	2.15784e+06	1.72338e+06	1.19998e+06
Com_8368_pos	3-(propan-2-yl)-octahydropyrrolo[1,2-a]pyrazine-1,4-dione	C10 H16 N2 O2	392.243	5.871	Invalid mass	No results	No results	2.40617e+07	1.65332e+07	2.25288e+07	2.46361e+07	2.17608e+07	1.90494e+07	1.81493e+07	1.67671e+07	1.98862e+07	1.50064e+07	1.56885e+07	1.68354e+07	1.85885e+07	2.18847e+07	1.37486e+07
Com_14711_pos	2-(2-methyl-4-nitro-1H-imidazol-1-yl)-1-(4-methylphenyl)ethan-1-one	C13 H13 N3 O3	259.096	5.422	Invalid mass	No results	No results	7.85545e+06	7.68938e+06	8.5479e+06	7.52485e+06	9.40826e+06	6.96596e+06	2.51798e+07	4.07794e+07	2.15623e+07	1.97832e+07	1.82494e+07	1.99127e+07	1.26501e+07	1.44851e+07	9.17835e+06
Com_5508_pos	7-(2-hydroxypropan-2-yl)-1,4a-dimethyl-decahydronaphthalen-1-ol	C15 H28 O2	222.199	7.238	Full match	No results	No results	3.66733e+06	3.51092e+06	4.33128e+06	4.12915e+06	3.7894e+06	4.16256e+06	1.77266e+07	1.67481e+07	1.90133e+07	1.77777e+07	1.59849e+07	1.94429e+07	8.95131e+06	1.03603e+07	1.00047e+07
Com_31639_pos	Ophiopogonanone E	C19 H20 O7	360.121	14.186	Invalid mass	No results	No match	1.63588e+07	1.04904e+07	1.20457e+07	1.1677e+07	7.75066e+06	8.63002e+06	8.78459e+07	4.25632e+07	1.00127e+08	2.43387e+07	5.31584e+07	4.28184e+07	3.23126e+07	3.11116e+07	4.45972e+07
Com_13563_pos	Lawsone	C10 H6 O3	174.032	7.299	No results	No results	Full match	543893	707320	748763	571297	877513	798533	3.34378e+06	1.86729e+06	4.58515e+06	1.6036e+06	2.02033e+06	4.02765e+06	1.23745e+06	1.48899e+06	1.1531e+06
Com_19049_pos	Shionone	C30 H50 O	426.387	7.631	No results	Full match	No results	1.91333e+06	2.62923e+06	2.39274e+06	1.80561e+06	1.79643e+06	2.02372e+06	1.28499e+07	1.10125e+07	1.50427e+07	1.00921e+07	1.86969e+07	2.44195e+07	6.92946e+06	7.34108e+06	6.67131e+06
Com_2228_pos	(±)-Abscisic acid	C15 H20 O4	286.121	15.308	No results	No results	Full match	1.68752e+06	668817	534071	504341	2.58367e+06	556052	1.45521e+07	1.41174e+06	4.41097e+06	2.07473e+06	3.52675e+06	2.20575e+06	2.42076e+06	1.76699e+06	1.32594e+06
Com_10891_pos	2,3-dihydroxypropyl 12-methyltridecanoate	C17 H34 O4	324.23	7.815	Invalid mass	No results	No match	2.3306e+08	2.04322e+08	2.3935e+08	2.22171e+08	2.84979e+08	2.21941e+08	4.32623e+06	3.94292e+06	2.97633e+06	7.07998e+06	7.23031e+06	8.18281e+06	1.33172e+08	1.3433e+08	1.30518e+08
Com_11158_pos	Oxymatrine	C15 H24 N2 O2	282.198	14.513	Invalid mass	No results	No results	6.14796e+06	5.13252e+06	3.36552e+07	6.68278e+06	5.56582e+06	5.07834e+06	2.08838e+06	1.68951e+06	2.07936e+06	1.87665e+06	2.2568e+06	2.46288e+06	3.57237e+06	3.46452e+06	3.43889e+06
Com_17679_pos	4-azocan-1-yl-5,7-dichloro-2-(trifluoromethyl)quinoline	C17 H17 Cl2 F3 N2	376.077	11.024	Invalid mass	No results	No results	1.0322e+07	1.29822e+07	8.84439e+06	1.2614e+07	7.59445e+06	1.00283e+07	2.00344e+07	2.12333e+07	3.52229e+07	1.97478e+07	2.84511e+07	2.0174e+07	1.91532e+07	2.0341e+07	1.63628e+07
Com_8875_pos	N-(4-chlorophenyl)-N'-(2-phenoxyphenyl)urea	C19 H15 Cl N2 O2	360.067	8.971	Invalid mass	No results	No results	1.11954e+07	1.12318e+07	1.29979e+07	1.43014e+07	1.19356e+07	1.2399e+07	466418	509303	469077	497563	488347	570588	7.65451e+06	8.48722e+06	9.47516e+06
Com_7831_pos	4-(cyclohexylmethyl)-6-(2-thienyl)-2,3-dihydropyridazin-3-one hydrate	C15 H18 N2 O S	296.101	1.674	Invalid mass	No results	No results	1.14884e+07	1.03144e+07	4.83577e+06	8.30057e+06	6.98286e+06	8.50439e+06	4.2585e+07	1.96767e+07	4.96626e+07	2.31424e+07	2.04427e+07	3.533e+07	1.74063e+07	1.92386e+07	2.17257e+07
Com_5069_pos	Arabidopyl ketoadipic acid	C15 H14 O9	338.064	4.032	Invalid mass	No results	No results	1.01872e+07	9.33048e+06	1.10913e+07	1.15929e+07	1.30369e+07	1.17989e+07	4.52082e+07	4.53012e+07	5.69396e+07	4.19426e+07	4.20699e+07	5.3596e+07	2.32794e+07	2.48706e+07	2.5655e+07
Com_21776_pos	Cinchonine	C19 H22 N2 O	294.174	12.55	No results	No results	Full match	5.01414e+07	3.45299e+07	4.93506e+07	5.33488e+07	3.46869e+07	5.2396e+07	1.02179e+08	5.13298e+07	1.12819e+08	6.00673e+07	8.59013e+07	7.41006e+07	6.73578e+07	4.9906e+07	5.91783e+07
Com_6196_pos	Eicosapentaenoic acid ethyl ester	C22 H34 O2	330.257	6.939	No results	Full match	No results	1.76728e+06	974969	1.39665e+06	2.32046e+06	1.35067e+06	1.63214e+06	1.11856e+07	6.85557e+06	1.07699e+07	7.41464e+06	5.52183e+06	4.71759e+06	4.57785e+06	3.98756e+06	3.92819e+06
Com_1210_pos	Cinnamic acid	C9 H8 O2	148.053	14.525	Full match	No results	No results	6.77211e+07	7.35102e+07	5.95609e+07	7.18896e+07	6.8281e+07	5.98278e+07	3.06437e+07	1.5749e+07	2.55833e+07	1.91647e+07	3.45796e+07	1.94349e+07	5.39854e+07	5.41023e+07	5.29687e+07
Com_432_pos	7α-Hydroxytestosterone	C19 H28 O3	304.204	6.067	No results	Full match	Full match	1.15289e+08	1.23577e+08	2.14906e+08	2.01368e+08	1.90545e+08	2.37782e+08	1.54295e+08	4.99175e+08	1.07402e+08	4.57222e+08	6.74571e+07	2.19587e+08	2.64378e+08	2.42332e+08	2.33005e+08
Com_26006_pos	Cytisine	C11 H14 N2 O	190.11	13.698	Full match	No results	No results	3.35484e+07	3.7721e+07	3.35346e+07	3.16548e+07	3.19365e+07	2.65096e+07	1.47318e+09	3.93339e+08	1.96008e+09	5.84816e+08	1.73582e+09	7.11178e+08	4.35557e+08	4.55849e+08	4.61364e+08
Com_1619_pos	alpha-Keto-gamma-(methylthio)butyric acid	C5 H8 O3 S	148.02	8.287	No results	No results	Full match	1.91199e+06	2.37177e+06	2.62698e+06	3.14907e+06	2.18993e+06	2.58786e+06	7.65249e+06	5.28077e+06	1.98782e+06	2.50984e+06	4.50451e+06	5.90339e+06	3.56945e+06	3.03308e+06	2.67741e+06
Com_20530_pos	Resiniferatoxin	C37 H40 O9	666.216	1.265	No results	No results	Full match	4.03745e+08	3.49668e+08	4.25206e+08	3.86504e+08	4.14511e+08	3.28483e+08	6.93135e+07	1.10078e+08	8.04837e+07	6.65565e+07	7.01805e+07	8.30556e+07	2.04109e+08	2.02974e+08	2.15935e+08
Com_677_pos	1,2-dihydroxyheptadec-16-yn-4-yl acetate	C19 H34 O4	348.228	8.824	Invalid mass	No results	No results	8.09038e+06	6.51657e+06	9.09809e+06	5.77424e+06	1.05444e+07	6.75209e+06	4.1142e+06	7.49683e+06	4.15244e+06	6.16367e+06	5.43103e+06	4.99027e+06	4.54225e+06	7.55756e+06	7.84475e+06
Com_16201_pos	ANH	C13 H20 N6 O5	340.152	13.778	Invalid mass	No results	No results	3.14373e+08	2.61368e+08	3.24287e+08	2.63575e+08	2.81792e+08	2.23363e+08	2.95352e+08	9.62988e+08	4.26269e+08	7.98054e+08	3.36712e+08	7.54015e+08	3.73491e+08	4.25816e+08	4.43983e+08
Com_2340_pos	L-5-Hydroxytryptophan	C11 H12 N2 O3	203.059	7.43	Invalid mass	No results	No results	1.1869e+07	8.29994e+06	1.30737e+07	1.29708e+07	1.62974e+07	1.46835e+07	1.20504e+06	1.02128e+06	841112	1.15813e+06	1.6493e+06	1.09704e+06	8.14595e+06	7.38194e+06	7.20869e+06
Com_660_pos	20(S)-Ginsenoside Ck	C36 H62 O8	644.427	5.617	Invalid mass	Invalid mass	No match	1.96369e+08	2.72564e+08	1.8448e+08	2.62802e+08	1.75002e+08	2.19675e+08	3.85003e+07	7.87901e+07	3.99312e+07	6.47682e+07	6.15786e+07	8.97642e+07	1.51685e+08	1.10333e+08	1.55365e+08
Com_1685_pos	4-Hydroxybenzoic acid	C7 H6 O3	138.032	14.465	No results	Invalid mass	No results	1.21249e+09	9.22763e+08	1.12314e+09	1.0322e+09	1.00534e+09	8.20569e+08	3.49324e+08	9.68359e+08	3.79988e+08	6.7124e+08	6.59297e+08	1.19263e+09	9.01276e+08	8.94253e+08	9.32132e+08
Com_7782_pos	Ingenol-3-angelate	C25 H34 O6	452.216	7.422	Full match	No results	Full match	2.09221e+07	1.99626e+07	2.37621e+07	2.26487e+07	2.23367e+07	2.44723e+07	8.6408e+07	2.92068e+07	7.4941e+07	6.53027e+07	4.38174e+08	6.27459e+07	5.75787e+07	6.01079e+07	5.35699e+07
Com_8746_pos	Triethanolamine	C6 H15 N O3	149.105	11.795	Invalid mass	No results	No results	3.42618e+07	3.00255e+07	4.13984e+07	3.07055e+07	3.71376e+07	4.96466e+07	922297	708949	732929	1.40014e+06	830693	822036	9.66275e+06	9.0028e+06	9.10974e+06
Com_29279_pos	Acetyl-11-keto-beta-boswellic acid	C32 H48 O5	512.348	1.211	Full match	Invalid mass	No results	4.70668e+07	4.06743e+07	2.55003e+07	3.66074e+07	8.68605e+06	1.03045e+07	1.86911e+07	1.59811e+07	8.63058e+06	7.71703e+06	6.15703e+06	1.63093e+07	1.65665e+07	1.6496e+07	1.83375e+07
Com_8752_pos	Prunin	C21 H22 O10	434.119	11.868	No results	No results	Full match	2.06925e+06	2.19427e+06	2.44898e+06	2.18916e+06	2.34224e+06	2.11818e+06	3.1561e+06	4.26242e+06	2.68539e+06	3.50214e+06	4.13914e+06	4.01554e+06	2.15001e+06	1.66282e+06	1.89475e+06
Com_7843_pos	ALK	C15 H30 N4 O4	330.227	10.608	Full match	No results	Full match	4.69932e+07	9.99278e+06	8.41069e+06	1.07038e+07	8.6773e+06	1.10658e+07	1.77522e+07	7.65e+06	2.13552e+07	8.81219e+06	1.63094e+07	1.40624e+07	1.51243e+07	1.50512e+07	1.42503e+07
Com_2971_pos	INK	C16 H31 N5 O5	188.116	5.249	Full match	No results	No results	1.09477e+07	1.44004e+07	1.57178e+07	6.91185e+06	1.97006e+07	1.81246e+07	2.98388e+07	4.5182e+07	3.44155e+07	4.35727e+07	2.53087e+07	3.02202e+07	2.46463e+07	2.60165e+07	3.06352e+07
Com_23656_pos	PQH	C16 H24 N6 O5	380.182	4.213	Invalid mass	No match	No match	7.04592e+07	6.4056e+07	6.79987e+07	7.60815e+07	8.61821e+07	6.83263e+07	8.73961e+07	1.75184e+08	1.02739e+08	1.33909e+08	9.04776e+07	9.96024e+07	7.33721e+07	8.64895e+07	9.34584e+07
Com_41364_pos	Phe-Pro	C14 H18 N2 O3	262.132	9.196	Full match	No results	No results	5.74436e+06	3.94234e+06	5.05443e+06	4.49157e+06	7.94193e+06	4.51442e+06	745660	1.26011e+06	1.06594e+06	1.04675e+06	932377	1.16608e+06	3.08944e+06	3.15138e+06	2.79065e+06
Com_5104_pos	3-hydroxy-1,5-diphenylpentan-1-one	C17 H18 O2	236.12	9.841	No results	No results	Full match	639093	713524	1.00582e+06	627266	747041	944245	827254	1.06361e+06	579479	979202	787491	639074	911224	742377	458056
Com_277_pos	Prostaglandin J2	C20 H30 O4	351.245	12.263	Invalid mass	No results	No results	8.03323e+07	7.04533e+07	9.37499e+07	6.4448e+07	9.61599e+07	3.39084e+07	5.48642e+06	4.10631e+06	5.31292e+06	5.19066e+06	5.77494e+06	5.61224e+06	4.05664e+07	4.31014e+07	4.83181e+07
Com_19731_pos	IMH	C17 H29 N5 O4 S	399.201	13.117	Invalid mass	No results	No results	1.12522e+07	1.60961e+07	3.19411e+07	1.46631e+07	1.94596e+07	2.02782e+07	1.77686e+07	2.39112e+09	3.73664e+08	5.89946e+07	9.90478e+06	6.53097e+07	2.13785e+08	2.1037e+08	1.99633e+08
Com_26260_pos	5,6-dimethyl-3-[5-(trifluoromethyl)pyridin-2-yl]-1,2,4-triazine	C11 H9 F3 N4	254.077	6.795	Invalid mass	No results	No results	1.15481e+07	1.05595e+07	7.08893e+06	1.16237e+07	8.73185e+06	7.76618e+06	2.16528e+06	1.7449e+06	1.773e+06	1.73479e+06	1.44256e+06	2.1257e+06	5.10591e+06	5.09928e+06	5.86491e+06
Com_20922_pos	Galangin	C15 H10 O5	270.058	6.766	Full match	No results	No results	4.74458e+06	3.40925e+06	2.6325e+06	4.646e+06	6.29393e+06	2.8213e+06	711807	1.05365e+06	1.0713e+06	1.0952e+06	1.08758e+06	1.02706e+06	2.65718e+06	2.60747e+06	2.15679e+06
Com_13579_pos	Lovastatin	C24 H36 O5	404.257	8.028	Invalid mass	No results	No results	7.31562e+06	8.84916e+06	7.54636e+06	8.9386e+06	1.01407e+07	7.9788e+06	1.12131e+06	927088	721704	1.48797e+06	1.97084e+06	841904	6.64303e+06	6.31232e+06	6.08853e+06
Com_8521_pos	4-[1-(dimethylamino)ethylidene]-2-phenyl-1,3-oxazol-5(4H)-one	C13 H14 N2 O2	268.058	14.269	No results	Full match	No results	8.83802e+06	7.23837e+06	1.14027e+07	9.33329e+06	8.34317e+06	8.19066e+06	8.69612e+06	1.92951e+07	8.51056e+06	6.07778e+06	6.29806e+06	8.92196e+06	1.21694e+07	9.28734e+06	9.18914e+06
Com_5323_pos	Tetrahydrocorticosterone	C21 H34 O4	722.462	9.417	Invalid mass	No results	No results	3.18814e+07	3.28494e+07	4.13647e+07	3.54075e+07	4.54039e+07	3.15175e+07	3.56188e+06	1.9705e+06	2.09813e+06	2.53525e+06	3.15994e+06	2.17797e+06	2.03845e+07	2.20883e+07	1.96856e+07
Com_26523_pos	ethyl 5-cyano-6-piperazino-2-(trifluoromethyl)nicotinate	C14 H15 F3 N4 O2	328.116	13.376	Invalid mass	No results	No results	3.41198e+06	3.07615e+06	3.36686e+06	3.09475e+06	3.0256e+06	2.63882e+06	5.13407e+07	4.56417e+06	3.99343e+07	2.09123e+07	9.99318e+07	1.38127e+07	9.54402e+06	9.56147e+06	6.89229e+06
Com_7701_pos	Menadione	C11 H8 O2	172.053	7.049	Full match	No results	No match	5.71579e+06	5.43903e+06	4.06259e+06	5.74886e+06	6.14694e+06	4.20307e+06	677491	650468	655026	661321	624879	886787	2.7255e+06	3.06519e+06	3.33829e+06
Com_8567_pos	Hesperetin 5-O-glucoside	C22 H24 O11	464.133	7.07	Full match	No results	Full match	3.77686e+07	2.82915e+07	5.48797e+07	3.57289e+07	5.31168e+07	4.14187e+07	2.28468e+06	2.45188e+06	1.89551e+06	3.00091e+06	3.5972e+06	6.07223e+06	2.14054e+07	2.39773e+07	2.09739e+07
Com_1392_pos	(5ξ)-12,13-Dihydroxypodocarpa-8,11,13-trien-7-one	C17 H22 O3	274.157	9.765	No results	No results	Full match	2.38934e+07	9.72072e+06	3.98858e+07	1.76001e+07	4.34241e+07	4.28817e+07	641173	621321	665310	727576	616443	1.06906e+06	1.44924e+07	2.02482e+07	1.85953e+07
Com_9371_pos	Kanosamine	C6 H13 N O5	179.081	12.554	Full match	No results	No results	4.62343e+08	4.54633e+08	3.40083e+08	5.05095e+08	3.26984e+08	3.99291e+08	1.35689e+08	5.06551e+07	1.02033e+08	2.01208e+08	2.29708e+08	9.58931e+07	3.69489e+08	3.7277e+08	3.91884e+08
Com_3547_pos	Nepodin	C13 H12 O3	216.075	6.188	Invalid mass	No results	No results	3.70439e+07	4.0166e+07	2.97221e+07	3.75012e+07	3.53023e+07	3.22885e+07	2.55863e+07	2.4173e+07	3.42488e+07	1.98337e+07	2.92243e+07	2.6345e+07	2.23994e+07	3.46873e+07	3.42331e+07
Com_9005_pos	tetranor-PGFM	C16 H26 O7	312.155	1.314	No results	Invalid mass	No results	1.02537e+08	5.95782e+07	1.41348e+08	1.62503e+08	1.2741e+08	8.92361e+07	2.19964e+07	2.25035e+07	2.43592e+07	2.21729e+07	2.3994e+07	2.79753e+07	5.18604e+07	6.82967e+07	4.03562e+07
Com_40413_pos	7-(2-thienyl)[1,2,4]triazolo[4,3-a]pyrimidine	C9 H6 N4 S	224.011	8.13	Invalid mass	No results	No results	1.38375e+07	1.21424e+07	1.80999e+07	1.58106e+07	2.46624e+07	2.40375e+07	2.37226e+07	1.00648e+07	4.84822e+07	6.11677e+06	2.64953e+07	3.81993e+07	2.09347e+07	2.2705e+07	2.47799e+07
Com_1073_pos	Prostaglandin K2	C20 H30 O5	332.197	2.397	Invalid mass	No results	No results	1.38509e+06	1.47971e+06	1.14554e+06	1.08685e+06	1.12994e+06	958868	770297	782597	733665	1.0156e+06	1.08157e+06	1.11081e+06	731060	938039	707293
Com_4755_pos	Tenuifoliside B	C30 H36 O17	668.192	13.617	Invalid mass	No results	No results	3.16681e+08	2.55937e+08	4.87819e+08	3.12171e+08	3.16985e+08	2.89647e+08	4.23202e+08	5.78066e+08	4.22427e+08	4.61819e+08	4.16024e+08	6.85059e+08	3.90693e+08	4.67435e+08	3.73821e+08
Com_13501_pos	gamma-Glu-Leu	C11 H20 N2 O5	260.137	11.422	No results	No results	Full match	1.1109e+08	1.09761e+08	1.0119e+08	1.04617e+08	9.02688e+07	9.50094e+07	1.0004e+07	1.25349e+07	9.65924e+06	1.21361e+07	9.43547e+06	1.10671e+07	5.29896e+07	6.78797e+07	6.52674e+07
Com_1741_pos	4-methoxy-6-(prop-2-en-1-yl)-2H-1,3-benzodioxole	C11 H12 O3	192.079	1.297	No results	No results	Full match	9.09483e+06	1.58665e+07	9.51965e+06	8.12036e+06	1.5048e+07	8.19027e+06	6.03486e+06	5.5388e+06	7.33045e+06	2.37466e+07	6.32026e+06	5.65644e+06	8.92678e+06	7.21088e+06	7.24507e+06
Com_24263_pos	VMK	C16 H32 N4 O4 S	358.204	8.759	Full match	No results	No results	3.21082e+08	2.75334e+08	3.20329e+08	3.68413e+08	2.80759e+08	2.5282e+08	1.7087e+08	3.36605e+08	1.53822e+08	2.67192e+08	1.92673e+08	1.85525e+08	3.21954e+08	3.3413e+08	3.36854e+08
Com_9373_pos	4-acetyl-4-(ethoxycarbonyl)heptanedioic acid	C12 H18 O7	256.093	6.438	Invalid mass	No results	No results	1.662e+06	2.06538e+06	1.68119e+06	1.48223e+06	1.70554e+06	1.88203e+06	4.61515e+06	6.56487e+06	4.71564e+06	4.80047e+06	4.48234e+06	4.21905e+06	2.93875e+06	3.48367e+06	2.72852e+06
Com_11539_pos	LPC 15:0	C23 H48 N O7 P	481.318	5.727	Invalid mass	No results	No results	3.33008e+07	3.40104e+07	3.33392e+07	3.61574e+07	3.93372e+07	3.42128e+07	3.19978e+06	823937	1.12096e+06	2.03614e+06	2.83929e+06	352604	1.31224e+07	2.23731e+07	1.90583e+07
Com_9067_pos	QKK	C17 H34 N6 O5	402.256	14.533	No results	Full match	Full match	1.49949e+07	1.29861e+07	1.1733e+07	1.27501e+07	1.80877e+07	1.38346e+07	2.77019e+07	2.39358e+07	2.8728e+07	2.28903e+07	3.18486e+07	1.9816e+07	8.51749e+06	1.70855e+07	1.71862e+07
Com_8306_pos	3-hydroxy-2-(3-nitro-4-piperidinobenzyl)propanenitrile	C15 H19 N3 O3	289.143	14.81	Invalid mass	No results	No results	9.56364e+06	9.71768e+06	1.39061e+07	1.19045e+07	9.7789e+06	8.102e+06	3.69065e+07	3.61798e+07	4.70578e+07	3.26175e+07	3.31629e+07	3.81881e+07	2.3916e+07	2.1187e+07	2.35106e+07
Com_7854_pos	(5Z)-3-aminonon-5-enoic acid	C9 H17 N O2	171.126	8.378	Full match	No results	No results	1.43434e+06	2.24529e+06	3.43765e+07	3.21469e+07	4.45242e+07	3.73445e+07	1.85117e+07	4.12377e+07	1.61343e+07	3.76079e+07	1.97519e+07	2.34591e+07	2.89746e+07	3.12715e+07	3.43018e+07
Com_11832_pos	N-p-Coumaroylagmatine	C14 H20 N4 O2	276.158	14.342	Full match	No results	No results	1.19214e+07	1.05263e+07	1.18586e+07	8.47668e+06	8.11993e+06	9.21931e+06	3.04321e+07	3.90398e+07	4.91403e+07	5.49732e+07	4.04515e+07	4.53312e+07	2.0873e+07	2.04984e+07	1.88454e+07
Com_1375_pos	2-{1-[2-(1-benzothiophen-5-ylamino)-2-oxoethyl]cyclohexyl}acetic acid	C18 H21 N O3 S	157.05	9.872	No results	No results	Full match	2.40394e+07	2.44149e+07	2.87005e+07	2.29793e+07	2.77126e+07	2.37646e+07	1.14112e+07	2.19005e+07	1.58275e+07	1.70565e+07	1.86488e+07	1.98787e+07	2.02494e+07	2.23054e+07	2.27789e+07
Com_21104_pos	4'-O-Methylbroussochalcone B	C21 H22 O4	338.152	1.352	Invalid mass	No results	No results	1.27381e+08	9.25968e+07	6.29647e+07	8.7831e+07	8.67419e+07	1.00984e+08	5.6394e+08	2.87528e+08	5.57419e+08	3.27642e+08	4.20499e+08	5.52242e+08	2.53321e+08	2.32335e+08	2.32938e+08
Com_5077_pos	Bulleyaconitine A	C35 H49 N O9	627.342	9.615	No results	No results	Full match	3.73468e+06	4.08631e+06	3.87532e+06	3.18511e+06	3.35772e+06	1.73117e+06	5.867e+06	8.73458e+06	5.74107e+06	5.14711e+06	9.44568e+06	5.51209e+06	3.73713e+06	4.30772e+06	5.48539e+06
Com_17272_pos	1-Methyladenine	C6 H7 N5	149.07	14.676	No results	No results	Full match	1.04348e+08	1.79572e+07	2.17336e+07	2.51419e+07	937286	2.06585e+07	1.11807e+07	9.21451e+06	1.24128e+07	9.92392e+06	1.15429e+07	1.19763e+07	1.06161e+07	1.01867e+07	1.12817e+07
Com_3496_pos	2-(2,6-dimethoxyphenyl)-5,6-dimethoxy-4H-chromen-4-one	C19 H18 O6	324.1	7.718	No results	No results	Full match	1.23487e+07	1.00823e+07	1.14837e+07	8.65521e+06	1.45481e+07	1.21326e+07	6.55677e+06	5.30596e+06	6.46515e+06	5.93336e+06	8.89656e+06	7.39244e+06	8.17947e+06	1.00628e+07	9.10499e+06
Com_35644_pos	di-C,C-pentosyl-apigenin	C25 H26 O13	534.14	9.635	Invalid mass	No results	No results	1.12562e+08	9.35482e+07	1.49807e+08	1.44442e+08	1.5828e+08	1.53874e+08	1.31283e+07	1.62994e+07	9.12133e+06	1.08129e+07	1.50188e+07	1.41101e+07	7.50935e+07	7.98277e+07	7.93568e+07
Com_5141_pos	Euphorbiasteroid	C32 H40 O8	552.273	8.507	No results	No results	Full match	935429	904820	875593	887783	940996	832493	2.21853e+06	1.4174e+06	2.57133e+06	2.06099e+06	2.96806e+06	706931	1.16146e+06	760414	736917
Com_7858_pos	Ecgonine methyl ester	C10 H17 N O3	199.121	13.533	No results	Full match	Full match	1.02506e+08	6.92809e+07	8.11888e+07	8.94159e+07	7.56671e+07	7.71076e+07	3.9632e+06	2.99321e+06	9.45221e+06	2.41659e+06	3.55277e+06	5.66722e+06	4.9198e+07	5.49942e+07	4.87473e+07
Com_13950_pos	4,5-Dicaffeoylquinic acid	C25 H24 O12	498.115	3.081	Full match	No results	No results	4.60087e+07	5.04905e+07	3.66144e+07	5.25285e+07	3.70804e+07	3.48141e+07	2.38076e+07	2.39346e+07	2.78211e+07	2.23323e+07	1.59234e+07	2.84722e+07	3.48853e+07	3.50332e+07	3.55336e+07
Com_7855_pos	5-Phenyl-N-(4-(trifluoromethyl)phenyl)oxazol-2-amine	C16 H11 F3 N2 O	304.077	6.95	Invalid mass	No results	No results	1.03439e+07	1.97864e+06	1.9582e+07	1.33162e+07	2.09498e+07	1.64007e+06	1.12732e+06	590164	293959	1.26642e+06	2.48827e+06	965248	7.91533e+06	9.78664e+06	1.17441e+07
Com_37581_pos	3-hydroxy-3-methylpentanedioic acid	C6 H10 O5	184.038	1.586	Invalid mass	No results	No results	1.86033e+07	2.20208e+07	1.65392e+07	2.0792e+07	1.95113e+07	1.63571e+07	5.38611e+07	3.49686e+07	5.97658e+07	4.60819e+07	4.00147e+07	4.87145e+07	2.5909e+07	2.81198e+07	3.16336e+07
Com_24563_pos	2-{2-[(1-methyl-1H-pyrazol-5-yl)amino]-2-oxoethoxy}acetic acid	C8 H11 N3 O4	213.072	10.836	Invalid mass	No results	No match	1.72536e+06	1.71938e+06	1.91042e+06	1.6179e+06	2.1568e+06	1.69296e+06	814753	669108	815117	729442	756365	695050	1.27192e+06	1.25106e+06	1.34738e+06
Com_32553_pos	Muramic acid	C9 H17 N O7	251.101	6.775	Invalid mass	No results	No results	7.86162e+06	3.98725e+06	5.14117e+06	7.39121e+06	6.90824e+06	4.42455e+06	347428	330985	380531	346265	320312	344871	2.87548e+06	2.54478e+06	2.90267e+06
Com_11034_pos	Fasciculic acid B	C36 H60 O9	636.424	6.463	No results	No results	Full match	2.23205e+06	2.26469e+06	2.72396e+06	2.95907e+06	3.01927e+06	3.45276e+06	3.97613e+06	2.04013e+06	1.51393e+06	2.77389e+06	2.25335e+06	3.00667e+06	1.95119e+06	2.19257e+06	2.84089e+06
Com_4919_pos	(2E,4E)-N-(2-methylpropyl)deca-2,4-dienamide	C14 H25 N O	223.194	8.432	Full match	No results	No results	1.89875e+07	1.81697e+07	2.4168e+07	2.2794e+07	3.08626e+07	2.50253e+07	1.3751e+06	2.49758e+06	1.1746e+06	1.91092e+06	1.505e+06	1.81737e+06	1.31927e+07	1.31891e+07	1.28713e+07
Com_2740_pos	N-Desmethyl sildenafil	C21 H28 N6 O4 S	460.195	14.721	Full match	No results	No results	8.99157e+07	6.29207e+07	6.03227e+07	5.09292e+07	5.60073e+07	7.24195e+07	1.05482e+08	7.62335e+07	1.18546e+08	9.7345e+07	1.08384e+08	9.52093e+07	8.24498e+07	8.14803e+07	8.19592e+07
Com_1708_pos	delta9-THC-d9	C21 H21 [2]H9 O2	323.283	8.713	Invalid mass	No results	No results	1.99128e+08	1.89083e+08	1.60086e+08	1.27423e+08	1.82777e+08	2.12465e+08	1.20389e+07	1.25196e+07	5.71783e+06	1.7101e+07	2.08157e+07	1.46221e+07	1.24175e+08	9.2358e+07	1.16347e+08
Com_8003_pos	3-Hydroxy-3-methylbutanoic acid	C5 H10 O3	118.063	14.634	Full match	No results	No results	2.55642e+08	2.09788e+08	2.61465e+08	2.13051e+08	1.88557e+08	1.99378e+08	4.15596e+08	3.42858e+08	2.96393e+08	2.94803e+08	4.10927e+08	2.88043e+08	2.56691e+08	2.63016e+08	2.53724e+08
Com_3557_pos	trans,trans-2,4-Heptadienal	C7 H10 O	110.073	13.703	Full match	No results	Full match	1.65055e+06	1.62882e+06	1.58424e+06	1.56219e+06	1.65551e+06	1.47871e+06	5.243e+07	1.71922e+07	5.75576e+07	2.8438e+07	5.52198e+07	2.61928e+07	2.24742e+07	1.82571e+07	1.78449e+07
Com_20129_pos	(5E)-7-methylidene-10-oxo-4-(propan-2-yl)undec-5-enoic acid	C15 H24 O3	252.172	8.515	Full match	No results	No results	1.68138e+08	1.45425e+08	1.35468e+08	1.61974e+08	1.52824e+08	1.30035e+08	2.62039e+07	1.38172e+07	2.38251e+07	2.23164e+07	2.61424e+07	2.07824e+07	9.09632e+07	9.39632e+07	9.2161e+07
Com_22424_pos	Marmesin	C14 H14 O4	246.089	14.845	Full match	No results	No results	5.50833e+06	1.11949e+07	4.60529e+06	6.79921e+06	8.49729e+06	4.17857e+06	3.46992e+06	2.68274e+06	4.1961e+06	2.32874e+06	2.34188e+06	2.43722e+06	3.89551e+06	3.55776e+06	6.01087e+06
Com_10601_pos	Nor-9-carboxy-δ9-THC	C21 H28 O4	344.197	9.323	No results	No results	Full match	9.22828e+06	8.42557e+06	9.50427e+06	8.29462e+06	8.17302e+06	7.68985e+06	1.15554e+06	1.35945e+06	654172	1.49443e+06	1.21368e+06	1.25586e+06	4.83502e+06	6.2003e+06	5.79292e+06
Com_3323_pos	Asp-Glu	C9 H14 N2 O7	262.08	13.514	Full match	No results	No results	3.48826e+06	3.10915e+06	3.0228e+06	3.66245e+06	3.49589e+06	3.10631e+06	1.87526e+07	1.28833e+07	3.81959e+07	1.63074e+07	3.11293e+07	2.27629e+07	7.91015e+06	7.14984e+06	4.49069e+06
Com_16708_pos	N'2-cinnamoyl-3-(1H-pyrrol-1-yl)thiophene-2-carbohydrazide	C18 H15 N3 O2 S	359.064	1.339	No results	Full match	No results	8.45218e+07	7.71617e+07	8.00151e+07	7.49388e+07	8.15804e+07	6.43386e+07	5.05419e+07	7.338e+07	2.0111e+08	1.11569e+08	5.88001e+07	5.88362e+07	8.16985e+07	7.54806e+07	6.22994e+07
Com_21307_pos	T-2 Toxin	C24 H34 O9	966.502	1.42	Invalid mass	No results	No results	5.88361e+06	5.5946e+06	4.78339e+06	3.5973e+06	3.90897e+06	6.2916e+06	1.41454e+07	6.37565e+06	8.20806e+06	1.64797e+07	1.41483e+07	7.31981e+06	1.09505e+07	1.18897e+07	9.36612e+06
Com_286_pos	4-Phenyl-3-buten-2-one	C10 H10 O	146.073	8.626	Invalid mass	No results	No results	554271	865166	1.15416e+06	583353	915750	643010	7.56428e+06	1.13448e+06	1.13945e+07	1.6162e+06	1.91728e+06	2.47005e+06	1.15371e+06	1.61407e+06	1.37251e+06
Com_13109_pos	Xanthurenic acid	C10 H7 N O4	205.038	8.699	Full match	No results	No results	2.68889e+09	1.82223e+09	1.85404e+09	2.57867e+09	2.66242e+09	2.33507e+09	2.89988e+08	1.50723e+08	3.07922e+08	2.41032e+08	3.04818e+08	1.94206e+08	1.51404e+09	1.5012e+09	1.18087e+09
Com_910_pos	5-(tert-butyl)-2-methyl-N-(4-nitrophenyl)-3-furamide	C16 H18 N2 O4	324.106	6.728	No results	No results	Full match	3.0039e+06	3.07694e+06	4.42656e+06	2.82527e+06	2.75233e+06	3.23801e+06	8.39858e+06	1.1463e+07	7.99467e+06	7.69267e+06	6.70177e+06	2.57591e+07	6.23442e+06	5.71705e+06	5.1695e+06
Com_916_pos	Cinchophen	C16 H11 N O2	249.079	12.637	Invalid mass	No results	No results	4.19757e+08	4.2282e+08	4.74387e+08	4.31129e+08	3.96844e+08	4.61025e+08	8.1614e+08	5.53626e+08	7.15052e+08	8.50785e+08	8.7412e+08	8.07056e+08	5.79805e+08	6.15696e+08	6.11605e+08
Com_23259_pos	N-Acetyl-L-Tyrosine	C11 H13 N O4	223.085	14.346	Full match	No results	No results	5.40627e+06	3.28788e+06	8.7506e+06	5.40396e+06	8.06637e+06	7.80978e+06	9.22666e+08	6.5063e+08	1.28078e+08	5.25282e+07	2.47091e+07	8.7381e+08	2.36082e+08	2.30774e+08	2.19709e+08
Com_8116_pos	Chalcone	C15 H12 O	208.089	9.002	No results	No results	Full match	5.54285e+06	5.31396e+06	8.83391e+06	5.09096e+06	4.89073e+06	4.63427e+06	1.67314e+06	1.2584e+06	1.87878e+06	1.86337e+06	1.3942e+06	2.2031e+06	3.54505e+06	3.27509e+06	5.11741e+06
Com_90_pos	Cafestol	C20 H28 O3	316.202	11.745	Full match	No results	Full match	3.68665e+07	4.98426e+07	3.41582e+07	4.90001e+07	3.45404e+07	1.63378e+07	2.51371e+06	1.93707e+06	2.05109e+06	2.21488e+06	2.09823e+06	2.18949e+06	2.626e+07	3.03318e+07	2.7181e+07
Com_28286_pos	Desthiobiotin	C10 H18 N2 O3	214.132	14.056	Invalid mass	Invalid mass	No results	4.36532e+09	2.1344e+09	4.43681e+09	3.74543e+09	3.3296e+09	2.05606e+07	5.80843e+09	7.44402e+09	7.01267e+09	7.11276e+09	5.74553e+09	8.96632e+09	3.88975e+09	4.0096e+09	4.27915e+09
Com_33500_pos	IBA	C12 H13 N O2	203.095	6.911	No results	No results	Full match	2.8404e+06	1.99503e+06	2.34886e+06	2.83525e+06	2.68674e+06	2.54014e+06	4.68576e+06	4.6166e+06	4.19952e+06	4.09786e+06	4.51643e+06	4.10544e+06	2.93325e+06	3.32666e+06	2.86778e+06
Com_2078_pos	PC (16:1e/2:0)	C26 H52 N O7 P	521.349	8.845	No results	No results	Full match	1.9799e+06	1.69797e+06	1.91884e+06	1.85194e+06	1.75582e+06	1.87266e+06	2.35482e+06	2.07263e+06	2.07253e+06	3.55474e+06	3.27786e+06	2.37889e+06	2.1483e+06	2.32282e+06	1.46503e+06
Com_284_pos	Panaxtriol	C30 H52 O4	476.387	14.77	No results	Full match	Full match	2.1969e+08	2.81798e+08	2.25775e+08	3.14809e+08	2.90141e+08	2.29616e+08	8.67089e+07	1.33303e+08	1.08075e+08	8.63705e+07	9.19968e+07	1.02773e+08	2.04322e+08	2.28547e+08	2.03544e+08
Com_3603_pos	(1α,2α,3β,5ξ,9ξ,18ξ)-1,2,3,19-Tetrahydroxyurs-12-en-28-oic acid	C30 H48 O6	504.345	10.94	No results	Full match	Full match	1.33487e+09	1.30054e+09	1.197e+09	1.02737e+09	1.08195e+09	1.14201e+09	2.02034e+09	1.98831e+09	3.10352e+09	1.40921e+09	1.88865e+09	1.7947e+09	1.40374e+09	1.99273e+09	1.49145e+09
Com_9808_pos	Isobavachin	C20 H20 O4	324.136	13.345	Full match	No results	Full match	9.3938e+06	1.59626e+08	2.37869e+07	1.03198e+07	3.52432e+07	1.33136e+08	5.80687e+06	1.09755e+07	7.06661e+06	5.83862e+06	5.69727e+06	1.19553e+07	4.62677e+07	3.91717e+07	3.66688e+07
Com_9975_pos	N-benzyl-N-isopropyl-N'-(4-isopropylphenyl)thiourea	C20 H26 N2 S	326.186	12.669	No results	No results	Full match	2.44822e+06	2.10215e+06	2.32143e+06	2.04912e+06	1.92412e+06	1.78362e+06	3.91795e+07	3.22216e+07	3.70261e+07	7.74835e+06	1.35119e+07	3.7644e+07	5.76704e+06	6.62885e+06	6.27981e+06
Com_28634_pos	Clareolide	C16 H26 O2	268.204	14.005	Invalid mass	No results	No results	2.58358e+06	2.01885e+06	1.6721e+06	1.10761e+06	2.43711e+06	4.79765e+06	4.28737e+07	9.0003e+06	1.80189e+07	1.34776e+07	2.4531e+07	1.1813e+07	3.37088e+06	3.73463e+06	3.63095e+06
Com_5023_pos	1-benzyl-3-(2-methylphenyl)-3,7-dihydro-1H-purine-2,6-dione	C19 H16 N4 O2	332.126	8.463	No results	Invalid mass	No results	1.49744e+06	1.04158e+06	5.48837e+06	1.30231e+06	1.57427e+06	1.64814e+06	1.31617e+06	662121	1.00143e+06	977491	1.07375e+06	1.09274e+06	1.12635e+06	1.30053e+06	1.22567e+06
Com_7624_pos	Tenofovir	C9 H14 N5 O4 P	305.09	11.391	Full match	No results	No results	5.42543e+07	7.78764e+07	7.81643e+07	7.50277e+07	9.84384e+07	9.28209e+07	5.1044e+06	7.19515e+06	4.91164e+06	4.53107e+06	3.36988e+06	6.52015e+06	5.24883e+07	5.40867e+07	4.83395e+07
Com_12384_pos	Ouabain	C29 H44 O12	566.27	9.995	Invalid mass	No results	No results	1.74032e+07	1.39006e+07	8.67365e+06	1.22854e+07	8.72827e+06	1.22716e+07	4.08217e+07	3.78638e+07	4.43413e+07	2.26304e+07	3.35092e+07	5.96555e+07	2.11763e+07	2.17014e+07	2.0142e+07
Com_20915_pos	Astragaloside A	C41 H68 O14	806.436	12.219	Invalid mass	No results	No results	3.46108e+06	2.92091e+06	3.57078e+06	2.91639e+06	3.26557e+06	3.39197e+06	2.55118e+07	6.89756e+06	2.98682e+07	1.23617e+07	1.95382e+07	2.02017e+07	3.75317e+06	2.65385e+06	3.61641e+06
Com_1880_pos	Atropine	C17 H23 N O3	289.168	14.594	Invalid mass	No results	No results	7.98144e+06	730851	1.08716e+07	6.42957e+06	5.80033e+06	9.49315e+06	1.57159e+06	1.2317e+06	1.36759e+06	1.54952e+06	1.53029e+06	1.35579e+06	4.83128e+06	4.99177e+06	4.77818e+06
Com_42092_pos	NNN	C11 H15 Cl N4 O2	270.088	13.422	Full match	No results	Full match	2.70675e+07	3.19059e+07	3.4484e+07	3.47995e+07	3.48108e+07	3.66246e+07	9.91779e+07	8.03878e+07	6.18508e+07	3.72619e+08	1.88151e+08	6.05302e+07	5.63252e+07	6.48045e+07	6.86946e+07
Com_24629_pos	4-hydroxy-3-(3-methylbut-2-en-1-yl)benzoic acid	C12 H14 O3	184.11	9.407	No results	No results	Full match	285838	273268	299415	292507	315920	314947	460293	366417	391026	193205	367095	1.11885e+06	271556	243059	255660
Com_3861_pos	Dimethyl malonic acid	C5 H8 O4	132.042	10.773	Invalid mass	Invalid mass	No results	6.80656e+06	7.41453e+06	5.8916e+06	6.80695e+06	6.27862e+06	6.8182e+06	1.8951e+06	1.778e+06	1.1189e+06	1.34815e+06	1.46371e+06	4.08885e+06	6.52615e+06	6.81542e+06	6.21505e+06
Com_26375_pos	4-methyl-3-(methylthio)-5-undecyl-4H-1,2,4-triazole	C15 H29 N3 S	321.166	12.558	No results	Full match	Full match	5.69793e+07	5.80777e+07	5.29049e+07	4.78724e+07	3.60043e+07	4.69095e+07	1.05807e+08	1.03113e+08	1.50966e+08	1.04039e+08	1.58773e+08	1.25813e+08	4.47093e+07	8.20438e+07	7.92822e+07
Com_1637_pos	cis,cis-Muconic acid	C6 H6 O4	142.027	15.587	Invalid mass	No results	No results	4.236e+06	5.17342e+06	5.21857e+06	3.40541e+06	6.23045e+06	4.98078e+06	3.45834e+06	2.04271e+06	2.15771e+06	2.02835e+06	2.10556e+06	1.87835e+06	2.74333e+06	3.82636e+06	3.22885e+06
Com_39867_pos	4'-Hydroxy-5,7-dimethoxyflavanone	C17 H14 O5	298.084	2.112	Full match	No results	Full match	1.96816e+08	1.96408e+08	2.29164e+08	2.35091e+08	2.20547e+08	2.09604e+08	3.8894e+08	2.92271e+08	4.76256e+08	3.15309e+08	3.30349e+08	4.04817e+08	2.7316e+08	3.12287e+08	2.3037e+08
Com_35603_pos	(-)-Gallocatechin	C15 H14 O7	306.075	8.632	No results	No results	Full match	594955	566111	638462	626172	618758	513488	745505	868941	539621	672290	1.75941e+06	1.00686e+06	979326	893890	537264
Com_14747_pos	N-Coumaroyltyramine	C17 H17 N O3	283.121	7.553	No results	No results	Full match	2.08733e+06	2.75012e+06	2.44127e+06	2.58148e+06	2.69435e+06	2.27947e+06	584610	656683	577216	599092	738433	782490	1.3186e+06	1.71918e+06	1.32543e+06
Com_2085_pos	LPC 18:3	C26 H48 N O7 P	517.317	12.294	No results	No results	Full match	6.99501e+06	7.20986e+06	6.88344e+06	6.11429e+06	6.44885e+06	6.2557e+06	1.08215e+07	1.40046e+07	2.16359e+07	4.25125e+06	4.81346e+06	2.10846e+07	6.57043e+06	6.28885e+06	5.32662e+06
Com_18882_pos	Delsoline	C25 H41 N O7	934.58	14.149	No results	Full match	Full match	2.12611e+08	2.31696e+08	2.77093e+08	2.6109e+08	2.27486e+08	2.91443e+08	2.9502e+07	6.31443e+07	2.94629e+07	2.80874e+07	1.9302e+07	2.66514e+07	1.73562e+08	2.03521e+08	1.77006e+08
Com_2888_pos	3-(tert-butyl)-1-methyl-4,5-dihydro-1H-pyrazol-5-one	C8 H14 N2 O	154.111	9.354	No results	Invalid mass	No results	5.68358e+06	5.16175e+06	5.36488e+06	8.33665e+06	6.39714e+06	5.61862e+06	7.08476e+06	1.06166e+07	5.65222e+06	1.32733e+07	6.46241e+06	6.00349e+06	6.97953e+06	8.66256e+06	6.04069e+06
Com_5886_pos	Pseudolaric acid C	C21 H26 O7	390.168	4.475	Full match	No results	No results	1.08901e+08	1.29455e+08	1.17848e+08	1.30357e+08	1.46277e+08	1.23496e+08	4.21421e+07	1.80691e+08	5.39754e+07	6.19481e+07	3.85765e+07	7.4713e+07	1.18662e+08	1.07384e+08	9.85589e+07
Com_1172_pos	QLH	C17 H28 N6 O5	396.205	8.994	No results	Full match	No results	1.1224e+07	1.29606e+07	1.36695e+07	1.42419e+07	1.28079e+07	1.56349e+07	2.3788e+07	6.83929e+07	1.96814e+07	5.12595e+07	3.46982e+07	5.15312e+07	2.41752e+07	2.5712e+07	2.43307e+07
Com_540_pos	Palmitoyl ethanolamide	C18 H37 N O2	299.283	12.808	Invalid mass	No results	No results	7.04868e+07	8.09804e+07	1.57436e+08	9.81561e+07	1.32438e+08	1.37317e+08	5.1909e+08	5.16911e+08	4.8683e+08	4.13372e+08	3.18834e+08	3.77322e+08	3.01943e+08	2.84176e+08	2.70173e+08
Com_10055_pos	Kaji-Ichigoside F1	C36 H58 O10	650.403	13.926	Full match	No results	Full match	1.20046e+08	9.53537e+07	5.99698e+07	1.30911e+08	4.10491e+07	3.95386e+07	9.92562e+08	1.22161e+09	1.42929e+09	3.33754e+08	2.07414e+08	1.49463e+09	3.92775e+08	4.1828e+08	4.08143e+08
Com_14466_pos	SPK	C14 H26 N4 O5	330.19	11.418	No results	No results	Full match	4.16797e+06	2.89007e+07	7.43174e+06	4.12956e+06	5.01115e+06	3.37639e+07	2.29436e+06	2.34797e+06	2.35981e+06	2.04219e+06	2.17089e+06	2.13293e+06	6.64581e+06	8.79899e+06	7.54856e+06
Com_15800_pos	4-(4-methoxyphenyl)-6-pyridin-4-yl-1,3,5-triazin-2(3H)-one	C15 H12 N4 O2	280.093	6.307	Full match	No results	No results	1.06542e+07	8.68994e+06	1.17079e+07	1.18761e+07	1.12028e+07	9.19684e+06	2.05732e+07	1.62206e+07	2.29032e+07	1.65268e+07	1.94932e+07	1.61577e+07	1.27981e+07	1.51151e+07	1.35643e+07
Com_30301_pos	1-Methylhistidine	C7 H11 N3 O2	169.086	7.184	Invalid mass	No results	No match	7.06126e+06	7.13864e+06	1.05443e+07	1.12751e+07	1.70125e+07	1.34775e+07	3.87514e+06	4.28884e+06	5.72156e+06	1.82781e+06	2.87433e+06	2.22684e+06	5.95564e+06	5.55624e+06	7.42132e+06
Com_7997_pos	N1-(2,3-dihydro-1,4-benzodioxin-2-ylmethyl)-2,2-dimethylpropanamide	C14 H19 N O3	249.137	9.315	No results	No results	Full match	1.43367e+06	1.85719e+06	1.62222e+06	2.23114e+06	1.36364e+06	1.13174e+06	2.76709e+06	3.0576e+06	5.1669e+06	1.47459e+06	1.17021e+06	2.22635e+06	2.37546e+06	1.67771e+06	2.57831e+06
Com_2118_pos	trans-9-Octadecenoic acid	C18 H34 O2	282.256	6.71	Full match	No results	No results	2.43577e+07	2.7708e+07	2.31115e+07	3.18946e+07	2.77291e+07	1.99528e+07	4.75677e+07	3.59389e+07	5.80497e+07	1.71452e+07	2.74935e+07	4.38068e+07	3.17501e+07	3.09735e+07	2.77824e+07
Com_7239_pos	(R)-Lipoic acid	C8 H14 O2 S2	206.043	12.64	No results	No results	Full match	1.25632e+08	1.20812e+08	9.96e+07	1.16732e+08	1.10945e+08	1.23963e+08	3.18232e+08	2.17263e+08	3.04373e+08	2.61558e+08	3.34454e+08	2.69056e+08	2.09083e+08	1.97488e+08	2.17443e+08
Com_9077_pos	Quillaic acid	C30 H46 O5	486.335	2.104	No results	No results	Full match	2.10268e+07	1.93344e+07	2.69389e+07	2.68931e+07	2.25207e+07	2.30795e+07	5.40084e+07	4.06318e+07	6.75853e+07	6.02548e+07	5.53489e+07	5.02897e+07	3.585e+07	3.83411e+07	3.73606e+07
Com_8019_pos	FMH	C20 H27 N5 O4 S	866.356	14.052	No results	Full match	No results	1.40017e+07	2.09835e+07	4.42165e+07	1.90379e+07	2.80802e+07	3.40839e+07	5.19722e+06	1.21288e+07	5.72887e+06	7.39352e+06	5.97882e+06	7.60963e+06	1.71099e+07	1.85141e+07	1.89549e+07
Com_872_pos	PC (14:0e/2:0)	C24 H50 N O7 P	495.333	10.162	Invalid mass	No results	No results	2.49713e+07	1.36215e+07	5.33517e+07	3.68942e+07	3.74424e+07	3.44191e+07	1.14076e+06	578179	1.18025e+06	528390	556935	611333	2.08397e+07	2.04614e+07	2.17236e+07
Com_4337_pos	FPK	C20 H30 N4 O4	195.112	14.791	No results	Full match	Full match	7.58937e+08	8.4755e+08	6.51946e+08	7.18253e+08	8.35685e+08	5.48851e+08	7.8623e+08	4.6028e+08	8.48623e+08	4.89123e+08	7.86718e+08	4.61885e+08	7.19624e+08	6.70723e+08	6.59575e+08
Com_5232_pos	15-Acetyldeoxynivalenol	C17 H22 O7	338.137	1.234	Invalid mass	No results	No results	5.90631e+07	6.76913e+07	9.75223e+07	1.01266e+08	1.09211e+08	9.50221e+07	1.28558e+08	1.07468e+08	1.15979e+08	8.42192e+07	1.06307e+08	9.57142e+07	9.72152e+07	8.70972e+07	7.39297e+07
Com_5807_pos	Bisulfurous Acid	C11 H8 O2	172.053	9.003	Full match	No results	No results	8.25802e+07	7.08933e+07	8.78562e+07	7.76885e+07	9.26739e+07	8.0747e+07	4.0882e+06	7.56552e+06	2.55487e+06	6.85497e+06	7.80635e+06	6.40182e+06	4.48407e+07	4.93891e+07	4.81515e+07
Com_16773_pos	Guanosine 3',5'-Cyclic Monophosphate	C10 H12 N5 O7 P	345.048	11.747	No results	No results	Full match	5.72906e+07	5.63824e+07	3.84492e+07	8.1544e+07	5.48064e+07	3.20544e+07	3.15647e+06	2.48883e+06	2.67466e+06	2.6789e+06	2.79263e+06	2.64819e+06	4.41291e+07	4.49573e+07	4.10144e+07
Com_16432_pos	1-(4-methyl-2-morpholino-1,3-thiazol-5-yl)ethan-1-one	C10 H14 N2 O2 S	226.082	5.967	No results	No results	Full match	1.35661e+07	1.38407e+07	1.51352e+07	1.46578e+07	1.52856e+07	1.21538e+07	2.25896e+06	7.69454e+06	1.52408e+06	8.61979e+06	2.79924e+06	3.2348e+06	8.28601e+06	1.02024e+07	1.10054e+07
Com_24004_pos	LSD-d3	C20 H22 [2]H3 N3 O	326.225	9.163	Invalid mass	Invalid mass	No results	1.37136e+07	1.6217e+07	1.09539e+06	1.0957e+07	1.03458e+07	9.42713e+06	347468	699946	376901	344318	346358	465388	6.95336e+06	6.03155e+06	3.50017e+06
Com_16174_pos	Hydromorphone-3-β-D-glucuronide	C23 H27 N O9	461.173	15.232	Invalid mass	No results	No results	2.79446e+06	4.30924e+06	2.60751e+06	4.57473e+06	3.60028e+06	3.66688e+06	6.35807e+06	2.63277e+06	7.70586e+06	1.78512e+06	6.01352e+06	1.74055e+06	7.81789e+06	7.4801e+06	7.14061e+06
Com_4914_pos	3,4-Dihydroxybenzaldehyde	C7 H6 O3	138.032	6.731	Invalid mass	No results	No results	1.10809e+07	9.64443e+06	1.34044e+07	1.17352e+07	1.63535e+07	1.25308e+07	1.89507e+06	1.57336e+06	1.59406e+06	1.61737e+06	2.36428e+06	1.84654e+06	5.98831e+06	6.49163e+06	7.87111e+06
Com_25452_pos	(2,6-dimethylmorpholino)(1-methyl-5-nitro-1H-pyrazol-4-yl)methanone	C11 H16 N4 O4	306.069	12.378	Full match	No results	Full match	6.18534e+07	5.60218e+07	1.09446e+08	5.33826e+07	6.15866e+07	6.61314e+07	1.87339e+07	1.26308e+07	1.61042e+07	1.44234e+07	1.38869e+07	9.92071e+06	4.85538e+07	3.40646e+07	3.70833e+07
Com_40678_pos	Biotin	C10 H16 N2 O3 S	244.089	8.985	Invalid mass	No results	No results	6.90643e+06	6.89174e+06	3.95579e+06	5.862e+06	4.15954e+06	4.48849e+06	640931	699861	644584	683728	685721	784076	3.34442e+06	4.57962e+06	4.23308e+06
Com_10120_pos	PC (16:2e/3:0)	C27 H52 N O7 P	551.362	8.128	No results	No results	Full match	1.47894e+06	1.41151e+06	1.12238e+06	1.32136e+06	937010	825645	1.2739e+06	679068	1.43053e+06	599930	858949	1.39978e+06	1.15978e+06	1.15929e+06	1.33357e+06
Com_6501_pos	Gallic acid trimethyl ether	C10 H12 O5	212.069	14.602	No results	Invalid mass	No results	3.56277e+06	3.94884e+06	6.51045e+06	5.4665e+06	6.62061e+06	5.01247e+06	8.72885e+06	7.95215e+06	4.08806e+07	7.39563e+06	1.62011e+07	3.81512e+06	4.35893e+06	5.7185e+06	5.40651e+06
Com_29227_pos	WNH	C21 H25 N7 O5	888.4	6.882	No results	Full match	Full match	6.40311e+07	3.46753e+07	2.1321e+07	6.90601e+07	3.08044e+07	2.31014e+07	2.68977e+06	1.78424e+06	2.24733e+06	1.68167e+06	2.9991e+06	3.26325e+06	1.47706e+07	2.54272e+07	1.45741e+07
Com_18839_pos	Vitamin D3	C27 H44 O	384.34	10.255	Invalid mass	No results	No results	1.43037e+06	1.17816e+06	5.23664e+06	3.40651e+06	2.6616e+06	2.75716e+06	1.28191e+06	1.34695e+06	1.30433e+06	1.18012e+06	1.05843e+06	1.26819e+06	1.77662e+06	2.94941e+06	1.75282e+06
Com_525_pos	Protopanaxadiol	C30 H52 O3	460.392	15.661	No results	No results	Full match	2.41556e+06	2.76179e+06	2.70125e+06	1.16922e+06	3.43621e+06	3.77507e+06	5.52768e+06	1.09272e+07	7.43511e+06	3.765e+06	3.72715e+06	4.96131e+06	4.55866e+06	4.38468e+06	4.21903e+06
Com_7302_pos	LDGTS 16:0	C26 H51 N O6	473.372	15.173	No results	No results	Full match	6.72619e+08	6.15656e+08	6.0787e+08	5.86099e+08	6.88849e+08	6.33427e+08	7.65535e+08	1.24898e+09	6.36523e+08	6.47506e+08	8.83716e+08	1.03533e+09	6.70143e+08	6.54354e+08	7.52202e+08
Com_6219_pos	Isoeugenyl acetate	C12 H14 O3	206.094	14.734	No results	Full match	No results	2.64377e+07	3.97259e+07	2.68212e+07	3.7994e+07	3.94196e+07	5.46706e+07	8.67418e+06	7.82681e+06	2.04142e+06	5.28315e+06	2.73849e+06	2.34763e+06	2.05878e+07	2.22889e+07	1.25412e+07
Com_3664_pos	Prosapogenin A	C39 H62 O12	722.424	13.703	Full match	No results	No results	9.52444e+06	1.14224e+07	1.17011e+07	1.18879e+07	1.07827e+07	1.23187e+07	6.66303e+07	2.32357e+07	7.77583e+07	3.46226e+07	7.92584e+07	3.7687e+07	3.08371e+07	3.14337e+07	3.03212e+07
Com_18170_pos	VNK	C15 H29 N5 O5	682.407	10.84	No results	No results	Full match	7.35808e+06	4.90497e+06	3.65018e+06	6.03942e+06	3.79815e+06	4.39971e+06	1.62207e+08	9.86038e+07	1.43996e+08	8.66233e+07	1.21291e+08	1.69474e+08	3.60208e+07	5.46049e+07	5.33865e+07
Com_43763_pos	Leonurine	C14 H21 N3 O5	311.149	6.808	Invalid mass	No results	No results	991620	1.8737e+06	932265	1.4775e+06	2.00606e+06	2.26447e+06	1.78228e+06	1.16367e+07	6.48835e+06	7.51014e+06	1.63451e+06	5.97718e+06	4.21492e+06	2.72088e+06	2.42274e+06
Com_43131_pos	Geranyl monophosphate	C10 H19 O4 P	234.102	7.678	No results	No results	Full match	220771	462290	324086	314624	227692	324644	105787	167028	144349	250431	95768.6	372756	228659	176025	247714
Com_184_pos	α-Zearalanol	C18 H26 O5	344.16	8.963	No results	No results	Full match	200329	186473	215054	220268	216598	187334	416375	190910	422163	387729	775364	425690	190948	196364	180241
Com_32109_pos	(2E)-3-(3,4-dimethoxyphenyl)prop-2-enoic acid	C11 H12 O4	190.059	12.27	Invalid mass	No results	No results	3.19994e+09	2.20564e+09	3.56657e+09	3.40741e+09	4.09114e+09	4.75522e+08	5.99087e+07	2.78025e+07	1.36951e+07	4.08487e+07	5.38451e+07	5.9748e+07	1.78705e+09	2.29389e+09	2.12307e+09
Com_995_pos	N-[2-chloro-6-(trifluoromethoxy)phenyl]-2,2-dimethylpropanamide	C12 H13 Cl F3 N O2	295.059	8.503	Invalid mass	No results	No results	3.13145e+06	2.03385e+06	3.55703e+06	2.47192e+06	3.76877e+06	3.10183e+06	1.71265e+06	3.14369e+06	2.19768e+06	2.30015e+06	1.7135e+06	2.36991e+06	2.23014e+06	3.67551e+06	2.41479e+06
Com_2401_pos	Ala-Leu	C9 H18 N2 O3	202.132	1.218	Full match	No results	No results	3.92814e+08	4.35164e+08	5.71195e+08	6.92007e+08	7.17621e+08	5.11512e+08	1.74734e+08	2.29473e+08	2.33626e+08	1.9689e+08	1.62507e+08	1.61394e+08	3.41141e+08	2.97411e+08	3.1977e+08
Com_11985_pos	indoline-2-carboxylic acid	C9 H9 N O2	163.063	6.011	No results	Full match	No results	2.21138e+08	2.06637e+08	2.24788e+08	2.44309e+08	2.60542e+08	1.95645e+08	1.85218e+08	1.66972e+08	2.20555e+08	1.55445e+08	1.69307e+08	1.72844e+08	1.82849e+08	2.03171e+08	1.96678e+08
Com_10163_pos	Desoxyrhaponticin	C21 H24 O8	382.163	8.567	Full match	No results	No results	9.12997e+06	9.51235e+06	8.43889e+06	1.18373e+07	7.15467e+06	9.4777e+06	1.43432e+07	2.37517e+07	1.39084e+07	2.07254e+07	1.73449e+07	1.59776e+07	1.09131e+07	1.4872e+07	1.41369e+07
Com_8677_pos	GPH	C13 H19 N5 O4	347.104	11.079	No results	Invalid mass	No results	2.04378e+07	2.05309e+07	3.5729e+07	2.70433e+07	3.0497e+07	3.31896e+07	4.71652e+06	3.0994e+06	5.14389e+06	3.46784e+06	4.28398e+06	3.68597e+06	1.71598e+07	1.46269e+07	1.75021e+07
Com_13386_pos	13-α-(21)-Epoxyeurycomanone	C20 H24 O10	424.135	5.782	Invalid mass	No results	No results	4.48426e+07	3.73788e+07	2.98966e+07	4.52327e+07	3.42592e+07	3.27419e+07	2.62715e+06	6.71435e+06	1.72346e+06	4.34862e+06	4.56622e+06	3.86904e+06	1.84423e+07	2.13374e+07	2.18397e+07
Com_35792_pos	(2E)-N-(4-acetamidobutyl)-3-(4-hydroxy-3-methoxyphenyl)prop-2-enamide	C16 H22 N2 O4	328.132	8.844	No results	Full match	Full match	2.42781e+07	1.79711e+07	1.96931e+07	1.94806e+07	2.07767e+07	1.28058e+06	1.34894e+06	1.93311e+06	1.40375e+06	1.92345e+06	657687	1.37003e+06	1.10119e+07	1.13509e+07	1.21949e+07
Com_21268_pos	2-Deoxy-D-glucose 6-phosphate	C6 H13 O8 P	244.035	7.264	Invalid mass	No results	No match	978421	896286	1.51577e+06	1.27972e+06	1.12316e+06	1.14221e+06	1.19058e+06	2.3115e+06	1.58469e+06	1.78892e+06	1.21948e+06	1.95562e+06	1.22696e+06	1.00299e+06	1.17208e+06
Com_3857_pos	2-Phenylacetamide	C8 H9 N O	135.069	8.255	No results	No results	Full match	4.04378e+06	4.30483e+06	5.57388e+06	4.30928e+06	5.07302e+06	5.52138e+06	9.63892e+06	4.99567e+06	8.21893e+06	8.37037e+06	1.08762e+07	8.25585e+06	5.19256e+06	6.42749e+06	6.55145e+06
Com_42992_pos	Lipoamide	C8 H15 N O S2	205.059	7.849	No results	Full match	No results	7.42667e+07	3.9588e+07	3.09564e+07	3.77543e+07	3.59077e+07	3.18727e+07	9.77994e+07	9.59284e+07	1.33407e+08	1.53738e+08	1.07493e+08	5.82202e+07	6.99046e+07	6.25519e+07	6.64798e+07
Com_2497_pos	Maslinic acid	C30 H48 O4	494.337	6.047	No results	No results	Full match	66694.3	102076	178290	760376	191047	253393	130064	468180	105956	535511	53870.8	210479	193051	252730	282518
Com_735_pos	Spectinomycin	C14 H24 N2 O7	364.186	13.073	Invalid mass	No results	No results	1.93175e+07	8.32222e+07	1.11815e+08	2.18776e+07	2.11263e+07	6.64971e+07	1.40992e+08	2.18119e+08	1.10302e+08	1.39153e+08	6.25414e+07	2.15082e+08	4.81261e+07	5.43113e+07	4.74886e+07
Com_11463_pos	2-(1H-benzimidazol-2-yl)-N-[4-(benzyloxy)phenyl]benzamide	C27 H22 N4 O2	434.177	11.984	Invalid mass	Invalid mass	No results	9.57271e+08	6.03756e+08	9.01441e+08	1.03447e+09	9.87321e+08	9.00443e+08	6.53287e+07	5.38186e+07	2.89795e+07	4.84011e+07	4.05961e+07	1.37262e+08	6.5649e+08	6.79531e+08	6.93132e+08
Com_7968_pos	Berberrubine	C19 H16 Cl N O4	357.078	8.187	Invalid mass	No results	No match	2.01012e+07	1.98463e+07	2.54479e+07	6.74511e+06	2.58431e+07	2.76744e+07	901302	910700	1.20415e+06	1.0091e+06	1.06013e+06	1.23121e+06	1.58806e+07	1.61343e+07	1.6685e+07
Com_36763_pos	Sulforidazine	C21 H26 N2 O2 S2	402.151	13.053	No results	No results	Full match	1.00183e+07	1.50938e+07	1.17704e+07	1.15186e+07	1.3645e+07	1.28234e+07	4.06719e+07	3.47236e+07	5.84415e+07	4.06891e+07	4.98365e+07	3.59215e+07	2.52857e+07	2.76951e+07	2.52823e+07
Com_7209_pos	Kinetin-9-riboside	C15 H17 N5 O5	347.122	7.006	Invalid mass	No results	No results	2.55545e+06	1.95752e+06	1.92271e+06	2.05235e+06	2.06865e+06	1.51949e+06	733836	715581	775406	726701	1.24992e+06	793016	999142	1.55549e+06	1.38913e+06
Com_8685_pos	2,2-dimethyl-6,7-di[(4-nitrobenzyl)oxy]chroman-4-one	C25 H22 N2 O8	500.115	11.746	No results	No results	Full match	2.6444e+07	5.978e+07	4.77715e+07	2.14836e+07	5.0795e+07	1.65658e+07	1.06806e+06	862934	913727	986692	934725	975380	4.62995e+07	4.52675e+07	5.45329e+07
Com_955_pos	Guanidinosuccinic acid	C5 H9 N3 O4	175.06	6.213	Invalid mass	No results	No results	4.53379e+06	4.67199e+06	4.41118e+06	3.78897e+06	5.24657e+06	6.52683e+06	3.46644e+07	1.63235e+07	4.48555e+07	9.53794e+06	3.71292e+07	4.89009e+07	1.26929e+07	1.63541e+07	1.54799e+07
Com_30165_pos	YNK	C19 H29 N5 O6	846.428	1.466	Full match	Invalid mass	No results	6.89571e+08	7.66306e+08	6.31676e+08	6.9572e+08	5.94365e+08	4.91378e+08	3.24265e+08	3.09029e+08	3.5328e+08	2.40335e+08	1.99479e+08	3.88476e+08	4.42816e+08	4.70697e+08	4.29254e+08
Com_21931_pos	4-(benzoylamino)-3-hydroxybutanoic acid	C11 H13 N O4	205.074	7.863	Invalid mass	No results	No results	748925	342207	340027	345493	604034	493004	4.97553e+06	1.74741e+06	5.23663e+06	1.49914e+06	2.56085e+06	3.3077e+06	1.77665e+06	1.06644e+06	1.20389e+06
Com_857_pos	(2E,4E)-N-(2-methylpropyl)dodeca-2,4-dienamide	C16 H29 N O	251.225	8.256	Invalid mass	No results	No match	6.43576e+06	6.9179e+06	9.80192e+06	7.15412e+06	8.71501e+06	8.43229e+06	9.45981e+06	528301	9.26405e+06	7.18357e+06	9.59295e+06	8.45712e+06	6.58583e+06	7.7638e+06	9.31757e+06
Com_7748_pos	4-(4-methylphenyl)-2-phenyl-1,3-thiazole	C16 H13 N S	251.08	14.255	Full match	No results	No results	3.68516e+08	2.34551e+08	2.14593e+08	1.34255e+08	1.72505e+08	2.49753e+08	6.55525e+08	4.12683e+08	9.13664e+08	7.47084e+08	8.26069e+08	9.39805e+08	3.58451e+08	3.35143e+08	3.48604e+08
Com_12677_pos	2,5-bis(4-hydroxy-3-methoxyphenyl)-3,4-dimethyloxolan-3-ol	C20 H24 O6	342.147	1.812	Invalid mass	No results	No results	3.74845e+07	5.26652e+07	2.80402e+07	5.1112e+07	5.2618e+07	2.09774e+07	2.97919e+06	3.24214e+06	2.36939e+06	2.47774e+06	2.5086e+06	2.88402e+06	1.6666e+07	1.6555e+07	1.86233e+07
Com_2327_pos	Dehydroepiandrosterone (DHEA)	C19 H28 O2	270.198	9.116	Invalid mass	No results	No match	8.62194e+06	8.11383e+06	9.80082e+06	1.17143e+07	2.45637e+06	9.70602e+06	1.20002e+07	2.16593e+07	1.07022e+07	1.37675e+07	1.21914e+07	1.8206e+07	1.21191e+07	1.21685e+07	1.12211e+07
Com_4362_pos	Prostaglandin E2-1-glyceryl ester	C23 H38 O7	408.249	10.981	Invalid mass	No results	No results	1.20725e+08	1.17795e+08	1.43797e+08	8.97705e+07	5.73939e+07	1.11538e+08	3.19773e+08	2.10194e+08	2.62935e+08	1.965e+08	2.4943e+08	2.21744e+08	1.5942e+08	1.70742e+08	1.09651e+08
Com_31260_pos	Indole-2-carboxylic acid	C9 H7 N O2	161.048	12.934	Invalid mass	No results	No results	5.90561e+07	7.63675e+07	5.03008e+07	5.6712e+07	4.50773e+07	4.96722e+07	7.61251e+07	9.10646e+07	8.87254e+07	1.30324e+08	9.60577e+07	7.49123e+07	6.4408e+07	7.1885e+07	6.98504e+07
Com_2752_pos	Epitestosterone	C19 H28 O2	288.209	9.33	No results	No results	Full match	2.22908e+06	2.45456e+06	2.56532e+06	2.19163e+06	2.57016e+06	2.43085e+06	1.87864e+06	3.57721e+06	1.60773e+06	1.76832e+06	2.04113e+06	3.3006e+06	2.07332e+06	1.73031e+06	1.90731e+06
Com_24410_pos	1-(7-methoxy-2-oxo-2H-chromen-8-yl)-3-methyl-2-oxobutyl acetate	C17 H18 O6	340.095	13.164	Full match	No results	No results	1.68524e+08	1.81363e+08	1.59887e+08	2.26724e+08	1.85045e+08	1.32424e+08	2.53334e+06	1.86647e+06	2.74764e+06	1.97115e+06	2.20915e+06	3.00095e+06	7.02108e+07	7.11963e+07	7.52082e+07
Com_20998_pos	N-p-Cinnamoylputrescine	C13 H18 N2 O	218.142	10.266	Invalid mass	No results	No match	4.04491e+06	3.75935e+06	7.07875e+06	4.2918e+06	4.58299e+06	3.92456e+06	5.93286e+06	5.7035e+06	5.07702e+06	7.90539e+06	2.72753e+06	7.79641e+06	5.26389e+06	5.50297e+06	5.12435e+06
Com_9389_pos	Icariin	C33 H40 O15	676.235	13.982	No results	No results	Full match	1.16329e+06	2.25391e+06	1.76649e+06	1.15276e+06	1.32113e+06	5.50198e+06	7.93168e+06	1.96175e+06	2.92946e+06	4.43659e+06	1.11356e+07	4.658e+06	2.37807e+06	2.34815e+06	3.096e+06
Com_4983_pos	1,7-bis(3,4-dihydroxyphenyl)heptan-3-one	C19 H22 O5	312.134	9.266	Full match	No results	Full match	3.18589e+06	4.39017e+06	4.16083e+06	4.06696e+06	3.16403e+06	3.46085e+06	1.69116e+07	3.43442e+07	1.23288e+07	2.53724e+07	1.83624e+07	3.50444e+07	8.38486e+06	9.54162e+06	1.22369e+07
Com_11993_pos	Tramadol N-Oxide	C16 H25 N O3	279.184	12.09	Invalid mass	No results	No results	8.35708e+07	8.53076e+07	5.82491e+07	1.02168e+08	6.41672e+07	4.09028e+07	3.80268e+06	2.01257e+06	6.96215e+06	2.78041e+06	3.26516e+06	4.30833e+06	3.60331e+07	4.45728e+07	4.47002e+07
Com_10669_pos	Benzyl cinnamate	C16 H14 O2	238.1	10.282	Full match	No results	No results	1.12859e+07	1.40201e+07	2.90357e+07	8.75114e+06	9.48939e+06	1.86949e+07	1.95318e+06	3.64867e+06	7.3218e+06	1.6978e+06	2.02209e+06	2.91972e+06	9.67435e+06	7.69741e+06	8.17148e+06
Com_5075_pos	Υ-L-Glutamyl-L-glutamic acid	C10 H16 N2 O7	276.096	9.01	No results	No results	Full match	2.84679e+07	2.54818e+07	2.67696e+07	2.75398e+07	3.24881e+07	2.85294e+07	1.45348e+06	1.60645e+06	1.45471e+06	2.32866e+06	3.44581e+06	2.41075e+06	1.52019e+07	2.00892e+07	1.63804e+07
Com_5775_pos	LPC 18:4	C26 H46 N O7 P	515.302	1.538	Full match	No results	No results	5.3716e+07	4.47932e+07	6.16464e+07	6.25523e+07	4.37743e+07	3.87275e+07	8.63657e+07	4.91725e+07	9.69548e+07	6.54858e+07	1.072e+08	8.05005e+07	6.48875e+07	6.18536e+07	6.92957e+07
Com_15598_pos	L-Homocitrulline	C7 H15 N3 O3	189.112	13.741	No results	Full match	No results	5.52287e+07	6.24746e+07	4.32508e+07	8.23361e+07	5.5692e+07	5.26585e+07	6.74301e+06	1.48874e+07	7.16752e+06	5.15908e+06	3.36885e+06	7.89579e+06	3.53397e+07	4.3143e+07	2.85167e+07
Com_15111_pos	ethyl 2-(tert-butyl)-3-chloro-5-cyano-6-morpholinoisonicotinate	C17 H22 Cl N3 O3	351.135	1.336	No results	No results	Full match	7.78544e+06	8.71193e+06	6.80255e+06	9.10784e+06	7.41936e+06	7.70517e+06	1.2539e+07	1.01707e+07	1.88451e+07	1.27608e+07	1.41226e+07	1.92475e+07	9.77576e+06	9.37924e+06	1.10735e+07
Com_37176_pos	N', N''-p-Coumaroyl, Feruloylspermidine	C26 H33 N3 O5	467.24	5.867	Full match	No results	No results	1.36266e+07	1.50773e+07	1.21745e+07	1.8722e+07	1.80848e+07	1.36516e+07	630919	1.12773e+06	537017	1.11994e+06	521813	628773	6.69929e+06	7.84968e+06	6.75714e+06
Com_10094_pos	Heptadecanoic Acid	C17 H34 O2	292.238	14.344	No results	No results	Full match	2.43555e+06	1.82444e+06	2.06828e+06	1.02539e+06	2.25438e+06	1.55416e+06	697804	827085	617164	649856	605376	625086	1.44298e+06	1.34206e+06	1.24915e+06
Com_37419_pos	(+)-pinoresinol 4'-O-beta-D-glucopyranoside	C26 H35 N O11	537.222	14.557	Invalid mass	No results	No results	2.71514e+07	2.07114e+07	3.78318e+07	2.51606e+07	3.23752e+07	1.82578e+07	3.41913e+06	750887	2.68748e+06	4.00916e+06	3.51626e+06	4.29755e+06	1.61704e+07	1.71542e+07	1.95635e+07
Com_13152_pos	Vincristine	C46 H56 N4 O10	824.399	9.235	No results	No results	Full match	96433.9	80187.9	87605.8	87088.4	90246.4	84034.9	66826.7	420698	2.55253e+06	64160.5	63318.8	70196.6	74662.5	72883.2	76438.9
Com_3240_pos	Glu-Thr	C9 H16 N2 O6	248.101	11.993	No results	No results	Full match	2.08768e+06	1.85436e+06	4.57944e+06	1.89652e+06	2.07116e+06	2.18109e+06	6.57157e+06	5.09413e+06	2.69322e+07	5.93835e+06	3.2006e+06	5.20382e+06	2.85462e+06	1.96999e+06	2.14565e+06
Com_8583_pos	(4-amino-1,2,5-oxadiazol-3-yl)(morpholino)methanone oxime	C7 H11 N5 O3	213.088	1.336	No results	Full match	No results	1.60968e+08	1.55607e+08	1.43173e+08	1.54534e+08	1.78338e+08	1.32234e+08	5.72768e+07	7.13344e+07	7.46001e+07	5.65448e+07	5.86108e+07	6.80772e+07	1.08123e+08	9.32777e+07	1.00467e+08
Com_36872_pos	Arabidopyl shikimic acid	C16 H16 O9	352.08	8.287	Invalid mass	No results	No results	3.66647e+07	3.23598e+07	3.24461e+07	4.6015e+07	3.97683e+07	3.21466e+07	1.1592e+06	1.82882e+06	999262	1.42207e+06	1.23162e+06	1.2722e+06	1.904e+07	1.94401e+07	1.31742e+07
Com_25774_pos	PC (18:4e/2:0)	C28 H50 N O7 P	543.332	9.9	No results	No results	Full match	2.04041e+06	1.47279e+06	1.55108e+06	2.30887e+06	1.62483e+06	2.22855e+06	1.02844e+06	1.02221e+06	1.07916e+06	985777	1.01087e+06	1.06773e+06	972296	1.05876e+06	1.73847e+06
Com_40659_pos	L-Ornithine	C5 H13 Cl N2 O2	168.067	14.503	No results	Full match	Full match	6.47023e+06	5.80376e+06	6.40153e+06	6.70841e+06	5.06133e+06	5.75274e+06	907238	2.87355e+06	1.47967e+06	1.50468e+06	925590	1.52231e+06	2.09386e+06	3.57228e+06	2.89383e+06
Com_25026_pos	1'-Hydroxymidazolam	C18 H13 Cl F N3 O	341.072	1.155	No results	No results	Full match	1.20179e+06	1.29077e+06	1.31551e+06	958324	733800	787135	1.52154e+06	1.21487e+06	1.45014e+06	1.13301e+06	1.01749e+06	1.07852e+06	1.34291e+06	1.15049e+06	1.25699e+06
Com_16729_pos	CYM-5520	C21 H19 N3 O2	345.148	8.312	No results	No results	Full match	6.33592e+06	4.65604e+06	4.86755e+06	7.17762e+06	4.76078e+06	5.02155e+06	793363	1.26054e+06	793420	1.2448e+06	785857	847743	3.14933e+06	3.25581e+06	4.37962e+06
Com_4325_pos	6,7,8-trimethoxy-2-(2-phenoxy-3-pyridyl)-4H-3,1-benzoxazin-4-one	C22 H18 N2 O6	444.077	6.637	Full match	No results	No results	1.02846e+07	9.02466e+06	7.65618e+06	7.88218e+06	6.31133e+06	1.05756e+07	1.45493e+06	9.39042e+06	1.26336e+06	9.2282e+06	6.21976e+06	1.70147e+07	7.07581e+06	1.00731e+07	8.44035e+06
Com_1829_pos	13,14-dihydro Prostaglandin E1	C20 H36 O5	338.244	16.441	Invalid mass	No results	No results	1.29106e+08	1.25487e+08	3.08846e+06	1.20513e+08	2.82507e+06	1.97815e+06	2.62928e+06	2.0916e+06	1.21851e+08	2.67489e+06	1.21317e+08	2.73728e+06	4.99197e+06	3.03651e+06	2.81071e+06
Com_3865_pos	α-Hederin	C41 H66 O12	750.455	13.422	Invalid mass	No results	No results	8.45737e+07	6.31201e+07	2.2408e+08	8.121e+07	2.15974e+08	1.61484e+08	9.18748e+07	3.18942e+08	1.3333e+08	9.9556e+07	5.68475e+07	2.21776e+08	1.42728e+08	1.62062e+08	1.55371e+08
Com_20487_pos	Honokiol	C18 H18 O2	266.131	10.447	No results	Full match	Full match	6.43105e+06	1.18835e+07	3.03641e+06	6.0185e+06	1.37468e+07	1.308e+07	1.01664e+08	1.256e+08	2.20954e+07	4.55183e+07	3.66517e+07	3.26235e+07	1.58957e+07	2.33292e+07	1.93481e+07
Com_29692_pos	R-1 Methanandamide phosphate	C23 H40 N O5 P	441.26	12.596	No results	No results	Full match	1.01207e+07	7.22952e+06	4.74948e+06	1.08248e+07	7.54037e+06	1.37778e+06	2.40849e+06	1.77127e+06	2.44557e+06	2.46233e+06	2.40072e+06	2.2103e+06	3.89035e+06	4.00554e+06	5.43194e+06
Com_16987_pos	Ganoderiol A	C30 H46 O2	438.349	7.478	Invalid mass	No results	No results	1.44549e+06	1.09744e+06	1.20488e+06	1.38713e+06	1.40862e+06	1.57454e+06	3.67329e+06	4.10666e+06	3.01015e+06	4.35638e+06	3.48755e+06	2.90268e+06	2.70865e+06	2.4278e+06	1.74485e+06
Com_29495_pos	LPC(1-acyl 16:1)	C24 H48 N O7 P	493.318	16.882	No results	No results	Full match	2.80082e+06	3.65037e+06	3.20468e+06	3.03368e+06	3.36128e+06	3.60007e+06	1.12231e+07	8.57645e+06	1.74044e+07	7.25957e+06	1.04951e+07	1.15988e+07	5.6197e+06	6.26485e+06	6.64807e+06
Com_11077_pos	2-(4-isobutylphenyl)-1-[4-(2-methoxyphenyl)piperazino]propan-1-one	C24 H32 N2 O2	380.247	14.584	No results	No results	Full match	106762	110546	2.06309e+06	95129.1	100372	137512	89967.8	4.17607e+06	3.00912e+06	104479	83228	98483.9	103846	103271	103033
Com_4996_pos	Zeatin-7-N-glucoside	C16 H23 N5 O6	381.164	11.845	Full match	No results	No results	3.04266e+06	3.10156e+06	3.87907e+06	2.9809e+06	3.6495e+06	2.89912e+06	2.52926e+07	2.38985e+07	1.03728e+07	1.81709e+07	3.39163e+07	7.17374e+06	6.29144e+06	3.52682e+06	7.66944e+06
Com_15121_pos	Procyanidin A2	C30 H24 O12	576.127	6.526	Full match	No results	Full match	2.65656e+07	2.05595e+07	1.15701e+07	1.89423e+07	1.64579e+07	1.5664e+07	1.00123e+08	3.95373e+07	1.15557e+08	5.11215e+07	7.09895e+07	9.83748e+07	3.28839e+07	4.20892e+07	4.51189e+07
Com_6476_pos	Methyl dihydrojasmonate	C13 H22 O3	226.157	13.639	No results	No results	Full match	2.51294e+06	2.39288e+06	2.32656e+06	2.24181e+06	2.40686e+06	2.15326e+06	5.33504e+06	1.602e+07	6.12704e+06	3.65607e+06	3.40473e+06	4.14418e+06	2.7013e+06	3.78331e+06	3.20786e+06
Com_574_pos	6-(3-hydroxybutan-2-yl)-5-(hydroxymethyl)-4-methoxy-2H-pyran-2-one	C11 H16 O5	210.089	11.829	Full match	No results	No results	1.82228e+07	1.41187e+07	1.78551e+07	1.8664e+07	2.05491e+07	1.54005e+07	4.91826e+07	1.96712e+07	4.89909e+07	1.62972e+07	3.11979e+07	7.51152e+07	2.09449e+07	2.16119e+07	2.42044e+07
Com_2278_pos	L-Iditol	C6 H14 O6	182.079	12.963	Invalid mass	No results	No match	9.72995e+08	1.04367e+09	1.13679e+09	9.35371e+08	1.31224e+09	9.88541e+08	3.79412e+07	4.01421e+07	2.70462e+07	3.31183e+07	2.6761e+07	5.95607e+07	6.39243e+08	6.25751e+08	6.01089e+08
Com_7869_pos	4-Hydroxybenzophenone	C13 H10 O2	198.068	1.265	Full match	No results	Full match	2.18705e+08	2.82974e+08	1.99499e+08	2.6503e+08	1.72932e+08	1.57046e+08	3.076e+07	2.61191e+07	3.42335e+07	3.46755e+07	3.2923e+07	2.97409e+07	1.15683e+08	1.26197e+08	1.24129e+08
Com_6802_pos	XLR11 N-(4-pentenyl) analog	C21 H27 N O	331.19	7.683	Full match	No results	No results	5.11913e+07	4.53828e+07	3.44467e+07	4.06522e+07	5.13019e+07	3.79981e+07	1.99158e+06	2.05933e+06	1.07911e+06	2.03411e+06	2.0795e+06	2.3109e+06	2.72755e+07	2.12458e+07	1.95903e+07
Com_6190_pos	4-chloro-5-morpholino-2-quinoxalin-2-ylpyridazin-3(2H)-one	C16 H14 Cl N5 O2	343.084	7.643	Invalid mass	No results	No results	2.90016e+07	3.37299e+07	5.56605e+07	5.81492e+07	5.67538e+07	6.02072e+07	5.70744e+06	2.26299e+07	2.45576e+06	2.28095e+07	4.80985e+06	7.43534e+06	2.38891e+07	2.54439e+07	2.41179e+07
Com_32075_pos	(2R)-5-hydroxy-7-methoxy-2-phenyl-3,4-dihydro-2H-1-benzopyran-4-one	C16 H14 O4	292.071	1.883	Full match	No results	No results	7.21434e+07	6.6083e+07	5.88782e+07	7.04697e+07	7.20871e+07	6.77867e+07	7.13873e+07	5.42598e+07	7.21185e+07	6.32184e+07	7.1633e+07	6.93245e+07	6.60997e+07	6.81813e+07	6.6653e+07
Com_11393_pos	Cmp_172	C26 H45 N O7 S	497.274	7.887	Invalid mass	No results	No results	4.07005e+06	2.33589e+06	2.45503e+06	2.97923e+06	3.17486e+06	3.0623e+06	285881	288401	304702	284285	306185	390293	2.18306e+06	2.28168e+06	2.60849e+06
Com_7125_pos	LLK	C18 H36 N4 O4	372.274	9.158	Invalid mass	No results	No results	3.16487e+07	2.54382e+07	1.83015e+07	2.84739e+07	2.09953e+07	1.83275e+07	2.37919e+06	710911	2.1855e+06	739900	2.58534e+06	1.72456e+06	1.07234e+07	1.14364e+07	1.12278e+07
Com_4072_pos	(+)-ar-Turmerone	C15 H20 O	216.151	7.811	Full match	No results	No results	1.52992e+07	1.3091e+07	1.64998e+07	1.57236e+07	1.50545e+07	1.44548e+07	4.68093e+07	5.20778e+07	5.36164e+07	3.90377e+07	3.29749e+07	3.96497e+07	2.88823e+07	2.82943e+07	2.82482e+07
Com_5855_pos	7-hydroxy-4-[(2-pyridylthio)methyl]-2H-chromen-2-one	C15 H11 N O3 S	285.046	13.962	Full match	No results	Full match	1.75627e+07	5.15846e+07	3.57353e+07	1.38419e+07	2.37532e+07	1.26575e+08	1.19962e+08	7.03121e+07	8.18538e+07	4.86645e+07	8.27859e+07	6.43782e+07	6.90584e+07	7.03986e+07	6.80798e+07
Com_3744_pos	Gentisic acid	C7 H6 O4	154.027	1.451	Full match	No results	No results	2.21118e+07	9.02575e+06	1.54185e+07	1.69107e+07	2.53361e+07	1.77317e+07	9.38305e+07	4.44999e+07	8.37547e+07	7.00756e+07	4.61174e+07	6.77589e+07	3.90948e+07	3.41206e+07	3.33202e+07
Com_3052_pos	GMP	C10 H14 N5 O8 P	363.058	6.564	Full match	No results	Full match	2.02297e+07	1.79453e+07	1.91063e+07	2.0844e+07	2.21004e+07	2.24589e+07	1.39357e+08	6.85443e+07	1.72982e+08	6.89032e+07	1.34063e+08	1.47239e+08	6.71863e+07	6.98797e+07	6.16866e+07
Com_31738_pos	3-Hydroxylidocaine	C14 H22 N2 O2	250.167	5.021	No results	No results	Full match	4.99859e+07	4.65935e+07	6.63041e+07	5.13884e+07	6.85405e+07	6.48264e+07	2.30408e+08	1.2445e+08	1.64942e+08	1.41588e+08	1.57915e+08	1.58653e+08	9.60818e+07	1.07481e+08	1.19541e+08
Com_2259_pos	α-Lactose	C12 H22 O11	359.143	7.324	Invalid mass	No results	No results	1.18328e+06	1.10444e+06	1.44427e+06	1.01486e+06	1.27046e+06	1.1685e+06	2.09544e+06	3.42545e+06	2.4098e+06	2.90618e+06	2.47676e+06	2.60743e+06	1.68603e+06	1.76963e+06	2.00467e+06
Com_15143_pos	Corydaline	C22 H27 N O4	369.195	12.632	Invalid mass	Invalid mass	No results	2.87904e+08	1.92761e+08	2.48603e+08	1.86254e+08	1.89166e+08	1.90349e+08	2.77159e+08	1.76836e+08	2.03525e+08	2.91948e+08	2.73482e+08	3.08969e+08	2.28234e+08	2.25217e+08	1.93686e+08
Com_797_pos	3-isopropoxy-4-morpholinocyclobut-3-ene-1,2-dione	C11 H15 N O4	242.129	13.551	No results	No results	Full match	8.53909e+06	1.7826e+06	8.45918e+06	7.82357e+06	7.33528e+06	8.35543e+06	2.17504e+07	3.75561e+06	1.54924e+07	7.8831e+06	1.8486e+07	1.24756e+07	6.94225e+06	8.11969e+06	9.34907e+06
Com_32362_pos	Pinosylvin	C14 H12 O2	212.084	12.452	Invalid mass	No results	No results	9.48871e+08	7.29287e+08	9.86589e+08	7.53941e+08	6.47397e+08	5.98714e+08	1.20034e+08	7.28924e+07	5.63057e+07	2.22601e+08	8.34455e+07	1.63195e+08	4.05725e+08	4.47254e+08	4.49709e+08
Com_26570_pos	methylChrysoeriol C-hexoside	C23 H24 O11	476.13	8.726	No results	Full match	No results	3.65202e+06	2.85064e+06	3.07188e+06	3.77942e+06	3.5886e+06	2.80003e+06	451599	399282	230796	292901	400037	352367	2.01256e+06	2.05656e+06	2.03606e+06
Com_42445_pos	Geranylgeraniol	C20 H34 O	290.262	9.254	No results	No results	Full match	6.59556e+06	5.37202e+06	5.87809e+06	5.93087e+06	4.91698e+06	5.19676e+06	611024	310415	353171	810582	1.16644e+06	729252	3.87209e+06	4.56646e+06	5.41624e+06
Com_17456_pos	YLK	C21 H34 N4 O5	422.253	15.343	No results	No results	Full match	640936	383492	375374	498517	387746	544973	546407	591455	974538	476818	778508	1.00413e+06	572877	481151	713033
Com_194_pos	Stearamide	C18 H37 N O	283.288	6.795	Full match	No results	No results	1.79401e+06	1.36917e+06	2.85264e+06	3.16933e+06	3.01424e+06	2.69337e+06	1.09224e+07	1.25228e+07	1.30275e+07	8.50749e+06	9.92637e+06	1.31285e+07	5.17665e+06	4.84614e+06	6.72844e+06
Com_17819_pos	Tanespimycin	C31 H43 N3 O8	626.329	15.397	Full match	No results	No results	4.06954e+09	3.08942e+09	2.4954e+09	3.25112e+09	3.38367e+09	3.24217e+09	2.10886e+09	2.06508e+09	2.60205e+09	9.08219e+08	2.50592e+09	9.37937e+08	2.63524e+09	2.44557e+09	2523379770
Com_26703_pos	Danshenol C	C21 H20 O4	336.137	14.41	Invalid mass	No results	No results	6.2167e+06	8.47397e+06	7.5785e+06	8.06106e+06	8.80771e+06	5.69337e+06	1.16259e+07	1.20227e+07	1.14945e+07	1.35716e+07	1.45842e+07	1.52828e+07	3.55087e+06	4.45053e+06	6.77339e+06
Com_35750_pos	Higenamine	C16 H17 N O3	271.121	9.723	No results	No results	Full match	5.37376e+06	4.38071e+06	5.19453e+06	5.80673e+06	5.86069e+06	5.74786e+06	1.59557e+06	1.64145e+06	875567	911835	1.30203e+06	1.44868e+06	4.06676e+06	3.61377e+06	3.08531e+06
Com_4899_pos	UR-144 N-(2-hydroxypentyl) metabolite	C21 H29 N O2	327.217	7.619	No results	No results	Full match	2.23643e+06	2.02507e+06	1.37368e+06	2.7129e+06	1.57712e+06	1.40115e+06	571058	587990	603409	593703	581258	616136	842991	588688	675966
Com_6759_pos	Tyr-Tyr	C18 H20 N2 O5	344.138	8.338	Invalid mass	No results	No results	8.07127e+07	1.0469e+08	5.03626e+07	1.01195e+08	7.2973e+07	5.5992e+07	3.8211e+07	3.84519e+07	4.44567e+07	1.86881e+07	3.59685e+07	3.79284e+07	5.82881e+07	4.06028e+07	4.73406e+07
Com_35876_pos	2,6-di(2-thienylmethylidene)cyclohexan-1-one	C16 H14 O S2	286.051	6.227	No results	Full match	No results	3.0975e+07	3.23177e+07	3.44468e+07	3.31874e+07	4.01659e+07	3.22206e+07	3.39403e+07	5.58676e+07	4.13036e+07	5.42091e+07	3.35043e+07	4.71542e+07	4.14848e+07	4.01586e+07	2.23542e+07
Com_326_pos	Theophylline	C7 H8 N4 O2	180.064	8.616	Invalid mass	No results	No results	2.01452e+06	2.00218e+06	2.14244e+06	2.66946e+06	2.20193e+06	2.46901e+06	474140	559453	480756	454163	513402	485644	1.52942e+06	1.40048e+06	1.29637e+06
Com_25289_pos	Plumbagin	C11 H8 O3	188.048	1.234	Invalid mass	No match	No match	1.15477e+09	1.21654e+09	9.92684e+08	1.51068e+09	1.35629e+09	1.22843e+09	1.2544e+09	1.79419e+09	2.73398e+09	9.58119e+08	7.04961e+08	1.11398e+09	1.53868e+09	1.39546e+09	1.41938e+09
Com_4908_pos	Sphingosine (d18:1)	C18 H37 N O2	321.264	7.063	No results	No results	Full match	5.0514e+06	4.59281e+06	6.31812e+06	5.56013e+06	6.85229e+06	6.02475e+06	837671	880096	674245	784018	808888	1.1699e+06	3.42048e+06	3.94801e+06	3.53049e+06
Com_2057_pos	2,6-Di-tert-butyl-1,4-benzoquinone	C14 H20 O2	220.146	14.825	Invalid mass	No results	No results	4.43217e+07	4.07326e+07	2.20316e+07	3.11109e+07	2.54352e+07	2.29799e+07	5.06677e+07	8.95773e+07	5.35179e+07	5.79941e+07	2.78204e+07	5.00903e+07	4.95554e+07	3.85978e+07	4.18033e+07
Com_16493_pos	4-(3,4-dimethoxyphenyl)-3-methyl-1H-pyrazol-5-amine	C12 H15 N3 O2	233.117	12.031	Full match	No results	No results	2.41358e+08	1.93917e+08	3.33363e+08	2.62973e+08	2.6238e+08	2.71015e+08	1.01325e+08	2.16344e+08	1.05653e+08	1.15082e+08	1.10092e+08	1.93635e+08	1.85545e+08	1.77897e+08	1.70349e+08
Com_3233_pos	Esculin hydrate	C15 H16 O9	340.08	7.842	Full match	No results	No results	5.7969e+06	6.45675e+06	7.45638e+06	4.86263e+06	5.79731e+06	5.638e+06	1.40723e+07	1.26276e+07	1.65733e+07	9.87079e+06	1.0898e+07	1.74696e+07	7.36442e+06	9.11187e+06	7.69304e+06
Com_3681_pos	5-phenyl-2,3-dihydro-1H-1,4-benzodiazepin-2-one	C15 H12 N2 O	258.074	11.108	No results	No results	Full match	5.56629e+07	6.26663e+07	6.63797e+07	6.80282e+07	6.46896e+07	6.18681e+07	1.06201e+08	1.56594e+08	1.21885e+08	1.48315e+08	1.36826e+08	1.58891e+08	9.36045e+07	1.00404e+08	9.68927e+07
Com_598_pos	Diethyleneglycol diacetate	C8 H14 O5	190.084	12.138	Invalid mass	No results	No results	2.22767e+07	2.75289e+07	2.21004e+07	2.38316e+07	2.30226e+07	2.22712e+07	1.35128e+08	9.36452e+07	1.76473e+08	7.86838e+07	9.70726e+07	4.4006e+07	4.68188e+07	4.63318e+07	4.97142e+07
Com_1662_pos	5-(6-hydroxy-6-methyloctyl)-2,5-dihydrofuran-2-one	C13 H22 O3	226.157	8.052	Full match	No results	No results	1.37374e+09	1.19471e+09	1.00152e+09	1.28564e+09	1.20085e+09	5.4014e+08	7.71095e+07	9.49501e+07	4.4614e+07	7.67045e+07	6.93139e+07	7.3847e+07	8.13349e+08	7.7446e+08	8.27652e+08
Com_4529_pos	3,4-MDEA-d5	C12 H12 [2]H5 N O2	212.157	12.667	Full match	No results	No results	3.52019e+07	2.53379e+07	4.1432e+07	3.28597e+07	3.4051e+07	3.50161e+07	2.92188e+08	7.34959e+07	3.20561e+08	5.15141e+07	9.08872e+07	4.45585e+08	6.43405e+07	6.74558e+07	7.47209e+07
Com_29_pos	Isocitrate	C6 H8 O7	192.027	13.198	Full match	No results	No results	7.05768e+07	8.24338e+07	6.66237e+07	1.17734e+08	8.93025e+07	5.01835e+07	2.61756e+07	2.30018e+07	3.16648e+07	2.13821e+07	3.40558e+07	3.42838e+07	4.32957e+07	4.55282e+07	4.2927e+07
Com_14831_pos	Meperidine-d5	C15 H16 [2]H5 N O2	252.188	2.111	No results	No results	Full match	9.86531e+09	9.47413e+09	1.07826e+10	9.23344e+09	1.02862e+10	1.03036e+10	2.33435e+10	1.72646e+10	2.64719e+10	2.3243e+10	1.90732e+10	2.36196e+10	1.73283e+10	1.60718e+10	1.76707e+10
Com_12033_pos	Epinephrine	C9 H13 N O3	183.09	10.635	Full match	No results	No results	7.40172e+06	7.14047e+06	6.54726e+06	7.06842e+06	7.89322e+06	6.24057e+06	1.93692e+07	1.26204e+07	2.19304e+07	1.54893e+07	1.89702e+07	1.70906e+07	1.19263e+07	1.32762e+07	1.01306e+07
Com_11089_pos	Indole-3-Carboxaldehyde	C9 H7 N O	145.053	6.147	Full match	No results	No results	8.78294e+06	8.75101e+06	6.08496e+06	7.83164e+06	7.77905e+06	6.68356e+06	2.03705e+07	1.07226e+07	3.13386e+07	1.16013e+07	1.5878e+07	2.28984e+07	9.14855e+06	1.36649e+07	1.31628e+07
Com_5501_pos	2-(phenylsulfonyl)thiophene	C10 H8 O2 S2	433.211	11.793	No results	No results	Full match	2.66406e+07	2.29014e+07	1.72987e+07	2.18895e+07	1.23296e+07	1.28813e+07	1.14737e+07	4.28557e+06	4.23117e+06	5.42785e+06	5.14527e+06	7.47679e+06	3.11529e+07	2.39189e+07	2.67916e+07
Com_6985_pos	N7-Methylguanosine	C11 H17 N5 O5	299.122	10.158	Invalid mass	No results	No results	5.22846e+07	6.57789e+07	5.52308e+07	8.02437e+07	8.63196e+07	3.23863e+07	1.12627e+06	1.08751e+06	1.16295e+06	1.02685e+06	1.06258e+06	1.2718e+06	2.20522e+07	1.73543e+07	2.31079e+07
Com_23706_pos	Dihydrocapsaicin	C18 H29 N O3	307.215	1.258	No results	No results	Full match	6.15259e+07	6.25704e+07	2.82073e+07	6.15687e+07	2.79076e+07	4.39902e+07	4.25451e+07	3.68543e+07	1.24573e+07	3.48173e+07	1.48406e+07	4.03943e+07	4.76795e+07	3.95608e+07	4.31967e+07
Com_1630_pos	cyclohexyl{4-[4-nitro-2-(1H-pyrrol-1-yl)phenyl]piperazino}methanone	C21 H26 N4 O3	364.186	10.371	No results	No results	Full match	1.09088e+06	2.6692e+06	1.25668e+06	2.25188e+06	1.24321e+06	1.37863e+06	4.9965e+06	4.10507e+06	9.19147e+06	1.51561e+06	1.10368e+06	5.05141e+06	2.03716e+06	2.52345e+06	1.97454e+06
Com_43133_pos	Aflatoxin G2	C17 H14 O7	352.059	10.788	Invalid mass	Invalid mass	No results	1.21376e+08	9.78774e+07	4.4075e+08	1.52196e+08	1.68654e+08	1.83196e+08	1.18315e+07	5.94802e+06	5.83544e+06	1.26722e+07	9.9899e+06	1.55139e+07	6.08297e+07	1.12617e+08	1.32556e+08
Com_6271_pos	3,5-di(2-furylmethylidene)tetrahydro-2H-pyran-4-one	C15 H12 O4	256.074	15.662	Invalid mass	No results	No match	175842	715031	420483	183806	417676	155814	169678	115470	171906	603767	168295	737233	161839	179975	156193
Com_29345_pos	Vindoline	C25 H32 N2 O6	456.219	7.675	Full match	No results	Full match	5.16191e+07	4.70294e+07	6.31767e+07	5.33012e+07	7.08953e+07	6.24962e+07	1.47378e+06	1.24657e+06	492415	1.79465e+06	2.06474e+06	1.51426e+06	3.29197e+07	3.39432e+07	3.30504e+07
Com_31214_pos	beta-Nicotyrine	C10 H10 N2	158.084	10.538	Invalid mass	No results	No results	4.54809e+06	3.3518e+06	3.34265e+06	4.94868e+06	3.78173e+06	3.15658e+06	1.89172e+06	1.93008e+06	2.37054e+06	1.38812e+06	1.62476e+06	1.78761e+06	1.9566e+06	2.32434e+06	2.02263e+06
Com_24385_pos	Tanshinlactone	C17 H12 O3	264.078	9.636	No results	No results	Full match	2.81901e+06	3.04727e+06	1.72258e+06	4.19077e+06	3.28551e+06	1.8743e+06	750274	793662	903362	683708	729557	1.13696e+06	1.61744e+06	2.05723e+06	1.51705e+06
Com_3575_pos	(±)13-HpODE	C18 H32 O4	334.212	2.876	No results	No results	Full match	6.53368e+06	5.25981e+06	5.24391e+06	6.50285e+06	3.69064e+06	3.78743e+06	8.24167e+06	6.48666e+06	8.61585e+06	7.83774e+06	6.94757e+06	6.97389e+06	5.75758e+06	5.70418e+06	5.52163e+06
Com_28981_pos	N-Caffeoylagmatine	C14 H20 N4 O3	292.152	14.185	Invalid mass	Invalid mass	No results	1.44577e+08	1.18089e+08	1.68854e+08	1.50563e+08	1.44552e+08	7.38306e+07	3.71932e+07	4.91016e+07	4.24679e+07	4.02052e+07	3.96145e+07	4.69574e+07	1.09643e+08	1.19795e+08	1.21909e+08
Com_3974_pos	16α-Hydroxydehydroepiandrosterone	C19 H28 O3	299.255	8.088	No results	No results	Full match	5.36118e+06	4.34431e+06	4.25104e+06	5.09298e+06	2.51262e+06	3.84634e+06	3.11692e+06	3.03325e+06	4.0932e+06	3.53123e+06	4.56992e+06	3.41245e+06	4.45706e+06	3.76114e+06	4.12699e+06
Com_851_pos	1,4-dihydroxyheptadec-16-en-2-yl acetate	C19 H36 O4	350.243	14.086	Invalid mass	No results	No results	2.35274e+07	1.92777e+07	3.24922e+07	1.96459e+07	2.80317e+07	1.54134e+07	2.50863e+07	1.20535e+08	6.92541e+07	9.46611e+07	4.77921e+07	8.9988e+07	2.67863e+07	3.05574e+07	3.17392e+07
Com_5773_pos	4-ethoxy-6,7-dimethoxyquinazoline	C12 H14 N2 O3	234.105	14.626	Invalid mass	No results	No results	1.32855e+08	1.19567e+08	1.75345e+08	9.11878e+07	1.91347e+08	1.52053e+08	3.48001e+08	7.46689e+08	3.56114e+08	3.87534e+08	2.82629e+08	3.97474e+08	2.59775e+08	2.64927e+08	3.23386e+08
Com_4979_pos	HPK	C17 H28 N6 O4	380.218	11.748	Invalid mass	No results	No results	7.13661e+07	8.0512e+07	5.28762e+07	8.23862e+07	6.04436e+07	2.43986e+07	2.07133e+06	1.60891e+06	1.7534e+06	1.89341e+06	1.79369e+06	1.87171e+06	4.26281e+07	3.98726e+07	4.5588e+07
Com_26092_pos	SCLAREOLIDE	C16 H26 O2	250.193	13.145	Full match	No results	No results	1.07701e+08	7.05802e+07	9.08703e+07	6.78648e+07	8.52443e+07	7.93704e+07	1.13803e+07	1.23528e+07	1.58633e+07	5.45055e+06	1.17133e+07	1.34354e+07	4.87018e+07	5.72633e+07	5.9336e+07
Com_28583_pos	NG,NG-Dimethyl-L-arginine	C8 H20 Cl2 N4 O2	274.096	8.592	No results	No results	Full match	4.62939e+06	3.30844e+06	4.95495e+06	4.24147e+06	4.9937e+06	6.06274e+06	890102	907797	1.59879e+06	767867	821420	835703	2.93233e+06	3.19031e+06	3.3219e+06
Com_38497_pos	Scopolamine	C17 H21 N O4	303.147	9.107	No results	No results	Full match	1.00236e+06	839530	1.23743e+06	898813	1.0263e+06	1.16015e+06	735951	1.50871e+06	986218	2.39661e+06	1.82737e+06	5.69474e+06	1.26985e+06	1.11599e+06	1.2516e+06
Com_41887_pos	4-Hydroxymephenytoin	C12 H14 N2 O3	234.101	7.727	No results	No results	Full match	1.48427e+06	1.49635e+06	1.21972e+06	1.98294e+06	1.90692e+06	1.29097e+06	247942	272422	301076	261110	250488	258249	1.04951e+06	787154	1.05184e+06
Com_335_pos	3-methyl-5-oxo-5-(4-toluidino)pentanoic acid	C13 H17 N O3	257.103	9.775	No results	No results	Full match	499720	486360	525292	561003	519251	506159	655810	932413	570469	749400	589750	633144	416281	439764	391264
Com_3120_pos	4-Ethylbenzaldehyde	C9 H10 O	134.073	1.252	Invalid mass	No match	No results	1.87731e+09	1.56216e+09	2.0708e+09	2.19194e+09	2.22062e+09	1.81601e+09	7.17544e+08	5.89456e+08	6.17537e+08	5.87321e+08	6.81381e+08	6.86304e+08	1.20734e+09	1.27701e+09	1.28286e+09
Com_18_pos	octadec-9-ynoic acid	C18 H32 O2	262.23	13.285	Full match	No results	No results	1.32774e+08	1.283e+08	1.60053e+08	1.92077e+08	1.7278e+08	1.61327e+08	1.06461e+08	7.4892e+07	1.02523e+08	9.2424e+07	1.13386e+08	8.51664e+07	1.37095e+08	1.02524e+08	1.26797e+08
Com_6648_pos	Taurodeoxycholic Acid	C26 H45 N O6 S	499.29	14.716	Invalid mass	No results	No results	2.62074e+10	1.97421e+10	1.86567e+10	1.56754e+10	1.76478e+10	2.22646e+10	3.26721e+10	2.36079e+10	35077848387	2.95117e+10	3.38292e+10	2.96455e+10	2.58006e+10	2.53349e+10	2.415e+10
Com_6224_pos	(2R,3S,4S,5R,6R)-2-(hydroxymethyl)-6-(propan-2-yloxy)oxane-3,4,5-triol	C9 H18 O6	222.105	9.236	Invalid mass	No results	No results	6.82406e+07	6.68427e+07	5.31658e+07	6.62138e+07	5.92575e+07	5.31618e+07	2.37956e+06	2.08754e+06	2.46023e+06	2.12913e+06	3.47536e+06	2.33286e+06	3.52818e+07	2.91135e+07	2.91932e+07
Com_12227_pos	(6E)-7-(2H-1,3-benzodioxol-5-yl)-1-(piperidin-1-yl)hept-6-en-1-one	C19 H25 N O3	337.164	11.744	Invalid mass	No results	No results	6.19294e+07	5.23055e+07	4.65353e+07	7.32096e+07	5.16068e+07	1.41918e+07	2.05771e+06	1.56787e+06	1.70659e+06	1.84287e+06	1.74581e+06	1.82175e+06	3.60293e+07	3.46179e+07	3.95074e+07
Com_7632_pos	1-(3,4-dimethylphenyl)-3-piperidinopyrrolidine-2,5-dione	C17 H22 N2 O2	286.164	15.106	Invalid mass	No results	No results	2.25574e+07	2.57479e+07	2.68029e+07	2.57897e+07	2.62938e+07	2.25039e+07	1.72742e+07	1.70935e+07	1.12958e+07	2.06359e+07	1.35506e+07	1.64938e+07	2.23821e+07	2.08281e+07	2.14405e+07
Com_28265_pos	2-{2-oxo-2H,8H,9H-furo[2,3-h]chromen-8-yl}propan-2-yl acetate	C16 H16 O5	328.095	8.539	Invalid mass	No results	No results	3.7005e+07	3.86079e+07	4.45321e+07	4.34633e+07	5.22263e+07	4.23971e+07	2.35456e+07	4.71441e+07	3.22266e+07	3.38747e+07	2.84201e+07	2.50358e+07	3.77461e+07	3.79493e+07	3.66711e+07
Com_38438_pos	Aurantio-Obtusin	C17 H14 O7	330.075	10.713	Invalid mass	No results	No results	1.58243e+06	1.60472e+06	5.65928e+06	1.61487e+06	1.79805e+06	1.57557e+06	1.87759e+06	1.93837e+06	1.77951e+06	1.92361e+06	1.73273e+06	1.70453e+06	1.98623e+06	2.01813e+06	1.95143e+06
Com_3933_pos	Mosapride citrate	C21 H25 Cl F N3 O3	421.156	8.891	No results	No results	Full match	362080	286665	227355	201045	1.95173e+06	221330	68432.8	66629.7	72839.2	61471	70884	73021.2	132999	139152	103544
Com_40892_pos	N8-Acetylspermidine	C9 H23 Cl2 N3 O	259.123	10.866	Full match	No results	No results	9.05856e+07	1.14424e+08	6.72626e+07	1.42889e+08	6.03463e+07	3.94244e+07	1.81143e+06	1.76796e+06	1.57955e+06	1.83423e+06	2.17255e+06	1.81382e+06	4.32941e+07	4.18711e+07	4.12671e+07
Com_16040_pos	3,4-Methylenedioxy-α-pyrrolidinopropiophenone	C14 H17 N O3	247.121	7.482	No results	No results	Full match	755798	822286	1.01207e+06	1.03116e+06	1.3247e+06	785913	679199	486934	875525	494108	277145	795929	821604	934940	966449
Com_230_pos	3-(3-morpholinopropyl)-2-(2-pyridinyl)-2,3-dihydro-4(1H)-quinazolinone	C20 H24 N4 O2	352.189	10.063	Full match	No results	No results	3.05099e+06	3.26535e+06	3.68801e+06	4.05379e+06	4.2506e+06	3.13147e+06	1.21851e+07	1.37828e+07	1.09786e+07	1.76919e+07	1.0602e+07	8.73157e+06	7.4087e+06	9.3851e+06	9.07892e+06
Com_7665_pos	1-Naphthol	C10 H8 O	144.058	12.375	Full match	No results	No results	3381762743	2.86162e+09	2.58229e+09	2.48024e+09	2.77677e+09	1.49815e+09	9.70712e+07	2.58662e+07	2.34555e+07	6.36087e+07	8.1839e+07	7.27577e+07	2.12633e+09	2.06563e+09	2.0097e+09
Com_21340_pos	4,7,8-trimethoxyfuro[2,3-b]quinoline	C14 H13 N O4	259.082	7.07	Full match	No results	No results	3.37372e+07	2.91419e+07	4.83255e+07	3.75151e+07	5.34662e+07	4.0929e+07	2.82522e+06	2.97463e+06	2.12653e+06	3.66774e+06	4.05674e+06	4.66843e+06	2.09171e+07	2.2901e+07	2.09136e+07
Com_1083_pos	Linalool	C10 H18 O	154.136	9.624	Invalid mass	No results	No results	1.50103e+06	1.04628e+06	2.19835e+06	1.71171e+06	2.58042e+06	1.99525e+06	5.94237e+06	8.5579e+06	6.06671e+06	7.4858e+06	3.2397e+06	6.69388e+06	2.46443e+06	2.8385e+06	3.0763e+06
Com_40334_pos	2-[(butylamino)(imino)methyl]-1-oxohydrazinium-1-olate	C5 H12 N4 O2	182.079	13.254	No results	Full match	Full match	6.5488e+08	5.54707e+08	6.57261e+08	6.00368e+08	6.55678e+08	5.55171e+08	3.65131e+08	5.51162e+08	3.52137e+08	4.54325e+08	3.87212e+08	4.88571e+08	4.55099e+08	5.21469e+08	4.89975e+08
Com_1948_pos	ethyl 2,3-dioxo-1,2,3,4-tetrahydroquinoline-4-carboxylate	C12 H11 N O4	233.069	7.547	Invalid mass	No results	No match	689898	576959	472772	745674	711685	1.39713e+06	518477	395683	483816	526162	401456	523451	493980	495316	417745
Com_9464_pos	N-{6-[(7-chloro-4-quinazolinyl)oxy]-3-pyridinyl}-4-methoxybenzamide	C21 H15 Cl N4 O3	406.088	1.844	Full match	No results	No results	2.61378e+08	2.80578e+08	1.69993e+08	2.55402e+08	3.32822e+08	1.90082e+08	1.21525e+06	1.02213e+06	1.21836e+06	2.23249e+06	1.33254e+06	1.86927e+06	1.1087e+08	1.02632e+08	1.42985e+08
Com_2726_pos	Avocadyne 1-acetate	C19 H34 O4	308.235	7.907	Invalid mass	No results	No match	3.62696e+07	3.05252e+07	3.16795e+07	3.4271e+07	3.8807e+07	3.26904e+07	961198	407864	515971	912810	1.17538e+06	1.11756e+06	2.05237e+07	2.09813e+07	2.11199e+07
Com_19209_pos	Dihydroartemisinic acid	C15 H24 O2	254.189	14.434	Invalid mass	No results	No results	1.98413e+08	2.12669e+08	2.12961e+08	2.04659e+08	2.24519e+08	1.81171e+08	1.45673e+08	1.66047e+08	1.19298e+08	1.50237e+08	7.62206e+07	2.10544e+08	1.87325e+08	1.84526e+08	1.8383e+08
Com_15155_pos	4-(tert-butyl)phenyl 3,5-dimethylisoxazole-4-carboxylate	C16 H19 N O3	273.136	14.825	No results	Invalid mass	No results	6.59448e+06	3.85531e+06	6.42904e+06	5.48364e+06	6.059e+06	5.04968e+06	9.02632e+06	6.99272e+06	1.39508e+07	4.69527e+06	5.69527e+06	4.63329e+06	6.07566e+06	6.24198e+06	7.60752e+06
Com_22705_pos	Carbofuran	C12 H15 N O3	221.105	8.354	Full match	No results	No results	1.90895e+07	1.66957e+07	9.49986e+06	1.86348e+07	1.24568e+07	8.85118e+06	773094	1.23694e+06	650482	1.08938e+06	878689	927788	6.70449e+06	6.80371e+06	7.67179e+06
Com_19327_pos	Rottlerin	C30 H28 O8	516.182	5.22	Full match	No results	No results	6.57841e+06	7.62167e+06	4.62465e+06	8.86366e+06	7.68726e+06	6.68682e+06	2.06524e+06	1.91299e+06	2.32803e+06	1.86618e+06	3.4649e+06	1.62113e+06	3.82623e+06	4.51275e+06	5.50193e+06
Com_13860_pos	3-(5,7-dimethoxy-4-oxo-4H-chromen-2-yl)propanoic acid	C14 H14 O6	278.077	8.38	Invalid mass	No results	No results	4.65587e+06	6.31257e+06	6.5822e+06	5.0219e+06	5.25655e+06	6.23749e+06	3.03428e+06	1.0397e+07	2.32603e+06	1.02957e+07	5.38167e+06	4.98466e+06	3.18139e+06	5.64382e+06	4.58472e+06
Com_1726_pos	Monoolein	C21 H40 O4	356.293	6.969	Invalid mass	No results	No results	1.52522e+07	1.52901e+07	2.04996e+07	2.16423e+07	1.87809e+07	1.80162e+07	5.21563e+06	1.40861e+06	1.51609e+06	2.55066e+06	4.11801e+06	2.64982e+06	1.07864e+07	1.30147e+07	1.36064e+07
Com_17660_pos	7-chloro-4-piperidinoquinoline	C14 H15 Cl N2	246.089	15.022	Full match	No results	No results	7.08697e+07	6.67643e+07	1.79835e+08	1.73313e+08	1.30294e+08	1.38697e+08	2.85911e+08	3.39366e+08	2.59212e+08	2.36579e+08	2.75959e+08	3.29206e+08	2.01498e+08	2.30852e+08	2.37868e+08
Com_1506_pos	2-Methoxyresorcinol	C7 H8 O3	140.047	11.059	Invalid mass	No results	No match	7.97258e+06	1.10313e+07	1.17555e+07	1.3556e+07	1.22136e+07	1.33222e+07	6.1768e+06	3.98602e+06	6.21658e+06	4.50754e+06	5.39541e+06	4.88276e+06	8.75718e+06	5.35318e+06	6.43855e+06
Com_1004_pos	Phosphocholine	C5 H14 N O4 P	183.066	12.537	Full match	No results	No results	1.96014e+08	1.87856e+08	1.79449e+08	1.73703e+08	4.38407e+07	1.8947e+08	4.69247e+08	3.23209e+08	4.55617e+08	3.74794e+08	5.00862e+08	4.32475e+08	2.57285e+08	2.71593e+08	2.90028e+08
Com_7710_pos	10-Nitrolinoleate	C18 H31 N O4	342.257	1.259	No results	Full match	No results	4.3774e+08	3.60256e+08	4.93726e+08	4.55866e+08	5.39738e+08	5.49311e+08	8.45265e+08	2.81116e+08	7.18315e+08	3.99264e+08	6.03225e+08	7.03602e+08	5.83803e+08	4.8249e+08	5.22286e+08
Com_1396_pos	3,14-dihydro-15-keto-tetranor Prostaglandin E2	C16 H26 O5	280.168	13.523	Invalid mass	No results	No results	5.73488e+06	5.69283e+06	5.40568e+06	4.98354e+06	5.92321e+06	7.62803e+06	3.8073e+06	4.64129e+07	4.59956e+06	2.73201e+06	2.57965e+06	8.79393e+06	7.52681e+06	7.94748e+06	1.37267e+07
Com_2555_pos	(11E,15Z)-9,10,13-trihydroxyoctadeca-11,15-dienoic acid	C18 H32 O5	345.252	11.665	Invalid mass	No results	No results	3.40306e+08	3.30184e+08	4.58654e+08	4.28006e+08	4.92612e+08	4.51486e+08	8.31239e+06	7.35279e+06	8.1173e+06	6.0883e+06	6.98563e+06	8.93496e+06	2.6498e+08	2.82845e+08	2.77938e+08
Com_8827_pos	TKK	C16 H33 N5 O5	375.241	11.848	Invalid mass	No results	No results	4.19172e+07	2.63071e+07	3.21761e+07	2.8471e+07	2.75978e+07	3.16494e+07	2.06911e+08	9.84292e+07	2.09031e+08	6.81794e+07	1.58928e+08	2.68563e+08	6.9451e+07	6.40578e+07	5.28701e+07
Com_2552_pos	FPH	C20 H25 N5 O4	421.171	12.655	Invalid mass	No results	No match	6.54632e+06	5.63142e+06	4.47041e+06	3.03369e+06	4.71077e+06	5.65306e+06	4.24908e+07	1.50374e+07	5.01104e+07	1.11407e+07	4.61254e+07	1.79779e+07	1.71223e+07	1.57125e+07	1.45763e+07
Com_9822_pos	4-{3-[(3,4-dihydroxyphenyl)methyl]-2-methylbutyl}benzene-1,2-diol	C18 H22 O4	324.137	12.844	Invalid mass	No results	No results	2.01928e+08	1.75244e+08	1.63836e+08	1.52247e+08	2.39423e+08	2.00702e+08	1.8047e+07	5.38449e+06	3.20892e+06	1.27265e+07	7.66785e+06	1.11294e+07	1.71511e+08	2.13358e+08	2.43792e+08
Com_33556_pos	Purpureaside C	C35 H46 O20	786.257	9.304	Invalid mass	No results	No match	9.2064e+06	9.20662e+06	1.36692e+07	1.23758e+07	1.30507e+07	1.30073e+07	1.33153e+07	3.21726e+07	1.54473e+07	2.01143e+07	1.61744e+07	3.66029e+07	1.39992e+07	1.63069e+07	1.61942e+07
Com_3481_pos	Trigonelline	C7 H7 N O2	137.048	8.625	No results	No results	Full match	3.56752e+06	3.355e+06	1.40191e+06	2.73001e+06	2.44856e+06	2.93923e+06	443448	532229	462844	426160	491882	454208	1.33401e+06	1.13715e+06	1.4638e+06
Com_19045_pos	Corylin	C20 H16 O4	320.105	1.32	Full match	No results	Full match	1.70264e+08	1.43985e+08	1.42766e+08	1.05279e+08	1.59313e+08	1.5478e+08	1.54429e+08	1.18779e+08	1.45932e+08	8.62117e+07	9.49301e+07	1.53585e+08	1.37818e+08	1.41217e+08	1.20539e+08
Com_8932_pos	19(R)-hydroxy Prostaglandin E1	C20 H34 O6	352.225	6.886	No results	No results	Full match	4.12818e+06	4.23463e+06	6.54434e+06	5.55081e+06	6.25302e+06	5.51168e+06	9.90963e+06	1.01935e+07	1.0628e+07	9.36272e+06	1.3512e+07	8.5732e+06	6.6259e+06	6.57571e+06	7.42221e+06
Com_8208_pos	γ-Cyhalothrin	C23 H19 Cl F3 N O3	466.13	11.057	Invalid mass	No match	No results	8.05835e+06	1.26308e+07	1.24946e+07	1.03977e+07	4.6069e+06	1.2317e+07	2.92969e+07	3.70673e+07	3.93067e+07	2.52141e+07	2.42295e+07	2.24934e+07	1.50395e+07	1.33843e+07	1.79937e+07
Com_20304_pos	5-Hydroxymethyluracil	C5 H6 N2 O3	142.038	11.293	Invalid mass	No results	No results	1.41842e+07	1.80488e+07	1.15042e+07	1.38741e+07	1.29467e+07	1.15489e+07	5.47493e+07	3.72992e+07	5.56797e+07	2.0837e+07	2.62395e+07	7.23576e+06	1.78313e+07	1.84074e+07	1.81718e+07
Com_2848_pos	tert-Butyl N-[1-(aminocarbonyl)-3-methylbutyl]carbamate	C11 H22 N2 O3	230.163	1.647	No results	No results	Full match	7.2768e+06	5.34348e+06	6.40697e+06	6.45292e+06	5.64066e+06	6.1363e+06	9.48123e+06	5.781e+06	1.19926e+07	7.59605e+06	1.08128e+07	1.19528e+07	7.26739e+06	7.43048e+06	6.10098e+06
Com_1382_pos	FQH	C20 H26 N6 O5	860.384	6.345	Full match	No results	No results	1.71494e+08	1.58339e+08	1.84421e+08	1.96661e+08	2.10397e+08	1.55368e+08	7.93062e+07	1.20691e+08	8.34581e+07	9.60514e+07	7.50876e+07	8.85343e+07	1.21764e+08	1.37994e+08	1.38314e+08
Com_33676_pos	2-hydroxy-6-[(8Z,11Z)-pentadeca-8,11,14-trien-1-yl]benzoic acid	C22 H30 O3	324.204	11.549	Invalid mass	No results	No results	8.46164e+07	8.45946e+07	9.04388e+07	7.65538e+07	7.27263e+07	8.36121e+07	4.14876e+08	4.2666e+08	386514499	5.30807e+08	4.1446e+08	4.72617e+08	1.5143e+08	1.57517e+08	1.79822e+08
Com_26031_pos	Ethyl 3-acetyl-4-oxopentanoate	C9 H14 O4	186.089	15.341	Invalid mass	No results	No results	3.05525e+06	2.79803e+06	2.55165e+06	3.34844e+06	2.52021e+06	2.11426e+06	926069	1.50877e+06	585624	663631	446462	443992	2.55338e+06	2.34693e+06	2.00706e+06
Com_38961_pos	Bisdemethoxycurcumin	C19 H16 O4	308.105	11.748	Full match	No results	No results	4.01314e+06	5.1124e+06	6.8686e+06	4.85505e+06	4.75919e+06	4.2719e+06	2.32047e+06	1.27742e+06	2.71512e+06	1.41009e+06	1.3699e+06	2.23531e+06	3.23904e+06	3.27056e+06	2.93536e+06
Com_971_pos	3-Acetoxyurs-12-en-23-oic acid	C32 H50 O4	476.388	7.201	No results	No results	Full match	1.33153e+06	952385	1.80309e+06	742515	1.81939e+06	1.29748e+06	307520	568505	659533	326875	296087	405798	869316	1.26724e+06	967706
Com_8246_pos	KQH	C17 H29 N7 O5	393.215	14.594	Invalid mass	No results	No match	1.99444e+08	7.55749e+08	4.74746e+08	1.9895e+08	2.94961e+08	6.47708e+08	5.63805e+07	1.82494e+08	8.46963e+07	5.58192e+07	5.74489e+07	1.42054e+08	2.77862e+08	3.09202e+08	3.07839e+08
Com_3272_pos	3-(3,4,5-trimethoxyphenyl)propanoic acid	C12 H16 O5	222.089	10.313	Invalid mass	No results	No results	3.46199e+07	2.54224e+07	2.95305e+07	3.82163e+07	4.48306e+07	4.51883e+07	7.35173e+06	1.10397e+07	1.13791e+07	5.73498e+06	5.55375e+06	9.82219e+06	1.55515e+07	1.86543e+07	1.75568e+07
Com_1376_pos	CKK	C15 H31 N5 O4 S	399.19	12.225	Invalid mass	No results	No match	1.53366e+08	1.61961e+08	1.10917e+08	1.79912e+08	1.64497e+08	6.0819e+07	4.80152e+06	2.40034e+06	3.30789e+06	3.9621e+06	4.28963e+06	3.30056e+06	9.83429e+07	1.13451e+08	1.05661e+08
Com_1969_pos	3-hydroxy-2-[5-nitro-2-(1-pyrrolidinyl)benzyl]propanenitrile	C14 H17 N3 O3	275.127	11.391	Invalid mass	No results	No results	2.57175e+08	3.72399e+08	3.87885e+08	3.06573e+08	4.25649e+08	4.74081e+08	6.52101e+06	9.52357e+06	2.77425e+06	3.35294e+06	3.23823e+06	2.23851e+07	3.04035e+08	2.76947e+08	2.60275e+08
Com_24432_pos	3-Indolepropionic Acid	C11 H11 N O2	189.079	2.784	Full match	No results	No results	4.85749e+07	4.38072e+07	5.2718e+07	5.16762e+07	5.28438e+07	4.85435e+07	1.21817e+08	9.0168e+07	2.33124e+08	1.32458e+08	3.64131e+08	5.95372e+07	1.08514e+08	8.96743e+07	1.00129e+08
Com_11143_pos	LPE 17:1	C22 H44 N O7 P	465.286	11.755	No results	No results	Full match	4.86023e+06	7.54223e+06	4.17153e+06	6.62714e+06	4.64341e+06	6.41483e+06	686119	539585	621283	591377	635561	663204	3.7703e+06	4.55077e+06	4.29224e+06
Com_3054_pos	N-Acetylhistamine	C7 H11 N3 O	153.09	14.528	No results	Full match	No results	1.45062e+07	2.04558e+07	3.25541e+07	2.70637e+07	2.10048e+07	2.21898e+07	8.79786e+06	9.48857e+06	7.57703e+06	5.52813e+06	3.56757e+06	5.67378e+06	1.47152e+07	1.89193e+07	1.37175e+07
Com_22285_pos	Orotidine	C10 H12 N2 O8	288.06	1.233	Full match	No results	No results	9.43951e+07	9.22601e+07	1.78339e+08	1.24141e+08	1.62505e+08	1.36708e+08	1.9261e+08	1.69382e+08	1.76662e+08	1.47954e+08	1.82182e+08	1.49788e+08	1.30223e+08	1.48406e+08	1.40471e+08
Com_10425_pos	LNH	C16 H26 N6 O5	382.197	1.3	No results	No results	Full match	7.67075e+06	5.98221e+06	7.74066e+06	6.24176e+06	5.58107e+06	5.14933e+06	7.93152e+06	6.91002e+06	8.35505e+06	8.00027e+06	8.34716e+06	8.02816e+06	6.04592e+06	9.28587e+06	5.3531e+06
Com_6974_pos	GLK	C14 H28 N4 O4	316.211	9.025	Full match	No results	No results	2.3847e+07	2.948e+07	3.00433e+07	2.46471e+07	3.35706e+07	2.83162e+07	3.86481e+06	2.45813e+06	2.59267e+06	2.0983e+06	3.37756e+06	5.30772e+06	1.77795e+07	1.74981e+07	1.90473e+07
Com_43953_pos	4-Hydroxyquinoline	C9 H7 N O	145.05	1.357	Full match	No results	No results	5.09106e+07	5.76641e+07	5.57197e+07	5.19284e+07	5.23431e+07	4.39617e+07	3.74161e+07	5.37769e+07	4.39203e+07	4.59243e+07	6.11567e+07	3.6139e+07	5.27704e+07	4.60448e+07	4.80738e+07
Com_17510_pos	D-Tagatose	C6 H12 O6	180.063	7.203	No results	Invalid mass	No results	57787	353421	60284.2	58510.8	62967.3	57934.7	57875.6	64618.3	58464.8	53309.2	56463.6	62246.5	58566.5	78311	85207.7
Com_18851_pos	3-hydroxyquinuclidine-3-carbonitrile hydrochloride	C8 H12 N2 O	152.095	11.251	No results	Full match	Full match	6.80857e+06	6.60211e+06	6.17591e+06	5.80626e+06	7.16209e+06	7.81558e+06	1.20011e+07	1.09243e+07	1.15856e+07	1.5116e+07	1.28614e+07	1.57484e+07	7.9551e+06	8.86809e+06	8.46456e+06
Com_802_pos	5,8-dihydroxy-10-methyl-5,8,9,10-tetrahydro-2H-oxecin-2-one	C10 H14 O4	180.079	11.829	Full match	No results	No results	1.02639e+07	1.05372e+07	8.39813e+06	9.21318e+06	7.45038e+06	7.85649e+06	8.52676e+06	5.85758e+06	5.33139e+06	5.27239e+06	1.37827e+07	5.02326e+06	7.92131e+06	8.12903e+06	8.62184e+06
Com_16719_pos	Viscumamide	C30 H55 N5 O5	565.421	8.776	Invalid mass	No results	No match	7.92164e+08	7.08943e+08	8.32115e+08	7.74365e+08	9.14547e+08	7.74159e+08	7.8774e+07	9.27252e+07	7.12158e+07	1.03272e+08	8.92787e+07	8.41841e+07	4.79676e+08	4.87417e+08	5.12312e+08
Com_1739_pos	Prolylleucine	C11 H20 N2 O3	228.148	9.589	No results	No results	Full match	1.63564e+06	1.75528e+06	5.46358e+06	3.32412e+06	3.78717e+06	4.65152e+06	6.83525e+06	1.34768e+07	5.84771e+06	2.37511e+06	1.35152e+06	9.85576e+06	4.06177e+06	4.77226e+06	5.20283e+06
Com_30803_pos	Vitamin B2	C17 H20 N4 O6	376.138	1.36	Full match	No results	No results	3.08505e+08	2.64537e+08	3.83905e+08	3.93071e+08	3.75971e+08	3.39303e+08	1.74508e+08	2.34345e+08	1.86501e+08	1.79131e+08	1.77472e+08	1.60857e+08	2.59414e+08	2.28947e+08	2.39544e+08
Com_17016_pos	Parishin E	C19 H24 O13	460.122	8.859	No results	No results	Full match	4.5761e+06	3.78826e+06	2.93742e+06	3.75215e+06	1.38595e+06	1.822e+06	1.1456e+06	431765	1.24257e+06	814435	1.04588e+06	527250	2.32208e+06	2.81578e+06	3.44157e+06
Com_1774_pos	Lupenone	C30 H48 O	424.371	7.275	No results	No results	Full match	1.24566e+07	9.3222e+06	1.05627e+07	1.36859e+07	1.49325e+07	1.10744e+07	1.82093e+06	1.3284e+06	1.64266e+06	1.52642e+06	2.78452e+06	2.0339e+06	5.88189e+06	6.01051e+06	6.67955e+06
Com_28151_pos	Serotonin	C10 H12 N2 O	176.095	12.174	No results	Full match	No results	1.39843e+08	1.79134e+08	1.10286e+08	1.43125e+08	1.26506e+08	1.34099e+08	2.20338e+08	1.89357e+08	3.2521e+08	3.85783e+08	4.15996e+08	9.19099e+07	2.26301e+08	2.20112e+08	2.44317e+08
Com_18119_pos	Astilbin	C21 H22 O11	450.116	9.069	No results	No results	Full match	3.50332e+06	2.53315e+06	3.183e+06	3.22223e+06	2.70827e+06	2.54199e+06	3.50655e+06	4.67101e+06	5.4906e+06	3.21857e+06	3.07597e+06	3.78445e+06	3.60538e+06	3.23105e+06	3.57891e+06
Com_15334_pos	7-Methoxyflavone	C16 H12 O3	504.162	7.868	No results	No results	Full match	1.43818e+07	2.84685e+06	7.5385e+06	1.20887e+07	9.86537e+06	7.49058e+06	558167	310124	324262	768351	488529	394971	7.70958e+06	6.49698e+06	8.0161e+06
Com_1909_pos	1-Aminocyclohexanecarboxylic acid	C7 H13 N O2	143.095	9.555	Invalid mass	No results	No results	1.58767e+07	1.76971e+07	1.0571e+07	1.82551e+07	1.08469e+07	1.05091e+07	1.60828e+06	465342	511300	526011	1.29387e+06	1.48693e+06	1.08692e+07	9.99247e+06	1.27711e+07
Com_23749_pos	Capsaicin	C18 H27 N O3	305.199	1.619	Full match	No results	No results	1.46124e+08	1.4964e+08	1.6776e+08	1.68151e+08	2.01455e+08	1.49885e+08	2.9872e+08	2.65331e+08	3.61861e+08	1.87993e+08	1.74433e+08	3.78026e+08	2.28008e+08	2.23749e+08	2.04253e+08
Com_33633_pos	Vatalanib dihydrochloride	C20 H15 Cl N4	346.104	13.741	No results	No results	Full match	138661	155650	160987	146726	170530	135202	522619	318157	279480	8.42072e+06	657433	372955	187165	356899	253499
Com_6609_pos	Taurodeoxycholic Acid (sodium salt)	C26 H45 N O6 S	499.29	9.186	Invalid mass	No results	No match	1.51409e+06	1.59619e+06	1.39589e+06	1.27373e+06	1.27376e+06	1.39584e+06	287071	744009	3.8205e+06	502425	410355	3.53745e+06	834903	783406	962520
Com_287_pos	WMH	C22 H28 N6 O4 S	472.195	8.649	Invalid mass	No results	No results	6.50316e+07	5.90505e+07	4.58486e+07	6.75572e+07	4.84317e+07	4.28411e+07	9.88499e+06	4.39981e+06	8.66901e+06	7.71573e+06	1.21634e+07	5.64509e+06	2.83971e+07	2.80574e+07	3.13774e+07
Com_15561_pos	pentane-1,2,3,4,5-pentol	C5 H12 O5	174.053	10.527	Invalid mass	No results	No results	2.86587e+09	2.3315e+09	2.1482e+09	1.8709e+09	2.57681e+09	2.09576e+09	3.00024e+08	1.80327e+08	1.69918e+08	2.86467e+08	3.36676e+08	2.94944e+08	1.88407e+09	1.69531e+09	1.80413e+09
Com_17362_pos	3-(3,4-dimethoxyphenyl)-1-(2-hydroxy-4,6-dimethoxyphenyl)propan-1-one	C19 H22 O6	165.086	12.816	Invalid mass	No results	No match	2.21252e+06	1.95349e+06	2.32552e+06	2.15003e+06	2.29919e+06	1.96473e+06	1.90592e+07	6.62343e+06	1.77084e+07	1.86479e+07	1.82935e+07	1.02205e+07	6.45739e+06	7.21643e+06	6.96499e+06
Com_15879_pos	1-Methylnicotinamide	C7 H8 N2 O	136.064	12.96	Invalid mass	No results	No results	1.22122e+07	1.17271e+07	1.54615e+07	4.75145e+06	1.43535e+07	1.26239e+07	2.3448e+06	2.22579e+06	2.29045e+06	2.00929e+06	2.1468e+06	2.14578e+06	7.29572e+06	7.8553e+06	7.48301e+06
Com_6721_pos	3-Acetyl-11-keto-β-boswellic acid	C32 H48 O5	512.348	16.986	No results	No results	Full match	1.09837e+07	1.10795e+07	1.20313e+07	1.3814e+07	1.49912e+07	1.26724e+07	1.8483e+07	1.26952e+07	1.90706e+07	1.48363e+07	1.86689e+07	1.43375e+07	1.06009e+07	1.40919e+07	1.68355e+07
Com_25021_pos	alpha-Linolenic acid	C18 H30 O2	278.224	14.704	Full match	No results	Full match	5.96786e+06	2.52078e+07	1.82121e+07	9.53848e+06	1.63397e+07	6.12775e+07	5.30131e+06	1.0045e+07	5.99709e+06	2.37082e+06	6.00351e+06	6.42247e+06	1.53462e+07	1.67814e+07	1.46988e+07
Com_37758_pos	N'-p-coumaroylspermine	C19 H32 N4 O2	348.252	8.467	No results	No results	Full match	3.31784e+06	2.79472e+06	3.24207e+06	3.05383e+06	3.00969e+06	2.88511e+06	2.74499e+06	6.15187e+06	2.85556e+06	5.23782e+06	2.81083e+06	5.03079e+06	4.12934e+06	4.66021e+06	2.71562e+06
Com_4717_pos	3-Hydroxysebacic acid	C10 H18 O5	218.116	10.038	No results	No results	Full match	1.10207e+06	712324	713379	753832	836815	684410	744636	1.85203e+06	966408	971048	545348	937929	1.10276e+06	923717	835978
Com_35048_pos	2-[4-(dimethylamino)benzyl]malononitrile	C12 H13 N3	199.108	7.83	No results	Full match	No results	8.53886e+07	9.66884e+07	1.11573e+08	1.086e+08	1.08773e+08	9.45473e+07	2.22871e+07	1.2496e+07	1.43461e+07	1.85389e+07	1.76223e+07	1.61406e+07	5.60889e+07	6.57758e+07	7.23028e+07
Com_9283_pos	(+/-)5(6)-EET Ethanolamide	C22 H37 N O3	345.265	13.699	Invalid mass	No results	No results	1.45917e+06	2.91255e+06	1.40932e+06	1.29e+06	1.7144e+06	1.14377e+06	2.60578e+06	1.25774e+06	2.90489e+06	1.38747e+06	2.23732e+06	1.41262e+06	1.45379e+06	1.32855e+06	1.4251e+06
Com_12087_pos	Deoxyinosine	C10 H12 N4 O4	252.086	14.131	Invalid mass	No results	No results	1.75369e+07	1.10641e+07	1.12716e+07	1.34918e+07	1.68048e+07	9.78886e+06	3.8573e+07	3.48949e+07	4.44643e+07	4.0245e+07	3.9558e+07	3.63769e+07	1.80389e+07	1.92348e+07	1.91774e+07
Com_138_pos	5-(2,5-dihydroxyhexyl)oxolan-2-one	C10 H18 O4	184.11	3.401	No results	No results	Full match	2.32082e+07	1.99643e+07	2.86545e+07	1.94958e+07	2.63205e+07	2.28015e+07	7.36982e+06	4.07582e+06	6.93681e+06	6.44903e+06	6.03518e+06	1.13526e+07	1.54198e+07	1.62915e+07	1.27444e+07
Com_8728_pos	Jasminoside B	C16 H26 O8	346.163	8.555	Invalid mass	No results	No results	5.74486e+09	5.20464e+09	4.86806e+09	5.20251e+09	5.09673e+09	4.43673e+09	1.05853e+09	4.9989e+08	1.05601e+09	8.52976e+08	1.17129e+09	6.462e+08	3.23925e+09	3.35105e+09	3.40464e+09
Com_1430_pos	p-Hydroxybenzaldehyde	C7 H6 O2	122.037	7.99	No results	Full match	No results	3.84382e+07	2.59894e+07	3.37678e+07	4.48104e+07	3.53474e+07	3.31828e+07	6.78218e+06	1.22241e+07	5.36412e+06	9.62814e+06	9.65346e+06	9.98664e+06	2.15543e+07	2.35797e+07	1.7971e+07
Com_2501_pos	3-Acetyl-2,5-dimethylfuran	C8 H10 O2	138.068	2.131	No results	Full match	Full match	2.03924e+08	1.71985e+08	2.46536e+08	1.82333e+08	2.18164e+08	2.34433e+08	3.00609e+08	3.9266e+08	3.39091e+08	5.16065e+08	2.82338e+08	4.78222e+08	3.16385e+08	2.65378e+08	3.58395e+08
Com_19152_pos	5-(hydroxymethyl)-4-methoxy-2,5-dihydrofuran-2-one	C6 H8 O4	104.048	8.691	Full match	No results	No results	1.73396e+08	1.54421e+08	1.94364e+08	2.03784e+08	2.48826e+08	2.20869e+08	2.96789e+07	4.36807e+07	1.93717e+07	3.02119e+07	4.18957e+07	3.90261e+07	1.22619e+08	1.31535e+08	1.33794e+08
Com_38969_pos	Uridine 5'-monophosphate	C9 H13 N2 O9 P	324.036	2.583	Invalid mass	Invalid mass	No match	1.08835e+07	9.96206e+06	8.78252e+06	1.04115e+07	1.20854e+07	1.05196e+07	4.04318e+06	3.27107e+06	4.845e+06	3.36427e+06	3.32122e+06	3.85626e+06	5.85434e+06	7.16927e+06	7.36527e+06
Com_10781_pos	2-(4-methylphenyl)-5-(3,4,5-trimethoxyphenyl)-2H-1,2,3,4-tetraazole	C17 H18 N4 O3	326.135	5.071	No results	No results	Full match	925651	1.30431e+06	892278	871640	1.81819e+06	1.12597e+06	760103	745294	640409	576457	964389	921159	696495	605653	917721
Com_1285_pos	16-Heptadecyne-1,2,4-triol	C17 H32 O3	266.225	7.951	Invalid mass	Invalid mass	No results	1.80995e+07	1.88009e+07	2.54256e+07	2.01204e+07	2.87877e+07	3.03431e+07	1.38075e+07	2.28293e+07	1.42833e+07	1.55855e+07	1.61686e+07	1.85493e+07	2.01638e+07	2.17209e+07	2.2356e+07
Com_19509_pos	D-Glutamine	C5 H10 N2 O3	146.069	13.079	Invalid mass	No results	No results	5.10382e+08	3.83901e+08	5.72589e+08	3.45663e+08	4.22071e+08	3.17121e+08	1.92014e+08	2.55791e+08	1.87661e+08	2.14026e+08	1.98397e+08	2.95454e+08	3.07524e+08	4.1339e+08	2.69139e+08
Com_20462_pos	Etiocholanolone	C19 H30 O2	602.439	4.179	No results	No results	Full match	1.35771e+06	1.27745e+06	1.34818e+06	1.29104e+06	1.3204e+06	1.2652e+06	1.4613e+06	1.02005e+07	1.65606e+06	1.79622e+06	1.68614e+06	2.26679e+06	1.21327e+06	1.50873e+06	1.1152e+06
Com_5976_pos	(±)8-HEPE	C20 H30 O3	300.209	14.992	Invalid mass	No results	No results	3.93857e+06	3.34364e+06	3.16616e+06	3.15395e+06	3.35193e+06	3.14673e+06	3.80162e+06	2.81338e+06	3.90709e+06	1.13488e+07	4.76269e+06	2.85566e+06	3.24505e+06	3.38172e+06	3.3338e+06
Com_1021_pos	NNK	C14 H26 N6 O6	356.184	14.391	Invalid mass	No match	No match	7.75262e+06	8.23957e+06	1.17721e+07	7.56824e+06	8.75995e+06	8.8587e+06	2.15474e+07	1.37407e+07	1.69809e+07	3.73533e+07	8.42189e+07	2.39446e+07	1.98626e+07	2.07685e+07	2.25636e+07
Com_16182_pos	3-morpholino-5,6-diphenylpyridazine-4-carbonitrile	C21 H18 N4 O	342.151	9.058	Invalid mass	No results	No results	4.02235e+08	6.37046e+08	4.90185e+08	2.87519e+08	6.95157e+08	4.15291e+08	2.09712e+07	1.95454e+07	1.7443e+07	2.86999e+07	3.06332e+07	2.53673e+07	3.02851e+08	2.71627e+08	3.55389e+08
Com_8000_pos	1-(3-ethyl-2,4-dihydroxy-6-methoxyphenyl)butan-1-one	C13 H18 O4	220.11	1.22	Invalid mass	No results	No results	1.29335e+06	1.21848e+06	1.27409e+06	1.26205e+06	1.31306e+06	1.23784e+06	8.64135e+06	8.47725e+06	8.32678e+06	1.74595e+07	1.26535e+07	1.51677e+07	7.44103e+06	6.21662e+06	7.34711e+06
Com_9668_pos	N1-(1H-indol-4-yl)cyclohexane-1-carboxamide	C15 H18 N2 O	280.092	9.114	Invalid mass	No results	No results	1.54258e+07	1.38156e+07	1.58116e+07	1.63537e+07	1.54466e+07	1.59854e+07	2.16531e+07	4.37436e+07	1.57112e+07	3.34551e+07	2.25278e+07	3.13981e+07	2.17214e+07	2.29764e+07	2.13605e+07
Com_12366_pos	AL 8810 Methyl ester	C25 H33 F O4	400.268	10.464	Invalid mass	No results	No match	1.54899e+07	9.28705e+06	7.53961e+06	3.83508e+07	1.84114e+07	8.72402e+06	1.4013e+06	1.03732e+06	900743	1.7149e+06	1.80588e+06	2.74621e+06	7.90579e+06	1.01102e+07	1.03962e+07
Com_2006_pos	15-epi Cloprostenol	C22 H29 Cl O6	446.156	8.104	Invalid mass	No results	No results	7.35073e+06	5.73324e+06	5.44638e+06	7.12173e+06	4.52365e+06	5.58165e+06	2.50808e+07	2.04276e+07	2.99537e+07	1.4488e+07	1.68662e+07	2.56435e+07	7.71472e+06	1.0497e+07	1.0007e+07
Com_31467_pos	1-(2-furyl)pentane-1,4-dione	C9 H10 O3	206.058	11.275	Invalid mass	No results	No results	2.53538e+08	2.08232e+08	2.33343e+08	2.90955e+08	2.52143e+08	3.06039e+08	1.93875e+07	2.26618e+06	1.61806e+06	2.12553e+07	3.18341e+07	9.01946e+06	1.6615e+08	1.44228e+08	1.52046e+08
Com_711_pos	(3β,5ξ,9ξ)-3,6,19-Trihydroxyurs-12-en-28-oic acid	C30 H48 O5	233.184	14.945	Invalid mass	No results	No match	3.7044e+06	4.08848e+06	3.50829e+06	3.36746e+06	3.58532e+06	3.03528e+06	2.96571e+06	1.42929e+06	2.35247e+06	1.98881e+06	1.8274e+06	1.69281e+06	2.20652e+06	3.3458e+06	2.25892e+06
Com_147_pos	L-Threonic acid-1,4-lactone	C4 H6 O4	118.028	14.159	Invalid mass	Invalid mass	No results	1.78683e+07	3.2783e+08	6.64123e+07	3.10423e+07	1.31796e+08	1.00038e+09	5.98589e+06	2.44396e+07	1.18628e+07	2.80183e+06	2.89788e+06	2.54239e+07	1.86161e+08	1.64415e+08	1.52895e+08
Com_4639_pos	3-(4-morpholinophenyl)-2-(4-nitrophenyl)acrylonitrile	C19 H17 N3 O3	335.123	2.506	Invalid mass	No results	No results	1.34867e+09	2.09025e+09	1.31028e+09	2.26258e+09	2.17952e+09	1.97028e+09	4.86546e+09	3.30812e+09	5.45468e+09	3.09725e+09	5.0657e+09	5.50638e+09	3.28895e+09	3.11858e+09	3.27255e+09
Com_10079_pos	N-[3-(2-methyl-4-pyrimidinyl)phenyl]-1,3-benzothiazole-2-carboxamide	C19 H14 N4 O S	346.088	5.513	Invalid mass	No results	No results	1.06843e+07	1.09148e+07	2.3541e+07	1.7833e+07	1.74568e+07	2.04509e+07	8.93698e+07	6.58427e+07	1.27123e+08	7.61398e+07	7.77142e+07	1.23146e+08	4.25655e+07	5.3904e+07	5.3597e+07
Com_1796_pos	LDGTS 18:2	C28 H51 N O6	497.372	13.171	Full match	No results	No results	4.15681e+06	5.95515e+06	4.95833e+06	3.11488e+06	3.44961e+06	5.2466e+06	3.55846e+07	2.18474e+07	3.1571e+07	3.78526e+07	3.90823e+07	3.7845e+07	1.46325e+07	1.44316e+07	1.44913e+07
Com_17684_pos	Levonorgestrel	C21 H28 O2	330.219	14.409	No results	Full match	No results	2.36542e+08	3.78335e+08	2.50382e+08	3.63965e+08	3.56046e+08	1.72496e+08	2.4187e+07	8.07202e+06	3.04759e+07	2.27845e+07	2.11695e+07	6.3739e+07	2.218e+08	1.86936e+08	2.06678e+08
Com_11258_pos	RQH	C17 H29 N9 O5	878.458	10.917	No results	Invalid mass	No results	1.0849e+07	1.08243e+07	1.01986e+07	1.42973e+07	1.08568e+07	8.56166e+06	1.238e+07	8.64313e+06	1.36651e+07	9.33809e+06	1.15419e+07	1.42541e+07	1.18231e+07	1.07583e+07	8.86062e+06
Com_11966_pos	Nortanshinone	C17 H12 O4	280.072	14.791	Invalid mass	No results	No results	2.0397e+07	2.20883e+07	2.54024e+07	2.6606e+07	2.99203e+07	2.01189e+07	6.09071e+06	5.01961e+06	6.76189e+06	5.40606e+06	6.28798e+06	6.52409e+06	1.13243e+07	1.042e+07	1.18422e+07
Com_2115_pos	L-Theanine	C7 H14 N2 O3	174.101	1.301	No results	No results	Full match	2.1654e+07	2.77562e+07	2.76078e+07	1.80583e+07	2.57072e+07	1.72241e+07	5.97523e+06	6.56053e+06	5.54118e+06	6.0836e+06	5.67852e+06	4.81812e+06	1.59275e+07	1.50691e+07	1.47884e+07
Com_1870_pos	1,7-bis(4-hydroxyphenyl)heptan-3-one	C19 H22 O3	320.138	1.348	No results	No results	Full match	2.28722e+08	1.85392e+08	1.62726e+08	2.10441e+08	2.11262e+08	1.78856e+08	3.02817e+08	2.65088e+08	3.10913e+08	2.24445e+08	2.03092e+08	3.00911e+08	2.26255e+08	2.38005e+08	2.27095e+08
Com_20732_pos	HRH	C18 H28 N10 O4	914.481	8.669	Invalid mass	No results	No results	8.75891e+07	8.97649e+07	6.76547e+07	8.12956e+07	6.26207e+07	6.93022e+07	6.60773e+07	3.07353e+08	6.40652e+07	1.77672e+08	9.80975e+07	8.58618e+07	1.13944e+08	1.11303e+08	1.13672e+08
Com_1754_pos	3-Methoxycinnamic acid	C10 H10 O3	160.053	14.495	Invalid mass	No results	No results	6.70825e+06	7.0845e+06	6.06759e+06	1.05585e+07	6.40809e+06	6.50207e+06	1.78854e+06	1.11788e+06	2.25947e+06	1.40087e+06	2.2701e+06	1.46199e+06	4.12897e+06	3.63329e+06	4.14331e+06
Com_2976_pos	Tetracycline	C22 H24 N2 O8	466.13	11.75	Invalid mass	No results	No match	3.60963e+08	3.50048e+08	2.5135e+08	3.89619e+08	3.12484e+08	1.51643e+08	8.99575e+06	9.19491e+06	8.14115e+06	8.04412e+06	7.08321e+06	8.57389e+06	2.26413e+08	2.70408e+08	2.60793e+08
Com_25477_pos	11-Oxoetiocholanolone	C19 H28 O3	286.189	12.659	Invalid mass	No results	No results	1.19573e+08	1.71572e+08	1.39827e+08	1.56545e+08	9.34572e+07	9.78094e+07	1.7416e+08	1.73685e+08	2.27174e+08	2.13191e+08	1.27659e+08	9.18503e+07	8.90452e+07	1.00684e+08	9.48985e+07
Com_10279_pos	Monolaurin	C15 H30 O4	296.199	11.257	Invalid mass	No results	No results	1.73635e+06	1.68525e+06	3.34295e+06	2.38597e+06	3.27333e+06	3.61884e+06	3.17233e+06	5.89673e+06	3.49575e+06	5.44149e+06	2.76591e+06	3.10372e+06	3.01696e+06	3.76134e+06	3.04495e+06
Com_1776_pos	β-Asarone	C12 H16 O3	208.11	9.389	Invalid mass	No results	No results	2.79019e+07	2.6069e+07	2.74867e+07	3.49043e+07	3.43527e+07	2.89492e+07	1.00078e+06	844001	970637	716517	779682	891504	1.43848e+07	1.60508e+07	1.62898e+07
Com_386_pos	Cuminaldehyde	C10 H12 O	148.089	8.557	Full match	No results	Full match	3.70103e+08	3.35267e+08	3.30065e+08	3.78994e+08	3.7573e+08	3.06492e+08	8.30758e+07	4.35755e+07	7.64873e+07	5.72764e+07	7.84927e+07	5.08439e+07	2.29607e+08	2.46839e+08	2.35987e+08
Com_8720_pos	6α-Naltrexol	C20 H25 N O4	343.176	11.041	Full match	No results	No results	1.46252e+09	1.6105e+09	2.06024e+09	1.60145e+09	1.61771e+09	1.10268e+09	4.49358e+08	3.39289e+08	3.6796e+08	3.59596e+08	4.02764e+08	4.55841e+08	1.04819e+09	1.03747e+09	9.20915e+08
Com_667_pos	Rubescensin A	C20 H28 O6	364.187	12.603	Invalid mass	No results	No results	2.83064e+07	2.43218e+07	4.17812e+07	2.77762e+07	4.39398e+07	3.70529e+07	2.14247e+06	1.54962e+06	2.17545e+06	2.19037e+06	1.91174e+06	1.96617e+06	1.46566e+07	1.53739e+07	1.35119e+07
Com_13631_pos	C-pentosyl-apigenin O-p-coumaroylhexoside	C35 H34 O16	710.186	12.966	No results	Invalid mass	No results	7.58596e+08	7.73216e+08	8.63139e+08	7.08884e+08	1.10758e+09	8.86864e+08	4.68404e+07	5.80786e+07	4.97212e+07	5.73233e+07	3.90784e+07	9.79495e+07	4.43474e+08	5.0606e+08	5.1714e+08
Com_20104_pos	Gossypol	C30 H30 O8	518.196	1.444	No results	No results	Full match	1.19565e+07	1.09769e+07	2.34164e+07	1.52816e+07	2.10698e+07	2.07609e+07	1.8573e+06	1.69658e+06	1.93215e+06	1.59281e+06	1.60516e+06	1.84517e+06	1.23736e+07	8.45548e+06	9.28035e+06
Com_4698_pos	2-(4-aminophenoxy)isophthalonitrile	C14 H9 N3 O	235.072	1.271	No results	No results	Full match	6.09791e+06	3.79849e+06	5.30243e+06	3.97711e+06	4.3276e+06	3.47665e+06	1.30938e+07	5.28288e+06	1.23734e+07	8.24036e+06	5.53323e+06	1.21333e+07	8.56219e+06	6.60491e+06	8.06166e+06
Com_34482_pos	Indole-3-ethanol	C10 H11 N O	161.084	1.189	Invalid mass	No results	No results	9.92908e+07	1.02873e+08	7.28863e+07	1.11783e+08	7.47391e+07	5.35254e+07	6.95765e+07	6.00956e+07	9.5434e+07	3.42678e+07	4.109e+07	8.45869e+07	6.75045e+07	6.5528e+07	6.70348e+07
Com_3726_pos	N6-Succinyl Adenosine	C14 H17 N5 O8	383.108	8.455	No results	No results	Full match	2.2052e+06	2.14858e+06	2.72706e+06	2.38214e+06	2.71041e+06	2.63103e+06	1.37887e+06	2.64411e+06	1.58954e+06	1.28997e+06	1.45455e+06	1.48325e+06	2.24701e+06	2.59932e+06	1.80516e+06
Com_38992_pos	trans-Zeatin-O-glucoside	C16 H23 N5 O6	381.164	6.414	No results	No results	Full match	1.05455e+08	6.68155e+07	1.19024e+08	1.32522e+08	1.4941e+08	1.19572e+08	3.85895e+07	2.60325e+07	2.91867e+07	3.35047e+07	3.27391e+07	3.78095e+07	6.71773e+07	8.00791e+07	7.24956e+07
Com_1050_pos	Sarsasapogenin	C27 H44 O3	416.329	10.095	No results	No results	Full match	1.30239e+06	1.49323e+06	1.64437e+06	1.7175e+06	1.55804e+06	1.53334e+06	789387	1.03779e+06	891724	1.02113e+06	1.79773e+06	1.44229e+06	1.27717e+06	1.87307e+06	1.42414e+06
Com_5062_pos	2–furanoic acid	C5 H4 O3	112.016	13.252	No results	No results	Full match	5.96995e+08	5.12438e+08	6.37894e+08	5.97982e+08	6.48213e+08	5.04032e+08	2.24772e+08	5.90295e+08	2.38051e+08	3.79807e+08	3.39375e+08	3.83695e+08	3.89749e+08	4.23738e+08	4.19268e+08
Com_5522_pos	O-Arachidonoyl ethanolamine	C22 H37 N O2	347.28	11.065	No results	No results	Full match	6.60435e+07	7.49961e+07	1.04265e+08	7.79619e+07	7.44567e+07	5.61217e+07	1.3078e+07	1.05528e+07	8.33414e+06	1.91381e+07	1.4951e+07	1.14796e+07	5.34784e+07	4.77591e+07	4.77643e+07
Com_8467_pos	Diacetoxyscirpenol	C19 H26 O7	388.15	14.145	Invalid mass	No results	No results	1.67285e+07	1.51977e+07	1.72715e+07	1.02396e+07	1.51531e+07	2.95786e+07	7.26766e+07	7.50687e+07	8.14043e+07	8.54785e+07	7.27903e+07	7.15088e+07	2.65295e+07	2.47345e+07	2.81597e+07
Com_3730_pos	Andrographolide	C20 H30 O5	350.207	11.969	Invalid mass	No results	No results	2.17529e+07	4.59601e+07	2.72223e+07	2.94575e+07	4.58476e+07	1.96051e+07	2.1289e+06	1.59667e+06	2.3868e+06	1.8234e+06	1.84667e+06	2.09988e+06	2.5839e+07	2.8761e+07	1.95549e+07
Com_17099_pos	2-[(2-chlorobenzyl)sulfanyl]-4,6-dimethylnicotinonitrile	C15 H13 Cl N2 S	144.023	11.658	Invalid mass	No results	No results	9.19681e+07	1.04175e+08	1.12593e+08	9.9319e+07	1.49271e+08	8.49327e+07	1.56187e+07	2.74546e+07	2.04061e+07	2.11299e+07	2.02977e+07	2.02391e+07	6.47383e+07	7.15996e+07	7.67881e+07
Com_8763_pos	5-Sulfanyl-1-pentanesulfonamide	C5 H13 N O2 S2	183.038	15.547	Invalid mass	No results	No results	968648	1.13021e+06	676142	845232	616119	1.11585e+06	1.17054e+07	5.28413e+06	1.72083e+07	9.48073e+06	1.23898e+07	5.54922e+06	4.63657e+06	4.45731e+06	5.74436e+06
Com_21831_pos	Alisol C 23-acetate	C32 H48 O6	528.346	1.095	No results	No results	Full match	4.68934e+07	4.27497e+07	2.83773e+07	3.79325e+07	3.59463e+07	2.54796e+07	3.0419e+07	2.88971e+07	3.12047e+07	3.15799e+07	2.81779e+07	2.69238e+07	3.34661e+07	3.06485e+07	2.56043e+07
Com_16452_pos	3,3,5-trimethyl-3H,11H-pyrano[3,2-a]carbazole	C18 H17 N O	263.127	14.215	No results	Full match	No results	4.41022e+06	9.54917e+06	7.17708e+06	4.93287e+06	4.95645e+06	7.29135e+06	1.6494e+06	3.2991e+06	2.60935e+06	1.26881e+06	1.23032e+06	1.81159e+06	3.97559e+06	4.75992e+06	4.6836e+06
Com_25231_pos	PC (18:0e/2:0)	C28 H58 N O7 P	1102.78	5.932	Invalid mass	No results	No results	4.6931e+06	4.47984e+06	4.77812e+06	5.15917e+06	5.28459e+06	5.90632e+06	5.92859e+06	1.38889e+07	6.40422e+06	1.03261e+07	7.75178e+06	5.62534e+06	5.9217e+06	6.75725e+06	7.96249e+06
Com_15551_pos	7-(3,4-dihydroxyphenyl)-5-hydroxy-1-(4-hydroxyphenyl)heptan-3-one	C19 H22 O5	330.147	15.872	No results	Invalid mass	No results	2.03397e+06	1.41261e+06	2.10862e+06	1.47577e+06	820274	2.56269e+06	4.7334e+06	6.03001e+06	2.47312e+06	3.5942e+06	2.28918e+06	3.0252e+06	3.34109e+06	2.69071e+06	2.47248e+06
Com_10790_pos	7-{[(2E)-3,7-dimethylocta-2,6-dien-1-yl]oxy}-2H-chromen-2-one	C19 H22 O3	298.155	10.355	Full match	No results	No results	6.7614e+06	8.62309e+06	6.86488e+06	2.84037e+06	7.61604e+06	7.61804e+06	1.32955e+07	1.46336e+07	1.09468e+07	6.99294e+06	1.04735e+07	1.93522e+07	1.01198e+07	9.83618e+06	1.05257e+07
Com_8204_pos	3-(4-nitrophenyl)[1,2,3]triazolo[1,5-a]quinazolin-5-amine	C15 H10 N6 O2	306.09	12.178	Invalid mass	No results	No results	1.31978e+07	1.75465e+07	1.83056e+07	3.25934e+07	1.62863e+07	2.1858e+07	1.37479e+06	1.22991e+06	1.31407e+06	1.29138e+06	1.8189e+06	1.8105e+06	1.33089e+07	1.26864e+07	1.45906e+07
Com_2572_pos	Dinophysistoxin-2	C44 H68 O13	804.463	10.135	Invalid mass	No results	No results	6.09502e+06	4.13669e+06	5.13582e+07	8.00587e+06	8.15981e+06	5.05427e+06	3.70169e+06	3.42539e+06	1.82215e+06	2.67225e+06	2.12065e+06	2.38731e+06	7.0202e+06	8.91377e+06	6.85128e+06
Com_1421_pos	Echinocystic acid	C30 H48 O4	472.357	10.654	Full match	No results	No results	1.56171e+07	1.90247e+07	1.0662e+07	1.30705e+07	1.15189e+07	1.38957e+07	2.86694e+08	1.07638e+08	2.74677e+08	1.44045e+08	2.03257e+08	1.55902e+08	7.34877e+07	7.2112e+07	8.28083e+07
Com_21084_pos	Glycitin	C22 H22 O10	486.115	14.443	No results	Full match	Full match	2.72139e+07	1.36408e+08	6.72301e+07	2.86617e+07	5.15277e+07	4.61804e+08	1.00603e+07	2.55155e+07	6.99747e+06	7.0711e+06	5.80781e+06	9.50733e+06	8.99865e+07	8.775e+07	7.816e+07
Com_2730_pos	2-(2-amino-3-methylbutanamido)-3-phenylpropanoic acid	C14 H20 N2 O3	264.148	7.598	Invalid mass	No results	No results	7.23819e+06	7.91586e+06	9.68897e+06	1.02169e+07	9.32971e+06	8.89611e+06	1.49678e+06	785026	644381	2.40936e+06	1.692e+06	765673	4.74245e+06	6.21904e+06	5.62451e+06
Com_4797_pos	D-Glucosamine	C6 H13 N O5	179.08	7.832	Full match	No results	Full match	1.32762e+08	1.16492e+08	1.31297e+08	1.33845e+08	1.48516e+08	1.0606e+08	1.4545e+08	1.96497e+08	1.58313e+08	1.28966e+08	1.13244e+08	1.29381e+08	1.29864e+08	1.32989e+08	1.33705e+08
Com_4079_pos	11-Deoxy prostaglandin F1α	C20 H36 O4	362.243	1.272	Full match	No results	Full match	1.14153e+08	9.70349e+07	9.74308e+07	9.21091e+07	9.65049e+07	7.75909e+07	8.85342e+07	4.21695e+07	3.52325e+07	6.96e+07	5.94488e+07	4.28135e+07	6.77608e+07	5.45895e+07	5.20947e+07
Com_1629_pos	Bafilomycin B1	C44 H65 N O13	837.418	14.002	Invalid mass	No results	No results	1.43014e+08	3.19967e+07	9.53878e+07	8.85217e+07	9.27213e+07	1.17295e+07	6.69227e+07	5.30353e+07	1.68609e+07	8.72942e+07	7.5736e+07	5.0364e+07	4.91954e+07	5.51999e+07	6.27452e+07
Com_3595_pos	2-methyl-2,3,4,5-tetrahydro-1,5-benzoxazepin-4-one	C10 H11 N O2	159.069	10.373	Invalid mass	No results	No results	3.55124e+07	5.62797e+07	4.49648e+07	5.86127e+07	5.14993e+07	5.93865e+07	1.54804e+08	3.60459e+08	1.8077e+08	2.2322e+08	1.46253e+08	1.99752e+08	8.43313e+07	1.21182e+08	8.72941e+07
Com_11784_pos	D-Erythrose 4-phosphate	C4 H9 O7 P	200.009	6.638	Invalid mass	No results	No results	1.07001e+08	1.01417e+08	1.05381e+08	9.39742e+07	9.24754e+07	1.01415e+08	5.90874e+07	1.37247e+08	5.96653e+07	1.22152e+08	1.06044e+08	1.57907e+08	8.87568e+07	1.05743e+08	1.04792e+08
Com_6513_pos	Alprazolam-d8	C17 H5 [2]H8 Cl N4	316.131	1.171	No results	No results	Full match	3.00466e+07	2.15002e+07	2.12589e+07	2.36367e+07	2.47863e+07	1.69571e+07	1.03929e+07	7.82438e+06	1.21399e+07	1.01136e+07	1.12797e+07	1.0074e+07	1.15387e+07	1.15948e+07	1.64921e+07
Com_31826_pos	Piperine	C17 H19 N O3	285.137	9.401	Invalid mass	No results	No match	4.00496e+07	4.55185e+07	6.21002e+07	5.79869e+07	6.5485e+07	6.40228e+07	6.68838e+06	9.29284e+06	5.26201e+06	7.43132e+06	7.23308e+06	1.08207e+07	2.89916e+07	3.65653e+07	3.15184e+07
Com_43155_pos	2-Phenylglycine	C8 H9 N O2	151.064	8.27	No results	No results	Full match	2.22132e+06	2.59545e+06	2.04051e+06	3.95346e+06	3.27617e+06	2.2922e+06	718288	712165	683921	668093	703624	736285	1.22719e+06	1.37011e+06	1.085e+06
Com_11165_pos	YNH	C19 H24 N6 O6	432.179	14.592	No results	No results	Full match	111174	160056	199844	124850	279603	186153	109024	97870.6	807135	123515	108326	110755	108432	202333	178011
Com_11148_pos	Docosatrienoic acid	C22 H38 O2	334.287	10.343	Invalid mass	No results	No match	1.97525e+07	2.3915e+07	2.54457e+07	3.09588e+07	2.88809e+07	2.45703e+07	978566	289999	981455	939650	864463	948142	1.32415e+07	1.45834e+07	1.40918e+07
Com_15092_pos	Lagochilin	C20 H36 O5	356.257	14.523	Full match	No results	No results	1.18573e+07	9.84442e+06	9.1776e+06	1.25912e+07	7.77462e+06	8.94713e+06	1.76646e+07	2.65936e+07	2.31169e+07	2.15019e+07	1.95013e+07	2.14013e+07	1.54459e+07	1.53285e+07	1.67087e+07
Com_26958_pos	corynoxeine	C22 H26 N2 O4	382.188	13.827	Full match	No results	No results	3.051e+06	2.43529e+06	1.90355e+06	3.07106e+06	3.50532e+06	2.12968e+06	3.60343e+06	1.29213e+07	4.24626e+06	1.95944e+07	3.29048e+06	6.3252e+06	3.12237e+06	4.17244e+06	3.39518e+06
Com_5542_pos	GRH	C14 H24 N8 O4	368.197	7.182	No results	No results	Full match	974410	527517	1.22249e+06	1.23734e+06	1.29341e+06	1.20591e+06	1.65212e+06	4.32361e+06	2.87896e+06	6.329e+06	1.51951e+06	1.26178e+06	2.08452e+06	1.49763e+06	1.38275e+06
Com_16144_pos	Kynurenine	C10 H12 N2 O3	208.085	13.964	Invalid mass	No results	No results	4.00543e+06	1.98851e+06	5.75022e+06	4.35343e+06	1.16556e+06	4.85412e+06	6.67255e+07	2.12035e+07	8.93272e+07	2.72313e+07	9.4416e+07	3.55882e+07	6.17305e+06	6.02777e+06	5.193e+06
Com_12900_pos	Octhilinone	C11 H19 N O S	213.123	1.368	No results	No results	Full match	1.40827e+07	1.65664e+07	1.58374e+07	1.40655e+07	1.63872e+07	1.21773e+07	7.77965e+06	9.20953e+06	1.00145e+07	7.92346e+06	6.45219e+06	5.38364e+06	1.16683e+07	1.5501e+07	1.02807e+07
Com_3977_pos	2-[(3S)-1-Benzyl-3-pyrrolidinyl]-1-methyl-1H-benzimidazole	C19 H21 N3	291.174	8.57	Invalid mass	No results	No results	1.0802e+07	8.44539e+06	5.63062e+06	8.27799e+06	9.90667e+06	6.49515e+06	1.29517e+07	2.09709e+07	1.14317e+07	2.005e+07	1.67564e+07	1.59769e+07	1.16384e+07	1.14607e+07	1.15113e+07
Com_3812_pos	3-pentadecyl-4,5,6,7-tetrahydrobenzo[d]isoxazol-4-one oxime	C22 H38 N2 O2	362.297	10.316	Full match	No results	No results	2.13664e+06	973146	2.20522e+06	2.35066e+06	1.23667e+06	2.16937e+06	9.64884e+06	2.56464e+06	4.47567e+06	5.89088e+07	1.51945e+08	3.72861e+06	1.571e+07	1.56306e+07	1.51334e+07
Com_6581_pos	LDGTS 16:1	C26 H49 N O6	471.357	10.992	Invalid mass	No results	No results	8.10568e+07	2.82001e+07	7.55871e+07	7.94255e+07	5.94184e+07	6.98953e+07	1.73873e+08	1.16678e+08	1.44971e+08	1.11958e+08	1.54186e+08	1.13206e+08	1.00133e+08	9.71813e+07	6.63226e+07
Com_3212_pos	VNH	C15 H24 N6 O5	368.182	14.236	No results	Full match	No results	2.95681e+07	6.3667e+07	6.53302e+07	5.19047e+07	6.65189e+07	5.09376e+07	4.68069e+06	7.40638e+06	2.64263e+06	3.05269e+06	2.79099e+06	4.37628e+06	4.03239e+07	3.95061e+07	3.41618e+07
Com_8545_pos	14(15)-EET ethanolamide	C22 H37 N O3	385.262	9.15	Full match	No results	No results	1.73675e+08	1.37895e+08	1.83087e+08	1.66409e+08	1.53409e+08	1.7176e+08	1.85034e+07	4.76688e+06	1.30777e+07	1.55914e+07	2.23592e+07	2.47624e+07	9.82043e+07	9.24244e+07	1.1778e+08
Com_307_pos	2,3-Dinor-8-epi-prostaglandin F2α	C18 H30 O5	348.191	11.787	Invalid mass	No results	No results	4.86447e+06	4.88108e+06	5.42373e+06	5.00154e+06	5.4759e+06	4.25726e+06	1.77659e+07	1.7303e+07	4.25997e+07	2.62982e+07	5.00272e+07	1.21364e+07	1.54727e+07	1.42511e+07	1.53314e+07
Com_20001_pos	DL-5-Methoxytryptophan	C12 H14 N2 O3	234.101	13.286	Invalid mass	No results	No results	1.44285e+09	1.47035e+09	1.95429e+09	2.12525e+09	2.08367e+09	2.37621e+09	1.41947e+08	1.99639e+08	1.35748e+08	2.51622e+07	1.2234e+08	2.53725e+08	9.9039e+08	1.08572e+09	1.08512e+09
Com_4554_pos	2,4-Dimethylbenzaldehyde	C9 H10 O	134.073	5.203	Full match	No results	Full match	4.55512e+06	5.7887e+06	3.82424e+06	5.27196e+06	5.01729e+06	3.54065e+06	9.88295e+06	8.26353e+06	1.0117e+07	1.15999e+07	6.82143e+06	1.2276e+07	6.12295e+06	6.12162e+06	7.39638e+06
Com_845_pos	Pseudoginsenoside F11	C42 H72 O14	800.492	12.098	Full match	No results	No results	1.22504e+08	1.12734e+08	1.22505e+08	9.71286e+07	1.13138e+08	9.00124e+07	1.04323e+08	7.56034e+07	9.30639e+07	9.777e+07	8.23272e+07	1.0273e+08	8.40593e+07	9.4385e+07	7.95889e+07
Com_9747_pos	6 β-Hydroxycortisol	C21 H30 O6	378.206	8.588	No results	Full match	No results	5.40348e+08	6.01104e+08	7.95371e+08	6.18314e+08	8.61364e+08	7.35609e+08	1.53827e+07	4.17507e+07	1.60224e+07	2.30381e+07	2.38317e+07	3.22861e+07	3.92814e+08	4.05763e+08	3.90502e+08
Com_4384_pos	2-(cyclopropylcarbonyl)-3-(4-fluoroanilino)acrylonitrile	C13 H11 F N2 O	252.064	13.8	Full match	No results	No results	8.15021e+06	7.00831e+06	8.03027e+06	8.21914e+06	8.09081e+06	7.18517e+06	2.24086e+07	3.24896e+07	1.87166e+07	2.72724e+07	2.56321e+07	3.37254e+07	1.18037e+07	1.86518e+07	1.61338e+07
Com_9631_pos	Testosterone	C19 H28 O2	288.207	9.539	Invalid mass	No results	No results	8.44942e+07	1.23737e+08	8.91197e+07	1.00546e+08	1.21006e+08	6.43351e+07	2.24448e+06	1.66727e+06	1.62762e+06	2.13398e+06	1.91471e+06	2.04466e+06	6.74313e+07	6.70558e+07	7.14058e+07
Com_23445_pos	Bialaphos	C11 H22 N3 O6 P	646.245	13.91	Invalid mass	No results	No results	1.95379e+07	1.51558e+07	2.33695e+07	3.85808e+07	3.1099e+07	5.9933e+06	2.93508e+07	1.96765e+07	3.13364e+07	2.1615e+07	2.46032e+07	2.06604e+07	2.00113e+07	1.99263e+07	2.1261e+07
Com_1056_pos	1-Palmitoylglycerol	C19 H38 O4	330.277	10.576	Invalid mass	No results	No results	1.1525e+06	1.17507e+06	878133	783370	2.05642e+06	708531	8.76926e+06	1.74817e+06	9.41356e+06	2.74024e+06	4.62997e+06	2.84226e+06	2.42685e+06	2.87285e+06	2.2113e+06
Com_367_pos	(12Z)-9,10,11-trihydroxyoctadec-12-enoic acid	C18 H34 O5	352.223	14.9	Full match	No results	Full match	1.69356e+08	1.65762e+08	1.69215e+08	1.58842e+08	1.68227e+08	1.49559e+08	6.29569e+08	5.83183e+08	7.25682e+08	3.51051e+08	4.45829e+08	6.5462e+08	1.98222e+08	2.93391e+08	3.54173e+08
Com_35135_pos	Neo-mangiferin	C25 H28 O16	584.14	12.314	Invalid mass	No results	No results	5.99791e+08	3.10944e+08	4.48233e+08	4.39063e+08	4.45766e+08	2.93707e+08	5.24392e+08	1.77505e+09	1.16029e+09	1.13926e+09	6.28506e+08	1.36246e+09	4.66523e+08	5.16469e+08	5.17393e+08
Com_688_pos	TQH	C15 H24 N6 O6	406.161	16.393	No results	No results	Full match	2.39429e+06	668049	254980	2.89117e+06	252820	232211	285840	185671	468314	238918	1.18884e+06	225139	226509	252791	237450
Com_22552_pos	NAT13-331713_POS	C26 H30 N4 O3	484.18	11.977	Invalid mass	No results	No results	4.40321e+08	6.0683e+08	7.04699e+08	5.97206e+08	8.30846e+08	1.03046e+09	1.24478e+07	7.21989e+06	5.30015e+06	4.57927e+06	4.30988e+06	2.71294e+07	5.44424e+08	3.78125e+08	5.44985e+08
Com_2198_pos	Eucalyptol	C10 H18 O	136.125	8.738	Invalid mass	No results	No results	8.20168e+06	2.26145e+06	3.07924e+06	6.74177e+06	8.77242e+06	7.30162e+06	878242	1.11429e+06	806307	1.42279e+06	1.11448e+06	1.39143e+06	5.37606e+06	4.19413e+06	5.71028e+06
Com_14535_pos	1-O-(3,4,5-Trimethoxybenzoyl)-beta-L-galactopyranose	C16 H22 O10	198.052	11.309	Invalid mass	No results	No results	1.30415e+07	1.6092e+07	1.43863e+07	1.61981e+07	1.68887e+07	2.34127e+07	1.18129e+08	5.32849e+07	8.34034e+07	1.41432e+08	3.22003e+08	5.89992e+07	4.66532e+07	5.07965e+07	5.26944e+07
Com_43202_pos	Nobiletin	C21 H22 O8	394.147	6.689	Invalid mass	No results	No match	1.54789e+07	1.55549e+07	1.35142e+07	1.99705e+07	1.76448e+07	1.59699e+07	1.11302e+06	1.09313e+06	662783	1.17082e+06	1.15439e+06	1.52565e+06	7.52822e+06	7.46796e+06	9.6474e+06
Com_3448_pos	RMH	C17 H30 N8 O4 S	221.105	7.66	Invalid mass	No results	No results	197747	199793	234050	219066	228640	205324	263367	388250	227221	727549	368676	352322	349366	205693	270563
Com_14326_pos	4-(4-chlorophenoxy)-3,5-dimethyl-1H-pyrazole	C11 H11 Cl N2 O	222.053	9.958	Invalid mass	No results	No results	8.59486e+07	8.74516e+07	1.10659e+08	1.25274e+08	1.6501e+08	1.0089e+08	2.57617e+07	9.7746e+06	2.80724e+06	1.71171e+07	1.21143e+07	1.78433e+07	1.36022e+08	1.4025e+08	1.49158e+08
Com_19058_pos	Ohmefentanyl	C23 H30 N2 O2	366.231	9.626	Invalid mass	No results	No match	1.1598e+07	9.59529e+06	1.34671e+07	1.51097e+07	2.00356e+07	1.32575e+07	1.59492e+06	1.60661e+06	1.76862e+06	1.62059e+06	1.73747e+06	2.21294e+06	7.66938e+06	8.40984e+06	6.70627e+06
Com_2773_pos	(-)-Caryophyllene oxide	C15 H24 O	220.183	11.826	Full match	No results	No results	2.72487e+06	2.9235e+06	3.37027e+06	2.73052e+06	3.0332e+06	2.43113e+06	7.45363e+06	5.70883e+06	4.70894e+06	4.88954e+06	1.349e+07	1.71727e+06	3.10164e+06	2.17101e+06	2.0338e+06
Com_21928_pos	Cistanoside D+NH3	C31 H43 N O15	669.264	14	Full match	No results	No results	6.93808e+07	8.66923e+07	1.4311e+08	1.00505e+08	9.27076e+07	6.52785e+07	1.77447e+08	1.31111e+08	1.57237e+08	1.02707e+08	2.42547e+08	1.70545e+08	1.14648e+08	1.4201e+08	1.2631e+08
Com_12560_pos	Spermidine	C7 H19 N3	145.158	11.84	No results	No results	Full match	3.49314e+06	3.09943e+06	4.32049e+06	2.97886e+06	3.647e+06	2.89713e+06	8.45861e+06	7.50519e+06	1.07794e+07	3.4406e+06	9.55562e+06	7.36667e+06	2.68323e+06	2.64535e+06	2.45974e+06
Com_18376_pos	Carbendazim	C9 H9 N3 O2	191.069	5.844	Full match	No results	Full match	4.04612e+06	4.72598e+06	7.41018e+06	6.63092e+06	7.07158e+06	7.8688e+06	6.08849e+06	2.20025e+07	4.48697e+06	2.31298e+07	3.00311e+06	8.34297e+06	6.73633e+06	8.99737e+06	8.83079e+06
Com_9025_pos	(2S)-2-(2-hydroxypropan-2-yl)-2H,3H,7H-furo[3,2-g]chromen-7-one	C14 H14 O4	246.09	7.015	Full match	No results	No results	1.35215e+06	2.28995e+06	1.46848e+06	3.17057e+06	1.21318e+06	1.21304e+06	1.0638e+07	6.2066e+06	3.07633e+06	1.29713e+07	1.44045e+07	4.5567e+06	3.44936e+06	3.72465e+06	4.31184e+06
Com_9256_pos	6-Hydroxymelatonin	C13 H16 N2 O3	248.116	6.918	Full match	No results	Full match	2.62182e+07	2.74864e+07	2.75092e+07	3.44338e+07	4.15743e+07	2.53285e+07	1.2861e+06	1.91367e+06	1.19158e+06	1.1357e+06	1.54464e+06	2.08426e+06	1.47045e+07	1.51412e+07	1.66953e+07
Com_29751_pos	Methyl myristate	C15 H30 O2	242.225	8.566	Full match	No results	No results	1.07887e+07	1.13599e+07	2.54468e+06	1.19215e+07	1.32933e+07	1.12491e+07	2.21449e+07	3.4998e+07	2.10843e+07	3.69975e+07	2.89712e+07	2.60325e+07	1.8965e+07	2.00218e+07	2.10137e+07
Com_5939_pos	N-{4-[1-cyano-2-(4-pyridyl)vinyl]phenyl}urea	C15 H12 N4 O	264.1	14.395	No results	No results	Full match	1.39344e+06	1.2828e+06	1.40006e+06	1.43003e+06	1.39534e+06	1.1899e+06	2.89923e+06	1.51931e+06	1.1179e+06	4.98376e+06	3.12956e+06	2.64806e+06	1.23826e+06	1.2906e+06	1.60591e+06
Com_715_pos	Targinine	C7 H16 N4 O2	171.101	6.917	Full match	No results	No results	5.78432e+07	5.86276e+07	5.59979e+07	7.59062e+07	7.69412e+07	5.34597e+07	1.7536e+06	3.15596e+06	1.48915e+06	2.10855e+06	2.8059e+06	2.38474e+06	3.06064e+07	3.3192e+07	3.44723e+07
Com_15585_pos	Quercetin-3,4'-O-di-beta-glucopyranoside	C27 H30 O17	626.147	1.233	No results	Invalid mass	No results	2.23534e+08	1.59536e+08	2.61126e+08	1.90852e+08	2.4118e+08	2.72894e+08	1.20109e+09	6.71203e+08	7.44296e+08	9.38899e+08	1.13698e+09	1.15874e+09	5.62464e+08	6.00913e+08	5.7747e+08
Com_4028_pos	3',4'-dimethyl-α-Pyrrolidinovalerophenone	C17 H25 N O	259.19	9.402	No results	No results	Full match	2.39367e+06	1.77645e+07	1.31858e+07	1.71984e+07	1.28264e+07	1.2621e+07	1.11225e+06	1.13899e+06	1.10917e+06	1.04768e+06	1.08427e+06	1.11036e+06	1.33793e+07	1.0655e+07	8.97958e+06
Com_2990_pos	Pyritinol	C16 H20 N2 O4 S2	368.09	1.352	Invalid mass	No results	No results	1.20776e+08	9.43378e+07	1.03123e+08	1.21171e+08	1.13186e+08	1.09459e+08	8.13363e+07	1.18312e+08	8.84935e+07	1.00349e+08	7.91011e+07	6.83948e+07	1.0537e+08	9.62225e+07	1.02408e+08
Com_23565_pos	Tricin 5-O-hexosyl-O-hexoside	C29 H34 O17	654.178	10.272	Invalid mass	No results	No results	1.92456e+07	2.11584e+07	3.26993e+07	2.66442e+07	2.40664e+07	3.28752e+07	1.04375e+08	1.73811e+08	8.00472e+07	1.54964e+08	4.20562e+07	1.60286e+08	8.45782e+07	7.41926e+07	8.57768e+07
Com_3688_pos	All trans retinal	C20 H28 O	284.214	8.498	No results	No results	Full match	7.63574e+06	6.57567e+06	8.29176e+06	7.2862e+06	7.55652e+06	7.61202e+06	509036	497569	506931	594458	646249	523255	5.37698e+06	5.30462e+06	6.47625e+06
Com_2827_pos	(2E)-6-hydroxy-2-methyl-6-(4-methylphenyl)hept-2-enoic acid	C15 H20 O3	270.123	10.977	Full match	No results	No results	4.61719e+07	4.61655e+07	7.3646e+07	4.49011e+07	8.51215e+07	8.75838e+07	1.8039e+08	1.25631e+08	1.65426e+08	1.16457e+08	1.50111e+08	1.26345e+08	1.06214e+08	1.15585e+08	9.53255e+07
Com_4254_pos	6-phenyl-1,2,3,4-tetrahydro-2,5-benzodiazocin-1-one	C16 H14 N2 O	272.09	12.432	Invalid mass	No results	No results	1.07525e+08	1.28879e+08	1.91094e+08	1.61904e+08	2.11229e+08	2.01917e+08	6.0745e+06	3.27131e+06	3.01246e+06	7.88311e+06	2.9529e+06	9.94992e+06	8.97293e+07	9.54566e+07	9.72094e+07
Com_2156_pos	4'-Methyl-α-pyrrolidinohexanophenone	C17 H25 N O	259.19	12.246	Invalid mass	No results	No match	5.79988e+07	5.86673e+07	7.3461e+07	6.2413e+07	6.27717e+07	5.93228e+07	7.24393e+07	1.10119e+08	4.9964e+07	1.20319e+08	1.30187e+08	1.17979e+08	7.40928e+07	7.73708e+07	8.0298e+07
Com_41324_pos	Picramnioside F	C33 H34 O15	670.188	2.404	Invalid mass	No results	No results	9.43042e+07	1.90572e+08	2.30664e+08	1.52348e+08	1.45345e+08	1.24624e+08	9.92443e+07	2.60826e+08	1.07867e+08	1.0946e+08	8.24366e+07	1.01082e+08	1.05661e+08	1.38086e+08	9.51363e+07
Com_23515_pos	1,7-bis(4-hydroxyphenyl)-5-methoxyheptan-3-one	C20 H24 O4	350.155	8.793	No results	No results	Full match	662888	578332	619570	571077	598579	613639	515204	999794	858616	767974	1.35143e+06	465488	555723	524677	493731
Com_16268_pos	2-[(3S)-1-(1H-Indol-3-ylmethyl)-3-pyrrolidinyl]-1H-benzimidazole	C20 H20 N4	316.165	13.406	Invalid mass	No results	No results	8.67427e+06	7.06327e+06	6.89482e+06	8.01656e+06	6.86801e+06	6.63381e+06	1.4591e+06	1.32512e+06	1.27366e+06	1.78224e+06	2.28992e+06	1.63458e+06	5.72093e+06	6.5969e+06	6.11882e+06
Com_17738_pos	PC (14:1e/3:0)	C25 H50 N O7 P	507.334	11.369	Invalid mass	No results	No results	1.09585e+07	1.07058e+07	1.46292e+07	1.51977e+07	1.61724e+07	1.05574e+07	1.25646e+06	1.15951e+06	1.19454e+06	1.06132e+06	1.20598e+06	1.00201e+06	8.76975e+06	1.00913e+07	1.17212e+07
Com_7059_pos	PC (14:1e/2:0)	C24 H48 N O7 P	493.318	14.582	No results	Full match	No results	1.11422e+07	1.42057e+07	1.15927e+07	1.23245e+07	1.36279e+07	1.18852e+07	4.06081e+06	4.48999e+06	3.14699e+06	5.2781e+06	3.15685e+06	7.87488e+06	8.72912e+06	9.5528e+06	7.46826e+06
Com_2568_pos	4-decyl-3-hydroxy-5-oxooxolane-2,3-dicarboxylic acid	C16 H26 O7	352.152	14.264	No results	Full match	Full match	2.63055e+07	3.04498e+07	3.25789e+07	3.2914e+07	3.50562e+07	3.08524e+07	6.98458e+06	2.07383e+07	3.55606e+06	9.69999e+06	6.44539e+06	9.85049e+06	4.40658e+07	6.24077e+07	4.38422e+07
Com_11724_pos	RLH	C18 H32 N8 O4	212.127	10.812	Invalid mass	No results	No results	2.59415e+08	2.02487e+08	9.21366e+07	1.51732e+08	9.44424e+07	8.4198e+07	7.09679e+06	4.26506e+06	4.4816e+06	2.6404e+06	3.58337e+06	8.48274e+06	1.02624e+08	9.38636e+07	1.00984e+08
Com_815_pos	D-Gluconic acid	C6 H12 O7	196.058	1.356	Invalid mass	No results	No results	2.25381e+07	2.2126e+07	3.01404e+07	2.364e+07	1.85758e+07	1.9364e+07	8.18371e+06	1.42642e+07	1.79771e+07	8.31521e+06	1.13376e+07	1.01208e+07	1.31068e+07	1.38564e+07	1.86711e+07
Com_8328_pos	DRH	C16 H26 N8 O6	426.202	1.29	No results	No results	Full match	7.85365e+08	9.12393e+08	8.92707e+08	8.56285e+08	8.62577e+08	7.91717e+08	8.84008e+07	1.39556e+08	1.12273e+08	9.57354e+07	7.90454e+07	1.192e+08	4.16303e+08	4.43003e+08	4.27343e+08
Com_27310_pos	EQH	C16 H24 N6 O7	394.163	13.773	Invalid mass	No results	No results	1.42291e+06	1.15582e+07	1.30187e+07	7.71348e+06	8.17086e+06	7.81003e+06	5.58571e+07	2.8783e+07	2.38077e+07	1.16103e+07	1.06393e+07	2.90107e+07	1.32996e+07	1.38634e+07	1.36797e+07
Com_2904_pos	DIMBOA glucoside	C15 H19 N O10	373.102	9.961	Invalid mass	No results	No results	3.34849e+06	2.8781e+06	5.6119e+06	5.88103e+06	5.17133e+06	4.57196e+06	849861	858740	171849	110610	85573	129477	2.38814e+06	2.76025e+06	2.73153e+06
Com_36631_pos	Lobetyolin	C20 H28 O8	413.207	2.134	No results	No results	Full match	3.8541e+07	4.75515e+07	5.55919e+07	1.73314e+07	5.96497e+07	5.4222e+07	3.44692e+07	1.61731e+08	8.89956e+07	2.19085e+08	1.1028e+08	1.4666e+08	9.64582e+07	1.0954e+08	9.63738e+07
Com_33215_pos	4-benzyl-2H-1,4-benzoxazin-3(4H)-one	C15 H13 N O2	257.103	8.194	No results	Invalid mass	No results	1.1186e+06	817091	851676	621137	917677	860196	1.67097e+06	2.11024e+06	1.62338e+06	1.90254e+06	1.4307e+06	2.03038e+06	1.73231e+06	1.42832e+06	942153
Com_2972_pos	Orotic acid	C5 H4 N2 O4	156.017	14.449	Invalid mass	No results	No results	2.75296e+06	2.8938e+06	2.79286e+06	3.49773e+06	2.21969e+06	1.90224e+06	1.14236e+06	1.32057e+06	1.04819e+06	889415	1.3173e+06	1.08829e+06	2.57116e+06	1.91932e+06	1.82575e+06
Com_14721_pos	Germanasim E	C29 H32 O16	636.167	1.463	Full match	No results	Full match	1.95816e+08	2.04139e+08	1.99506e+08	189089184	1.95156e+08	1.35415e+08	8.08179e+07	9.56673e+07	1.06726e+08	6.32136e+07	5.24859e+07	1.01044e+08	1.38656e+08	1.4111e+08	1.37728e+08
Com_22588_pos	Tanshinone IIA	C19 H18 O3	294.125	8.631	Full match	No results	No results	1.91322e+07	1.9168e+07	1.60665e+07	1.95241e+07	1.8651e+07	1.53502e+07	461049	533425	481215	443075	475396	472236	9.23583e+06	1.03776e+07	1.0534e+07
Com_34556_pos	p-Anisidine	C7 H9 N O	123.068	11.79	No results	No results	Full match	4.8728e+06	8.93527e+06	9.08545e+06	5.61472e+06	5.62637e+06	7.33256e+06	6.38383e+06	6.1828e+06	3.19348e+06	8.1091e+06	9.00364e+06	7.30004e+06	6.56099e+06	6.99953e+06	5.25352e+06
Com_6548_pos	4-(2,3-dihydro-1,4-benzodioxin-6-yl)-1,2-diphenylbut-2-ene-1,4-dione	C24 H18 O4	392.096	1.359	No results	No results	Full match	1.89268e+06	1.05132e+06	2.53022e+06	1.13679e+06	1.85588e+06	1.42028e+06	3.13987e+06	1.86656e+06	2.17734e+06	1.10095e+06	1.85781e+06	3.31792e+06	2.11963e+06	1.79773e+06	2.21833e+06
Com_3049_pos	Acetylcholine	C7 H15 N O2	145.11	12.021	Invalid mass	No results	No results	8.13985e+06	1.87169e+07	4.68551e+07	5.46465e+06	4.53251e+07	1.70905e+07	6.65158e+07	4.61002e+07	4.49846e+07	7.14353e+07	5.42106e+07	3.97921e+07	4.19982e+07	4.17507e+07	4.07717e+07
Com_18016_pos	Alisol B 23-acetate	C32 H50 O5	514.364	1.28	Full match	No results	No results	6.97801e+07	6.08139e+07	7.30966e+07	6.4781e+07	5.67796e+07	6.09947e+07	5.63559e+07	1.69651e+08	9.02648e+07	8.67899e+07	1.49668e+08	1.40284e+08	9.23007e+07	9.72036e+07	9.17306e+07
Com_10475_pos	3,5-Dimethoxy-4-hydroxybenzaldehyde	C9 H10 O4	182.056	13.803	No results	Full match	No results	5.48441e+06	1.01094e+07	7.72731e+06	7.02348e+06	6.90196e+06	1.11666e+07	2.40795e+06	1.18367e+07	2.45585e+06	1.92045e+06	3.19023e+06	1.03777e+07	9.81414e+06	1.00166e+07	9.74619e+06
Com_41802_pos	Natamycin	C33 H47 N O13	665.3	8.166	No results	Invalid mass	No results	1.4399e+07	1.17538e+07	1.97144e+07	1.26558e+07	2.17266e+07	1.61203e+07	2.11002e+07	2.92225e+07	3.52001e+07	1.44061e+07	1.39751e+07	2.91441e+07	1.66629e+07	1.83566e+07	2.04331e+07
Com_431_pos	Oleanolic acid	C30 H48 O3	438.35	7.584	Invalid mass	No results	No results	243458	698571	372165	508006	339487	788398	1.12655e+06	513270	1.24764e+06	562015	783684	1.20941e+06	524042	633873	503459
Com_837_pos	6-Methylquinoline	C10 H9 N	143.074	12.977	Invalid mass	No results	No match	1.70167e+08	1.61744e+08	1.89992e+08	1.80854e+08	1.94022e+08	1.88633e+08	1.18171e+09	1.00917e+09	1.96624e+09	7.26068e+08	5.67289e+08	1.69465e+09	6.36768e+08	6.96449e+08	6.08705e+08
Com_97_pos	PC (16:2e/2:0)	C26 H50 N O7 P	519.333	6.641	Full match	No results	No results	6.86864e+08	6.20257e+08	6.60643e+08	5.50601e+08	5.79795e+08	5.8552e+08	3.37967e+08	1.47878e+08	3.2706e+08	7.59561e+08	6.22034e+08	9.66268e+08	5.9875e+08	6.24394e+08	6.26597e+08
Com_7083_pos	Protobioside	C45 H72 O17	884.476	14.446	No results	Full match	Full match	5.32633e+09	5.11979e+09	5.67545e+09	7.98682e+09	7.01134e+09	5.69088e+09	1.25932e+09	2.34375e+09	1.72446e+09	9.15756e+08	9.86954e+08	1.41593e+09	4.62358e+09	5.05142e+09	4.20054e+09
Com_357_pos	Betulin	C30 H50 O2	442.381	10.493	No results	No results	Full match	5.86096e+06	5.88611e+06	2.32109e+06	2.96346e+06	2.45373e+06	4.20073e+06	5.41068e+07	3.29518e+07	5.21927e+07	2.99656e+07	4.60184e+07	6.65183e+07	2.05903e+07	1.67663e+07	2.01806e+07
Com_10631_pos	1-Methyluric acid	C6 H6 N4 O3	182.043	13.188	Full match	No results	Full match	2.87622e+08	3.79574e+08	3.47936e+08	3.00976e+08	3.00851e+08	2.41918e+08	1.54039e+09	1.17738e+09	2.30624e+09	1.48467e+09	2.32182e+09	1.11898e+09	7.17538e+08	6.84784e+08	8.51661e+08
Com_13970_pos	Debromohymenialdisine	C11 H11 N5 O2	512.167	1.063	No results	No results	Full match	2.63976e+07	2.73248e+07	1.73414e+07	2.1938e+07	2.67683e+07	3.083e+07	2.14613e+07	2.21445e+07	3.45569e+07	3.49695e+07	3.09709e+07	2.82076e+07	2.54735e+07	2.89964e+07	2.44688e+07
Com_10182_pos	Methyl heptadecanoate	C18 H36 O2	284.272	10.752	Invalid mass	No results	No results	1.91329e+07	1.68647e+07	2.2408e+07	2.03847e+07	1.65463e+07	1.72014e+07	6.13129e+06	1.76003e+06	2.80377e+06	2.25929e+06	2.85339e+06	1.8078e+06	1.07029e+07	1.60921e+07	1.65346e+07
Com_4881_pos	O-Phosphorylethanolamine	C2 H8 N O4 P	141.019	14.175	No results	No results	Full match	4.53148e+06	6.21518e+06	8.64281e+06	5.05526e+06	7.46216e+06	6.5432e+06	1.57188e+07	3.05098e+07	1.81302e+07	9.5029e+06	8.99405e+06	1.72912e+07	8.82587e+06	7.53302e+06	9.06446e+06
Com_11759_pos	Prostaglandin F2α-1-glyceryl ester	C23 H40 O7	450.26	1.212	No results	No results	Full match	7.12481e+07	8.30166e+07	8.02773e+07	9.55118e+07	1.03184e+08	8.05719e+07	5.99076e+07	6.77733e+07	9.43678e+07	5.02911e+07	4.62361e+07	4.29139e+07	5.7722e+07	5.46357e+07	6.73975e+07
Com_11924_pos	(±)5(6)-EET	C20 H32 O3	301.226	6.99	Invalid mass	No results	No results	1.00535e+06	1.01115e+06	1.6048e+06	1.31665e+06	1.38601e+06	1.24217e+06	1.34284e+07	2.45312e+07	1.46377e+07	1.54871e+07	9.32944e+06	1.73583e+07	7.70926e+06	8.08593e+06	7.40899e+06
Com_10727_pos	PC (16:2e/4:0)	C28 H54 N O7 P	547.364	12.632	Invalid mass	No results	No results	2.30592e+07	1.40886e+07	2.86926e+07	1.44476e+07	1.67428e+07	2.27435e+07	9.11612e+06	2.39642e+07	7.56223e+06	8.44438e+06	4.41738e+06	1.85497e+07	2.31462e+07	2.03851e+07	1.97799e+07
Com_1863_pos	Tetranor-PGDM	C16 H24 O7	310.142	14.92	No results	Full match	Full match	2.46389e+07	3.13721e+07	2.8735e+07	3.29216e+07	3.14979e+07	2.91853e+07	6.15553e+06	4.92959e+06	3.75664e+06	4.34408e+06	5.60175e+06	3.70242e+06	1.44096e+07	1.77679e+07	1.48068e+07
Com_7120_pos	LDGTS 19:1	C29 H55 N O6	513.403	9.064	Invalid mass	No results	No results	3.11087e+08	3.11368e+08	3.03679e+08	3.61706e+08	2.75674e+08	2.39132e+08	4.57904e+07	3.97433e+07	3.78776e+07	3.61208e+07	4.3513e+07	8.46311e+07	2.07411e+08	1.7195e+08	1.8241e+08
Com_7549_pos	YQH	C20 H26 N6 O6	468.177	14.995	No results	Full match	No results	3.62734e+07	6.07648e+07	2.84848e+07	5.25305e+07	4.66561e+07	3.0317e+07	3.43858e+06	3.55315e+06	3.8325e+06	3.08374e+06	3.67733e+06	3.38035e+06	2.63548e+07	2.84891e+07	2.09955e+07
Com_20314_pos	7-hydroxy-5-methoxy-2-phenyl-3,4-dihydro-2H-1-benzopyran-4-one	C16 H14 O4	292.074	11.568	Invalid mass	No results	No results	4.6214e+07	3.80054e+07	3.6837e+07	5.59744e+07	5.06937e+07	3.94104e+07	4.73188e+06	5.59836e+06	4.47138e+06	5.34694e+06	4.92749e+06	5.15549e+06	2.08839e+07	2.46011e+07	2.21807e+07
Com_27088_pos	2-(2-acetyl-3,5-dihydroxyphenyl)acetic acid	C10 H10 O5	210.053	9.639	Invalid mass	No results	No results	6.91251e+06	6.31915e+06	9.24388e+06	8.99442e+06	1.02977e+07	1.02511e+07	1.34355e+06	1.47101e+06	673251	1.36355e+06	1.85504e+06	1.07814e+06	5.18462e+06	5.2644e+06	4.88871e+06
Com_644_pos	16α-Hydroxyestrone	C18 H22 O3	286.157	8.471	Full match	No results	No results	2.07696e+06	3.08548e+06	3.04691e+06	2.67032e+06	2.76585e+06	3.12192e+06	3.75951e+06	2.59956e+06	6.80484e+06	5.52885e+06	3.93042e+06	3.1305e+06	2.30236e+06	3.04658e+06	2.18932e+06
Com_51_pos	Hexadecanamide	C16 H33 N O	255.256	12.259	Full match	No results	No results	7.88212e+08	7.26187e+08	9.77013e+08	9.41289e+08	1.15849e+09	5.0579e+08	9.03184e+06	6.54449e+06	7.07046e+06	8.64559e+06	8.31989e+06	7.50723e+06	5.33286e+08	4.78518e+08	5.16332e+08
Com_25183_pos	RNK	C16 H32 N8 O5	208.121	14.9	Full match	No results	No results	1.42841e+10	1.34286e+10	1.13363e+10	1.2681e+10	1.44223e+10	1.0562e+10	9.91466e+09	9.0275e+09	1.09052e+10	9.64323e+09	1.28361e+10	6.8459e+09	1.10175e+10	1.11678e+10	1.14227e+10
Com_17293_pos	L-Kynurenine	C10 H12 N2 O3	208.085	5.945	Invalid mass	No results	No results	2.78735e+06	3.3768e+06	2.81638e+06	3.52059e+06	3.40179e+06	2.40405e+06	1.23508e+06	6.05644e+06	1.73013e+06	2.52349e+06	1.5433e+06	1.25244e+06	2.17414e+06	2.45598e+06	2.47057e+06
Com_35673_pos	2-O-Cinnamoyl-1-O-Galloyl-beta-D-Glucose	C22 H22 O11	462.118	4.442	Full match	No results	Full match	1.50098e+07	1.10914e+07	1.4749e+07	1.04646e+07	1.27872e+07	1.37925e+07	4.4907e+06	6.64656e+06	4.54811e+06	6.1411e+06	4.48951e+06	6.60953e+06	8.60213e+06	8.22183e+06	8.99816e+06
Com_919_pos	Valylproline	C10 H18 N2 O3	214.132	10.251	No results	No results	Full match	2.17658e+06	2.10577e+06	2.7722e+06	2.73451e+06	2.2574e+06	1.83923e+06	347947	402300	370638	364541	304353	371634	2.45068e+06	1.5546e+06	1.33995e+06
Com_1947_pos	Methyl palmitate	C17 H34 O2	287.283	5.299	Full match	No results	Full match	4.56998e+08	5.47586e+08	7.17455e+08	5.81519e+08	7.85813e+08	5.8461e+08	1.9809e+08	2.75982e+08	1.93633e+08	2.5015e+08	9.99003e+07	1.9901e+08	3.19391e+08	4.67445e+08	4.06492e+08
Com_905_pos	Desmethyldoxepin	C18 H19 N O	248.116	12.134	Invalid mass	No results	No results	4.44931e+06	7.59048e+06	2.47235e+07	1.08021e+07	2.32503e+07	2.38865e+07	8.69421e+06	2.91654e+08	4.60756e+07	1.46226e+07	7.60848e+06	1.15345e+07	4.86455e+07	5.34668e+07	5.45594e+07
Com_6428_pos	4-Methylumbelliferyl-α-D-glucopyranoside	C16 H18 O8	338.098	5.215	Invalid mass	No results	No results	4.09377e+08	3.71392e+08	3.57023e+08	3.95775e+08	3.18098e+08	3.25342e+08	8.60431e+08	7.02446e+08	8.51786e+08	7.64608e+08	5.29427e+08	8.4955e+08	5.28283e+08	5.57188e+08	5.02738e+08
Com_5497_pos	Agmatine Sulfate	C5 H14 N4	130.122	7.471	Invalid mass	No results	No results	4.17794e+07	4.12242e+07	1.50439e+07	6.99329e+07	4.51304e+07	3.54132e+07	3.1565e+06	1.44642e+06	3.67119e+06	7.49954e+06	4.49353e+06	2.48715e+06	2.67448e+07	2.74972e+07	3.30118e+07
Com_25737_pos	(-)-Epigallocatechin gallate	C22 H18 O11	458.084	1.156	No results	No results	Full match	2.5413e+07	1.57811e+07	1.63684e+07	1.48234e+07	2.02936e+07	2.19232e+07	3.47837e+07	7.56531e+07	1.44626e+07	3.03419e+07	3.27424e+07	4.03344e+07	2.69819e+07	2.39691e+07	2.85633e+07
Com_25_pos	Arachidonoyl amide	C20 H33 N O	303.254	6.266	No results	No results	Full match	652488	584755	844882	758408	782360	822796	4.22326e+06	2.36095e+06	4.6586e+06	2.81634e+06	7.27988e+06	4.08606e+06	1.94527e+06	2.50886e+06	3.33892e+06
Com_20688_pos	Dehydroevodiamine	C19 H15 N3 O	301.12	15.021	Invalid mass	No results	No results	2.72756e+10	2.59171e+10	20031451202	2.14203e+10	2.00151e+10	2.27057e+10	2.47178e+10	2.18261e+10	2.82115e+10	2.3819e+10	2.64993e+10	2.17816e+10	2.19755e+10	2.31055e+10	2.58094e+10
Com_26534_pos	JWH-250 N-(5-hydroxypentyl) metabolite	C22 H25 N O3	702.381	11.075	No results	No results	Full match	4.59833e+06	4.36503e+06	8.0271e+06	6.178e+06	5.01961e+06	9.86163e+06	1.47237e+06	1.08971e+06	1.48748e+06	1.2675e+06	1.28347e+06	1.1877e+06	1.31107e+06	1.68049e+06	1.55637e+06
Com_1259_pos	(5S)-5-hydroxy-1,7-diphenylheptan-3-one	C19 H22 O2	282.16	6.117	Invalid mass	No results	No results	4.91173e+06	3.38847e+06	4.48639e+06	4.04828e+06	6.14222e+06	3.6414e+06	6.8734e+06	4.97517e+06	5.62046e+06	4.51394e+06	5.59664e+06	5.68478e+06	3.35499e+06	4.2826e+06	4.05967e+06
Com_31640_pos	Dehydroandrographolide	C20 H28 O4	332.196	13.39	Invalid mass	No results	No results	1.00303e+08	1.28402e+08	1.0624e+08	1.1994e+08	1.15892e+08	1.08591e+08	4.06524e+08	2.17998e+08	3.89855e+08	3.05575e+08	4.38121e+08	6.01784e+08	1.50984e+08	1.52012e+08	1.53573e+08
Com_10395_pos	Orlistat	C29 H53 N O5	533.351	11.49	No results	Invalid mass	No results	1.33522e+06	1.22584e+06	1.28049e+06	1.26345e+06	1.21728e+06	1.17738e+06	4.57895e+06	887087	4.58495e+06	906292	661053	723108	1.30388e+06	999027	868005
Com_14446_pos	2-Arachidonyl Glycerol ether	C23 H40 O3	364.296	14.731	Invalid mass	No results	No results	3.21023e+06	3.87017e+06	2.80454e+06	6.51808e+06	3.41798e+06	4.15177e+06	7.24498e+06	7.00978e+06	3.91708e+07	6.78254e+06	2.0098e+07	9.2433e+06	6.68026e+06	9.16031e+06	9.42621e+06
Com_18208_pos	Lancerin	C19 H18 O10	406.088	15.464	Invalid mass	No results	No results	9.02989e+06	1.22886e+07	6.9931e+06	1.26995e+07	9.2313e+06	9.97882e+06	1.16441e+07	1.72921e+07	7.88081e+06	6.78798e+06	3.8298e+06	9.91611e+06	6.98043e+06	9.46694e+06	9.33037e+06
Com_9224_pos	Phenethylamine	C8 H11 N	121.089	8.196	No results	No results	Full match	1.36537e+07	1.28208e+07	1.15703e+07	1.35373e+07	1.07335e+07	9.5883e+06	411160	399403	418882	417200	417084	432621	7.75487e+06	8.67133e+06	9.02962e+06
Com_6807_pos	(4E)-1,7-bis(3,4-dihydroxyphenyl)hept-4-en-3-one	C19 H20 O5	290.173	5.862	No results	Full match	Full match	9.85248e+06	6.60326e+06	1.78606e+07	7.45715e+06	2.07262e+07	3.8181e+07	8.13977e+06	1.76173e+07	8.68196e+06	6.68188e+06	5.42325e+06	1.92355e+07	1.40017e+07	1.5378e+07	1.46904e+07
Com_4561_pos	Androsterone	C19 H30 O2	290.225	11.856	Invalid mass	No results	No results	4.56927e+07	4.66581e+07	4.48446e+06	5.35923e+07	3.97756e+07	6.01314e+07	1.20127e+07	1.04594e+07	6.9478e+06	6.11855e+06	5.0292e+06	1.24588e+07	4.47741e+07	3.2491e+07	3.34336e+07
Com_3480_pos	3-Hydroxypicolinic acid	C6 H5 N O3	139.027	13.775	Full match	No results	No results	4.70131e+07	4.39969e+07	4.44246e+07	3.69428e+07	4.18501e+07	3.75216e+07	4.33074e+07	9.98867e+07	6.19301e+07	7.75083e+07	4.98636e+07	8.77671e+07	5.2021e+07	6.22002e+07	6.01581e+07
Com_3014_pos	5-[(1-benzothiophen-3-ylmethyl)sulfanyl]-1-methyl-4-nitro-1H-imidazole	C13 H11 N3 O2 S2	210.105	3.068	Full match	No results	Full match	1.35519e+08	1.08993e+08	1.34967e+08	1.09146e+08	1.62943e+08	1.26992e+08	1.63472e+07	3.00464e+07	1.64408e+07	2.16964e+07	1.39173e+07	3.5081e+07	6.45159e+07	8.65805e+07	8.41985e+07
Com_5322_pos	N-Acetylmethionine	C7 H13 N O3 S	191.062	11.747	Invalid mass	No results	No results	1.84418e+08	1.81058e+08	9.51194e+07	2.01431e+08	1.28345e+08	4.71969e+07	2.76547e+06	2.13108e+06	2.03359e+06	2.43671e+06	2.30838e+06	2.40878e+06	9.02793e+07	8.921e+07	8.93139e+07
Com_3207_pos	Dihydrothymine	C5 H8 N2 O2	128.059	7.036	No results	Full match	Full match	4.69557e+07	4.28933e+07	4.55974e+07	4.87241e+07	4.64362e+07	3.97754e+07	9.29379e+07	7.91526e+07	8.61367e+07	7.12132e+07	8.45812e+07	9.11077e+07	5.14368e+07	6.11786e+07	6.00344e+07
Com_4326_pos	Ginkgolic acid C17-1	C24 H38 O3	374.282	1.279	Full match	No results	Full match	1.53533e+08	1.50127e+08	1.07917e+08	1.21352e+08	1.17748e+08	1.13796e+08	1.62209e+08	1.36472e+08	1.62994e+08	1.39761e+08	1.64302e+08	2.00382e+08	1.38889e+08	1.51457e+08	1.36314e+08
Com_39176_pos	dGMP	C10 H14 N5 O7 P	347.063	13.293	No results	Full match	No results	2.71802e+07	4.07709e+07	1.31705e+08	1.50723e+07	2.64852e+07	3.983e+07	7.35218e+06	3.76728e+07	7.91509e+06	5.41642e+06	1.249e+07	1.73309e+07	3.04898e+07	3.2419e+07	3.14498e+07
Com_373_pos	(2R)-2-[(2R,5S)-5-[(2S)-2-hydroxybutyl]oxolan-2-yl]propanoic acid	C11 H20 O4	198.126	9.074	No results	No results	Full match	1.35275e+06	1.01807e+06	1.0607e+06	1.80859e+06	827403	1.1103e+06	738435	493594	787750	420757	619060	673470	819526	921588	797961
Com_37035_pos	Cyanidin O-rutinoside	C27 H31 O15	595.166	12.068	Invalid mass	No results	No results	2.16279e+09	8.48533e+08	4.25735e+08	7.36498e+08	3.78903e+08	4.18499e+08	4.65831e+08	2.93913e+08	1.25462e+08	1.01468e+09	3.42638e+08	8.40153e+07	5.49834e+08	5.82134e+08	5.61913e+08
Com_34417_pos	N-[(4-hydroxy-3-methoxyphenyl)methyl]-8-methylnonanamide	C18 H29 N O3	345.163	6.877	No results	No results	Full match	1.97923e+06	1.24995e+06	1.3575e+06	1.31224e+06	2.30453e+06	1.44423e+06	862494	282055	283014	2.39344e+06	1.12077e+06	291447	1.34391e+06	1.239e+06	1.32235e+06
Com_39090_pos	Eupatilin	C18 H16 O7	344.09	14.615	Invalid mass	No results	No results	2.85394e+06	1.89458e+06	1.46765e+06	3.01564e+06	2.81975e+06	2.61383e+06	1.69163e+06	1.30081e+06	2.35046e+06	2.0272e+06	2.08988e+06	2.59777e+06	2.34848e+06	2.53654e+06	3.05568e+06
Com_36380_pos	Apigenin 4-O-rhamnoside	C21 H20 O9	416.111	10.204	No results	No results	Full match	960266	908693	972509	940695	1.05439e+06	842542	900345	1.56435e+06	1.20154e+06	1.04328e+06	1.26307e+06	1.12511e+06	910978	758007	758033
Com_5679_pos	4-Aminobenzoic acid	C7 H7 N O2	137.048	8.626	No results	No results	Full match	1.61352e+06	2.24015e+06	1.8454e+06	2.53782e+06	2.3863e+06	1.98154e+06	710020	821479	741075	682339	732114	727248	1.23009e+06	1.20196e+06	1.57227e+06
Com_5603_pos	N-[(Tert-butoxy)carbonyl]-L-tryptophan	C16 H20 N2 O4	304.143	5.126	Full match	No results	Full match	1.56002e+07	1.36342e+07	1.34373e+07	1.40727e+07	1.34959e+07	1.62974e+07	5.62109e+07	4.04867e+07	4.90639e+07	2.99902e+07	2.70762e+07	9.14598e+07	2.36154e+07	2.69024e+07	2.72783e+07
Com_27863_pos	Methylophiopogonone A	C19 H16 O6	340.094	9.728	No results	No results	Full match	5.52718e+07	5.83742e+07	9.01144e+07	6.57045e+07	7.73645e+07	7.9943e+07	5.93294e+06	4.60224e+06	4.9174e+06	9.70345e+06	7.7666e+06	3.37858e+06	3.79702e+07	4.39347e+07	3.87919e+07
Com_16824_pos	Roseoside	C19 H30 O8	386.195	9.902	No results	No results	Full match	3.5642e+06	4.08731e+06	5.86191e+06	4.11315e+06	4.91359e+06	5.00964e+06	929361	1.12779e+06	906964	1.05002e+06	1.12685e+06	957443	2.99764e+06	3.21213e+06	2.81136e+06
Com_3417_pos	3,4,5-Trimethoxycinnamic Acid	C12 H14 O5	238.084	9.594	No results	No results	Full match	1.38881e+07	1.33243e+07	1.37745e+07	1.37573e+07	1.43103e+07	1.44549e+07	6.14649e+06	2.77145e+06	3.67954e+06	4.15992e+06	4.05288e+06	5.1791e+06	7.50857e+06	1.20348e+07	7.87172e+06
Com_8269_pos	Sugiol	C20 H28 O2	300.209	10.923	No results	No results	Full match	1.27694e+08	1.25683e+08	1.3466e+08	1.30595e+08	1.2843e+08	1.58874e+08	1.27723e+08	1.19478e+08	1.32464e+08	1.44005e+08	1.62542e+08	1.38793e+08	1.2165e+08	1.29652e+08	1.40508e+08
Com_16968_pos	Artemtherin +Na	C16 H26 O5	298.178	14.049	No results	No results	Full match	4.29483e+07	3.13503e+07	5.07269e+07	3.81823e+07	2.83506e+07	2.88704e+07	3.7723e+07	2.06626e+07	4.17041e+07	1.52262e+07	3.64087e+07	3.77887e+07	2.46784e+07	2.51883e+07	2.87262e+07
Com_20983_pos	2,3,5,4'-Tetrahydroxystilbene-2-O-b-D-glucoside	C20 H22 O9	406.125	14.091	No results	No results	Full match	1.44861e+07	1.23784e+07	1.37524e+07	1.28717e+07	1.49996e+07	1.06385e+07	3.63716e+06	3.12959e+06	3.36038e+06	2.39813e+06	2.50702e+06	2.64902e+06	1.17447e+07	1.11569e+07	1.04392e+07
Com_1064_pos	Coniferin	C16 H22 O8	364.114	7.902	No results	No results	Full match	1.0855e+07	6.6167e+06	5.42087e+06	6.07736e+06	5.0734e+06	7.57478e+06	2.89408e+06	1.855e+06	2.5929e+06	817626	1.32144e+06	2.43229e+06	5.51372e+06	3.23065e+06	5.70294e+06
Com_25505_pos	Procyanidin B2	C30 H26 O12	578.144	8.776	Invalid mass	No results	No results	6.24924e+08	5.67868e+08	6.35364e+08	5.6131e+08	6.62397e+08	5.48832e+08	2.92921e+07	2.33867e+07	1.76891e+07	2.93822e+07	4.08358e+07	4.03805e+07	4.05949e+08	4.22204e+08	4.59195e+08
Com_11493_pos	Praeruptorin E	C24 H28 O7	428.182	12.985	No results	No results	Full match	2.17196e+06	1.99095e+06	2.33335e+06	2.10663e+06	2.23782e+06	1.96313e+06	2.24314e+06	5.88577e+06	2.14242e+06	6.61058e+06	2.00805e+06	3.33969e+06	2.17278e+06	2.8442e+06	1.77526e+06
Com_12145_pos	LPE 20:2	C25 H48 N O7 P	505.317	11.899	No results	No results	Full match	2.21675e+07	1.92863e+07	2.23435e+07	2.27328e+07	2.27767e+07	2.11569e+07	1.81649e+07	2.43473e+07	1.63162e+07	3.09733e+07	1.1488e+07	1.98971e+07	1.50819e+07	1.49235e+07	1.73731e+07
Com_4667_pos	Cyasterone	C29 H44 O8	520.295	14.957	No results	Full match	No results	1.60978e+07	2.16647e+07	1.42843e+07	1.73813e+07	2.65823e+07	1.59904e+07	9.69181e+06	1.00877e+07	5.96844e+06	4.86169e+06	5.18867e+06	4.19892e+06	1.41269e+07	1.32779e+07	1.15977e+07
Com_4705_pos	Glabrolide	C30 H44 O4	468.324	14.072	No results	Invalid mass	No results	9.41416e+07	1.12592e+08	8.76111e+07	1.087e+08	1.00893e+08	9.07759e+07	1.42619e+06	5.53197e+06	4.24466e+06	3.67339e+06	1.92442e+06	5.26668e+06	7.13643e+07	6.8769e+07	6.65415e+07
Com_19381_pos	(-)-3-(3,4-Dihydroxyphenyl)-2-methylalanine	C10 H13 N O4	211.085	11.898	No results	Full match	No results	6.75047e+06	7.81507e+06	5.18277e+06	7.53314e+06	4.39358e+06	6.88864e+06	1.4242e+07	9.54946e+07	1.51145e+07	8.86079e+06	1.2896e+07	3.51129e+07	1.63915e+07	1.38631e+07	1.33825e+07
Com_14618_pos	N-Acetyl-L-glutamic acid	C7 H11 N O5	189.064	5.764	No results	No results	Full match	1.06973e+07	1.02664e+07	1.09594e+07	1.07936e+07	1.17999e+07	1.01804e+07	8.87389e+06	8.89643e+06	1.02701e+07	6.82223e+06	8.46822e+06	8.29006e+06	9.71094e+06	9.69336e+06	1.03156e+07
Com_17130_pos	Tricin 4'-O-(syringyl alcohol) ether	C26 H24 O10	496.136	2.663	No results	No results	Full match	1.48589e+07	1.64923e+07	1.72288e+07	1.77258e+07	1.90277e+07	1.83984e+07	1.11501e+07	1.22386e+07	1.52059e+07	6.9776e+06	6.06419e+06	7.40231e+06	1.23651e+07	1.3888e+07	1.42469e+07
Com_28592_pos	Hamaudol Glycoside	C21 H26 O10	438.151	8.402	No results	No results	Full match	1.19462e+07	1.50795e+07	7.84475e+06	5.83543e+06	1.24364e+07	1.09113e+07	784396	1.25503e+06	659991	1.1053e+06	891535	941352	6.48889e+06	1.00211e+07	7.8546e+06
Com_3047_pos	Tuberonic acid hexoside	C18 H28 O9	388.174	7.817	No results	No results	Full match	4.40052e+06	4.35734e+06	4.81539e+06	5.25416e+06	4.1721e+06	4.42422e+06	1.09099e+06	785112	1.03973e+06	987531	1.42982e+06	1.44673e+06	3.57259e+06	2.58398e+06	2.86757e+06
Com_3563_pos	Glycyl-L-Proline	C7 H12 N2 O3	172.085	10.148	No results	No results	Full match	1.47162e+08	1.34839e+08	1.51097e+08	1.52918e+08	1.36917e+08	1.26085e+08	1.62113e+08	1.42417e+08	1.89242e+08	1.15456e+08	1.60847e+08	2.1457e+08	1.36236e+08	1.4868e+08	1.40449e+08
Com_24524_pos	Ganoderic acid A	C30 H44 O7	516.307	1.358	No results	No results	Full match	2.52664e+07	1.13337e+08	1.69525e+08	1.47375e+08	1.36527e+08	1.31562e+08	6.96129e+07	9.0528e+07	7.11326e+07	6.53639e+07	5.04938e+07	1.0275e+08	9.64398e+07	9.61691e+07	1.01404e+08
Com_275_pos	alpha-Ketoglutaric acid	C5 H6 O5	146.022	14.252	No results	No results	Full match	6.40164e+06	4.96435e+06	7.48244e+06	7.48782e+06	7.31491e+06	6.74744e+06	946755	999732	1.15704e+06	1.02786e+06	880634	1.15471e+06	3.45191e+06	3.26648e+06	3.45795e+06
Com_4992_pos	1(2H)-Naphthalenone	C20 H22 O5	342.147	2.112	No results	No results	Full match	9.59421e+08	9.36674e+08	1.14577e+09	9.5376e+08	9.29798e+08	1.23507e+09	2.87457e+09	2.03745e+09	3.20892e+09	2.89135e+09	1.32351e+09	2.82071e+09	1.55522e+09	1.88869e+09	1.88628e+09
Com_1976_pos	Ginsenoside Rd	C48 H82 O18	946.551	13.356	No results	No results	Full match	2.35068e+07	2.16903e+07	2.49226e+07	2.3683e+07	2.08864e+07	1.73275e+07	2.09431e+07	8.72291e+07	1.60928e+07	1.41246e+07	7.81622e+06	2.02604e+07	2.48503e+07	2.43734e+07	2.70147e+07
Com_7478_pos	Stachydrine	C7 H13 N O3	159.09	13.462	Full match	No results	No results	6.61253e+07	6.07511e+07	6.70175e+07	4.14692e+07	4.68568e+07	6.58065e+07	1.61245e+08	1.04498e+08	4.71765e+07	2.0928e+08	3.62368e+08	2.67961e+08	7.50893e+07	7.72415e+07	7.7828e+07
Com_3085_pos	epsilon-Caprolactone	C6 H10 O2	114.068	1.658	No results	No results	Full match	4.25168e+07	3.58417e+07	3.85543e+07	4.25949e+07	4.01394e+07	3.28479e+07	4.74176e+07	4.37435e+07	5.43255e+07	3.65661e+07	3.26559e+07	6.15011e+07	4.59939e+07	4.32092e+07	3.95805e+07
Com_3025_pos	6,8-di(tert-butyl)-4-oxo-4H-chromene-2-carboxylic acid	C18 H22 O4	302.152	5.96	No results	No results	Full match	1.61921e+08	1.47829e+08	1.86643e+08	1.72248e+08	1.88711e+08	1.81552e+08	6.62943e+07	4.91319e+07	6.59226e+07	4.6079e+07	8.1226e+07	6.76706e+07	1.25261e+08	1.17487e+08	1.12777e+08
Com_8406_pos	Loureirin A	C17 H18 O4	286.12	11.058	Full match	No results	Full match	1.29341e+08	1.66412e+08	1.8395e+08	2.00175e+08	1.78795e+08	1.59601e+08	6.92078e+06	4.47059e+06	7.07183e+06	4.89739e+06	5.89472e+06	6.38545e+06	8.18972e+07	8.30918e+07	7.42159e+07
Com_25483_pos	Loureirin B	C18 H20 O5	316.132	1.248	No results	No results	Full match	3.96873e+07	4.08863e+07	4.37545e+07	4.73379e+07	3.71036e+07	2.91838e+07	2.25869e+06	2.09067e+06	1.44595e+06	2.24101e+06	2.14886e+06	6.18661e+06	1.73151e+07	1.99069e+07	1.71819e+07
Com_5930_pos	Sweroside	C16 H22 O9	358.127	7.483	No results	No results	Full match	1.24497e+06	2.30196e+06	3.52976e+06	3.21593e+06	3.86694e+06	3.15175e+06	1.36075e+06	5.89505e+06	3.20223e+06	2.70537e+06	4.33087e+06	4.96283e+06	3.13125e+06	3.42616e+06	3.85013e+06
Com_4988_pos	Isomucronulatol	C17 H18 O5	302.116	7.535	No results	No results	Full match	2.44981e+07	7.86719e+07	4.54002e+07	5.55211e+07	5.90537e+07	2.80761e+07	1.64065e+07	1.52524e+07	1.45587e+07	1.54136e+07	1.23961e+07	2.57295e+07	1.78496e+07	1.40449e+07	1.67198e+07
Com_5332_pos	4-Phenylbutyric acid	C10 H12 O2	164.084	11.844	No results	No results	Full match	5.15149e+07	1.01799e+08	5.40832e+07	5.12033e+07	7.92611e+07	3.57899e+07	3.80096e+06	3.57651e+06	2.60296e+06	2.56796e+06	2.06208e+06	3.66676e+06	3.61353e+07	4.01379e+07	3.82403e+07
Com_27679_pos	Trachelogenin	C21 H24 O7	388.153	11.81	Full match	No results	Full match	7.3555e+07	6.60631e+07	9.09858e+07	8.9935e+07	8.75869e+07	8.55923e+07	4.4785e+07	6.75767e+07	3.45341e+07	5.52542e+07	2.87719e+07	5.03582e+07	5.52325e+07	6.1708e+07	6.51988e+07
Com_36683_pos	Resibufogenin	C24 H32 O4	384.23	13.367	No results	No results	Full match	5.30576e+06	4.9665e+06	4.46036e+06	4.63499e+06	5.5571e+06	2.97913e+06	970118	721193	978321	905217	901285	778702	4.65537e+06	3.71676e+06	3.38915e+06
Com_38554_pos	Helicid	C13 H16 O7	284.089	14.087	No results	No results	Full match	1.46791e+06	1.05007e+06	1.21586e+06	1.60434e+06	1.31836e+06	1.58507e+06	691753	2.09979e+06	1.14303e+06	727048	1.16441e+06	1.51634e+06	1.25046e+06	1.61963e+06	984641
Com_8634_pos	2-Methylglutaric Acid	C6 H10 O4	146.058	6.555	No results	No results	Full match	2.04013e+06	1.33791e+06	1.64877e+06	1.96522e+06	1.74879e+06	1.01863e+06	604396	1.27524e+06	609251	974695	635108	1.10413e+06	804827	795908	854771
Com_17548_pos	Albiflorin	C23 H28 O11	480.161	1.27	No results	No results	Full match	3.68321e+07	4.34139e+07	3.93597e+07	4.55574e+07	3.30727e+07	3.57527e+07	1.81738e+07	1.19517e+07	2.01862e+07	1.80161e+07	1.68947e+07	1.2504e+07	1.98597e+07	1.62883e+07	1.24095e+07
Com_16994_pos	Pantetheine	C11 H22 N2 O4 S	278.129	9.293	No results	No results	Full match	9.72535e+06	9.89966e+06	1.22973e+07	8.52621e+06	1.41609e+07	1.09981e+07	1.5354e+06	1.51777e+06	1.68898e+06	1.6874e+06	2.82967e+06	1.72721e+06	7.01053e+06	8.42633e+06	9.31928e+06
Com_24424_pos	Phloridzin	C21 H28 O12	472.157	12.924	No results	No results	Full match	3.06063e+06	1.75482e+06	4.09212e+06	3.0191e+06	3.05384e+06	2.9123e+06	7.16671e+06	5.27712e+06	7.68564e+06	1.59885e+07	8.60488e+06	5.85418e+06	4.18108e+06	3.88863e+06	4.87898e+06
Com_6846_pos	Pterostilbene	C16 H16 O3	256.11	10.619	No results	No results	Full match	2.89691e+06	2.42889e+06	3.75057e+06	2.27015e+06	2.36218e+06	2.36571e+06	7.92837e+06	5.63727e+06	8.59148e+06	4.51432e+06	5.39514e+06	4.06101e+06	4.09818e+06	3.37817e+06	3.98724e+06
Com_27555_pos	Methylophiopogonanone B	C19 H20 O5	328.131	8.303	No results	No results	Full match	4.34562e+07	3.75937e+07	5.89306e+07	4.68792e+07	6.27958e+07	4.98447e+07	3.4979e+06	3.11226e+06	2.0316e+06	2.12059e+06	6.16835e+06	3.88795e+06	3.03946e+07	2.88092e+07	2.74756e+07
Com_9986_pos	Pterosin Z	C15 H20 O2	232.147	9.668	No results	No results	Full match	3.49586e+06	2.47458e+06	3.72723e+06	4.44341e+06	3.341e+06	3.16636e+06	4.72438e+06	4.45383e+06	3.72357e+06	4.22123e+06	3.7252e+06	6.22158e+06	3.47337e+06	3.29757e+06	4.09754e+06
Com_18172_pos	Calceorioside B	C23 H26 O11	478.148	14.042	No results	No results	Full match	8.9908e+06	6.75416e+06	7.20126e+06	8.90602e+06	7.96351e+06	6.53353e+06	2.85358e+07	1.31499e+07	2.92373e+07	1.89884e+07	3.96904e+07	1.878e+07	1.45039e+07	1.40625e+07	1.2436e+07
Com_31315_pos	Saikosaponin A	C42 H68 O13	780.466	9.638	No results	No results	Full match	1.20182e+07	1.10149e+07	1.07138e+07	1.35802e+07	1.10061e+07	1.17498e+07	1.3183e+06	837843	909456	869638	663724	770281	7.35333e+06	8.78146e+06	7.29813e+06
Com_35015_pos	Prunindihydrochalcone	C21 H24 O10	436.135	9.007	No results	Full match	Full match	2.51059e+06	2.99886e+06	3.85804e+06	2.93038e+06	4.06083e+06	3.15109e+06	1.51514e+06	2.174e+06	3.13341e+06	938735	2.15423e+06	1.05657e+06	2.64591e+06	2.3924e+06	2.21516e+06
Com_5812_pos	Imidazoleacetic acid	C5 H6 N2 O2	126.043	7.302	No results	No results	Full match	2.07211e+06	1.9164e+06	1.9927e+06	2.92726e+06	2.64628e+06	2.08937e+06	409647	421622	414680	446580	394858	500546	1.22247e+06	2.06653e+06	1.81144e+06
Com_26210_pos	Curculigoside	C22 H26 O11	466.146	1.286	Full match	No results	Full match	8.4303e+07	8.13887e+07	7.75788e+07	6.75155e+07	5.18231e+07	5.00802e+07	3.03579e+07	4.09169e+07	3.72383e+07	2.81683e+07	4.00851e+07	2.76528e+07	4.52348e+07	4.62885e+07	4.60462e+07
Com_1132_pos	Embelin	C17 H26 O4	294.183	8.476	No results	No results	Full match	5.17109e+06	5.47381e+06	3.50338e+06	5.5475e+06	5.37615e+06	6.00373e+06	4.02086e+06	4.90363e+06	3.16504e+06	3.53808e+06	4.21101e+06	3.35848e+06	3.83225e+06	4.8782e+06	5.38117e+06
Com_29312_pos	Angoroside C	C36 H48 O19	784.277	12.416	No results	No results	Full match	3.67605e+08	4.23277e+08	5.17015e+08	5.16483e+08	5.74657e+08	4.36526e+08	5.57933e+08	3.47074e+08	5.29941e+08	4.90709e+08	6.82907e+08	3.50779e+08	3.74232e+08	3.41342e+08	3.55455e+08
Com_14234_pos	Osthole	C15 H16 O3	244.11	8.775	No results	No results	Full match	1.01082e+06	1.23039e+06	1.53326e+06	1.55596e+06	827033	1.37116e+06	2.42439e+06	4.17784e+06	2.68578e+06	3.68451e+06	2.21485e+06	5.37506e+06	1.84546e+06	2.21924e+06	1.4866e+06
Com_114_pos	Vanillactic acid	C10 H12 O5	212.068	9.995	No results	No results	Full match	2.13027e+07	1.76409e+07	1.75944e+07	2.06868e+07	1.84182e+07	1.87663e+07	4.92919e+06	8.79448e+06	6.56551e+06	5.41682e+06	8.21278e+06	5.57497e+06	1.37252e+07	1.47572e+07	1.31645e+07
Com_1348_pos	Salidroside	C14 H20 O7	300.121	1.188	No results	No results	Full match	5.30086e+08	3.29724e+08	4.17806e+08	3.32554e+08	3.65169e+08	6.01299e+08	7.44575e+09	3.33211e+09	4.15531e+09	6.12268e+09	6.52295e+09	5.88483e+09	3.15373e+09	3.41001e+09	3.26872e+09
Com_7728_pos	Raspberry Ketone	C10 H12 O2	164.084	8.798	No results	No results	Full match	6.32198e+07	7.02639e+07	8.20311e+07	6.78073e+07	6.49232e+07	7.20743e+07	2.90426e+08	4.46256e+08	2.50888e+08	4.07378e+08	3.34085e+08	4.33743e+08	1.60485e+08	1.83164e+08	1.79748e+08
Com_33755_pos	Ethyl Caffeate	C11 H12 O4	208.074	9.912	No results	No results	Full match	5.50643e+07	5.11009e+07	5.23778e+07	4.85578e+07	4.5579e+07	4.01964e+07	4.43379e+07	4.62957e+07	4.48572e+07	3.35811e+07	3.77527e+07	4.23663e+07	4.48372e+07	4.75616e+07	4.53814e+07
Com_2450_pos	Estrone	C18 H22 O2	270.162	14.932	No results	No results	Full match	2.40394e+06	2.80806e+06	2.25484e+06	2.94612e+06	2.75295e+06	3.08919e+06	1.94739e+06	1.28036e+06	1.38057e+06	1.20337e+06	1.53286e+06	1.06473e+06	2.10318e+06	2.0912e+06	1.71504e+06
Com_1246_pos	9,17-Octadecadiene-12,14-diyne-1,11,16-triol	C18 H26 O3	290.188	13.313	Full match	No results	No results	6.97111e+07	7.77441e+07	8.65994e+07	9.63259e+07	2.79239e+07	8.60391e+07	1.31761e+08	2.49804e+07	1.81433e+08	1.35718e+08	2.80666e+08	6.63987e+07	6.22461e+07	5.96617e+07	6.64494e+07
Com_28335_pos	Oxypeucedanin hydrate	C16 H16 O6	304.094	12.68	No results	No results	Full match	4.87661e+08	4.68659e+08	3.6016e+08	4.06294e+08	5.47029e+08	3.11792e+08	2.30855e+07	2.30578e+07	1.85276e+07	1.82664e+07	1.7877e+07	2.43976e+07	2.89979e+08	3.3036e+08	2.61242e+08
Com_3636_pos	Yuheinoside	C16 H24 O9	360.142	7.907	No results	No results	Full match	3.62793e+06	4.0312e+06	5.49158e+06	4.0096e+06	5.25436e+06	3.85544e+06	981934	941733	1.47461e+06	1.4536e+06	840160	1.54917e+06	2.50997e+06	2.40762e+06	2.89824e+06
Com_22309_pos	Tanshinol B	C18 H16 O4	296.106	6.762	No results	No results	Full match	1.29307e+08	1.01578e+08	1.53243e+08	1.24221e+08	1.5316e+08	1.47113e+08	1.33221e+07	1.53883e+07	1.02543e+07	1.59843e+07	2.10234e+07	2.25734e+07	7.19905e+07	7.96162e+07	8.43857e+07
Com_14306_pos	6-Deoxycatalpol +HCOOH	C16 H24 O11	392.133	10.415	No results	No results	Full match	5.25777e+06	5.80412e+06	8.49531e+06	9.16262e+06	5.5267e+06	4.09647e+06	904420	1.14687e+06	922473	956708	863048	1.07874e+06	2.66662e+06	2.26907e+06	2.52187e+06
Com_1990_pos	Vitamin C	C6 H8 O6	176.032	9.157	No results	No results	Full match	2.06543e+07	2.0479e+07	1.66245e+07	1.50367e+07	1.75068e+07	1.60632e+07	2.08035e+06	1.555e+06	1.74608e+06	1.57686e+06	1.54826e+06	2.17178e+06	9.39322e+06	1.12932e+07	1.03202e+07
Com_10035_pos	LicoagrosideD	C22 H24 O10	448.137	12.746	No results	No results	Full match	1.41177e+08	1.01892e+08	1.15407e+08	1.08774e+08	1.45804e+08	1.36948e+08	2.8891e+08	2.05005e+08	3.22254e+08	2.86425e+08	2.84414e+08	3.59843e+08	1.8023e+08	1.75335e+08	1.94636e+08
Com_28976_pos	Obacunone	C26 H30 O7	454.2	9.839	No results	No results	Full match	3.1362e+07	3.02038e+07	3.81744e+07	1.8693e+07	2.50186e+07	628853	778543	3.37648e+06	1.22166e+06	2.74536e+06	78433.1	70253	2.05721e+07	2.26652e+07	1.72253e+07
Com_18219_pos	Madecassicacid	C30 H48 O6	504.346	11.547	No results	No results	Full match	3.592e+06	4.99266e+06	5.34286e+06	3.25749e+06	3.54669e+06	1.97444e+06	954915	927649	868670	1.03869e+06	894831	854513	3.09351e+06	3.01318e+06	3.0135e+06
Com_15683_pos	Phytocassane E	C20 H28 O3	316.204	12.765	No results	No results	Full match	4.70252e+06	5.44726e+06	7.08385e+06	4.3241e+06	4.21772e+06	1.25725e+07	4.21964e+06	3.59708e+06	3.77279e+06	3.93621e+06	4.34103e+06	5.00997e+06	5.15068e+06	4.49823e+06	4.30965e+06
Com_1934_pos	Gingerglycolipid B +HCOOH	C33 H58 O14	678.381	10.834	No results	No results	Full match	2.98586e+06	4.12876e+06	3.24719e+06	4.00764e+06	3.64079e+06	3.61369e+06	1.3468e+07	7.65462e+06	1.96736e+07	1.16582e+07	1.908e+07	5.67464e+06	5.14896e+06	3.90039e+06	5.87738e+06
Com_22091_pos	Sinapic acid	C11 H12 O5	224.068	13.259	No results	No results	Full match	3.48182e+08	3.10911e+08	3.58368e+08	2.65199e+08	2.96814e+08	2.25822e+08	8.27999e+07	1.56216e+08	6.50649e+07	9.59651e+07	5.54703e+07	1.60968e+08	2.17387e+08	1.71147e+08	1.68165e+08
Com_568_pos	Ginsenoside Rg2	C42 H72 O13	766.487	5.848	No results	No results	Full match	7.35164e+06	7.37706e+06	7.34446e+06	8.59031e+06	9.14349e+06	7.36184e+06	1.76816e+06	2.38714e+06	1.71787e+06	1.74805e+06	1.95798e+06	1.93029e+06	3.7662e+06	4.23265e+06	4.28306e+06
Com_345_pos	Ginsenoside Rg3	C42 H72 O13	766.487	12.244	Invalid mass	No results	No results	5.59311e+08	5.71257e+08	7.17386e+08	6.39449e+08	7.00118e+08	6.48714e+08	7.27366e+08	1.16462e+09	5.34567e+08	1.22545e+09	1.33088e+09	1.42548e+09	8.16826e+08	7.88892e+08	7.65696e+08
Com_18240_pos	Aucubin	C15 H22 O9	346.127	13.181	Invalid mass	No results	No results	2.95077e+08	3.72319e+08	3.51956e+08	2.88777e+08	3.16612e+08	3.94415e+08	1.91924e+09	1.45101e+09	1.7303e+09	1.83385e+09	2.37867e+09	1.67636e+09	9.96812e+08	8.77569e+08	9.82651e+08
Com_494_pos	D-Malic acid	C4 H6 O5	134.022	6.711	No results	No results	Full match	6.70707e+06	6.61417e+06	1.07504e+07	7.97808e+06	1.32039e+07	1.06547e+07	1.35824e+06	1.47563e+06	1.34921e+06	1.7007e+06	1.76551e+06	2.27342e+06	2.47072e+06	3.13031e+06	3.12327e+06
Com_20193_pos	Periplocoside	C36 H56 O13	696.371	1.581	No results	No results	Full match	3.77636e+08	4.69352e+08	5.6444e+08	4.87356e+08	4.80042e+08	5.06986e+08	1.33092e+09	9.28347e+08	1.75867e+09	1.23298e+09	1.62348e+09	1.68407e+09	8.39286e+08	9.08155e+08	8.80238e+08
Com_25504_pos	6,7-Dimethoxycoumarin	C11 H10 O4	206.058	11.056	No results	No results	Full match	4.92812e+06	5.29571e+06	5.52989e+06	6.17193e+06	1.09093e+07	7.60033e+06	3.38734e+06	2.43202e+06	3.73322e+06	2.60464e+06	3.1685e+06	2.6007e+06	2.96037e+06	3.06179e+06	2.59189e+06
Com_575_pos	alpha-Zearalanol	C18 H26 O5	322.178	5.66	No results	No results	Full match	2.90577e+06	3.18696e+06	4.43816e+06	4.61489e+06	3.77403e+06	3.67465e+06	2.43285e+06	5.88581e+06	1.49e+06	5.68857e+06	2.52737e+06	4.48376e+06	3.06927e+06	4.19859e+06	3.12726e+06
Com_25981_pos	Ziyuglycoside I	C41 H66 O13	766.449	12.794	No results	No results	Full match	5.64947e+08	7.75586e+08	1.10285e+09	5.94382e+08	1.30879e+09	1.01697e+09	4.24048e+07	4.28989e+07	3.01314e+07	3.88155e+07	3.31551e+07	5.58538e+07	7.77861e+08	7.18415e+08	4.88148e+08
Com_15834_pos	3-benzyl-1-butyl-4-hydroxy-1,2-dihydroquinolin-2-one	C20 H21 N O2	329.132	9.643	No results	No results	Full match	4.25385e+06	3.28095e+06	6.78749e+06	5.22934e+06	6.43983e+06	4.80616e+06	408535	1.69146e+06	423489	519687	591160	519525	3.56461e+06	2.54531e+06	2.83292e+06
Com_1967_pos	gamma-Glutamylleucine	C11 H20 N2 O5	260.138	10.847	Invalid mass	No results	No results	1.14749e+07	9.31561e+06	1.03018e+07	9.59282e+06	1.18507e+07	9.75582e+06	1.24541e+07	1.03462e+07	1.5915e+07	1.11672e+07	1.87543e+07	1.00105e+07	1.2702e+07	1.10636e+07	9.8159e+06
Com_18392_pos	Chrysosplenetin B	C19 H18 O8	374.1	7.598	No results	Full match	Full match	3.55807e+08	2.03548e+08	2.19188e+08	2.59041e+08	2.19224e+08	1.7556e+08	5.44736e+07	1.42389e+08	9.04009e+07	9.81072e+07	5.00674e+07	9.25972e+07	1.48359e+08	1.6247e+08	1.6392e+08
Com_7333_pos	2-Methylbutyl beta-D-glucopyranoside	C11 H22 O6	250.142	9.892	No results	No results	Full match	1.12353e+07	1.08248e+07	1.02664e+07	1.32985e+07	1.27552e+07	1.04484e+07	6.82313e+06	1.01329e+07	7.44635e+06	8.21426e+06	6.21583e+06	6.56934e+06	8.37837e+06	6.72254e+06	8.22242e+06
Com_29767_pos	Tenuifolin	C36 H56 O12	680.378	8.771	Full match	No results	No results	4.66127e+07	4.10772e+07	3.89667e+07	3.41581e+07	3.50972e+07	3.7796e+07	2.969e+07	2.61753e+07	2.97798e+07	6.10815e+07	3.99666e+07	2.71146e+07	3.7869e+07	3.64236e+07	3.72583e+07
Com_19645_pos	Abscisic acid glucose ester	C21 H30 O9	426.19	7.075	No results	No results	Full match	4.18709e+06	4.07561e+06	3.72739e+06	4.22732e+06	3.87445e+06	3.30474e+06	1.44322e+06	4.07859e+06	1.16317e+06	2.65162e+06	1.93062e+06	1.83278e+06	2.92082e+06	3.14295e+06	2.13089e+06
Com_1992_pos	1-(2,4-dihydroxyphenyl)-2-(3,5-dimethoxyphenyl)propan-1-one	C17 H18 O5	302.116	8.609	No results	No results	Full match	1.03285e+07	9.75366e+06	9.71736e+06	9.51545e+06	6.53458e+06	8.65601e+06	6.28034e+06	4.61017e+06	5.2167e+06	2.79745e+06	4.71224e+06	1.27027e+07	6.65154e+06	7.67406e+06	6.81927e+06
Com_581_pos	(+/-)12(13)-DiHOME	C18 H34 O4	296.235	9.004	Full match	No results	Full match	3.26744e+08	2.56394e+08	2.69082e+08	2.52225e+08	3.2482e+08	2.58693e+08	1.40268e+07	1.72709e+07	1.19847e+07	1.72491e+07	2.74387e+07	2.0962e+07	1.55326e+08	1.7268e+08	1.6105e+08
Com_6896_pos	N2,N2-Dimethylguanosine	C12 H17 N5 O5	311.123	14.186	Invalid mass	No results	No match	4.9751e+08	3.51899e+08	5.06464e+08	3.39018e+08	4.67521e+08	2.66181e+08	1.01956e+09	8.12737e+08	1.23573e+09	7.35467e+08	8.40654e+08	1.43617e+09	5.3101e+08	5.03844e+08	5.0901e+08
Com_2294_pos	Taurochenodeoxycholic acid	C26 H45 N O6 S	516.325	6.186	No results	Full match	Full match	5.50432e+07	6.25462e+07	4.78177e+07	5.31134e+07	6.2229e+07	4.47313e+07	4.12817e+07	3.06076e+07	5.21777e+07	1.97728e+07	4.11602e+07	4.35839e+07	3.22777e+07	4.13309e+07	4.19277e+07
Com_13818_pos	Glu-Val-Phe	C19 H27 N3 O6	393.19	15.222	Invalid mass	No results	No results	5.33659e+06	4.47071e+06	4.21481e+06	2.87974e+06	3.41986e+06	3.71432e+06	1.40314e+08	1.65912e+07	3.19092e+08	2.38265e+07	2.85457e+08	2.86756e+07	3.68458e+07	3.34631e+07	4.39263e+07
Com_20880_pos	Neocryptotanshinone	C19 H22 O4	314.152	8.359	No results	Full match	No results	1.08684e+07	9.60161e+06	1.06833e+07	9.87049e+06	9.89273e+06	7.34723e+06	1.9437e+07	1.86779e+07	2.17415e+07	1.79321e+07	1.39718e+07	1.68985e+07	1.28493e+07	1.18067e+07	1.27208e+07
Com_24898_pos	PinoresinolDiglucoside	C32 H42 O16	682.247	9.642	No results	No results	Full match	6.33831e+06	6.21129e+06	1.02529e+07	9.76113e+06	9.98916e+06	9.67932e+06	1.5573e+06	971229	917432	1.24234e+06	1.77621e+06	1.0778e+06	5.15522e+06	5.58442e+06	4.85185e+06
Com_4143_pos	N-(2-Hydroxyethyl)iminodiacetic acid	C6 H11 N O5	177.064	13.306	No results	No results	Full match	7.64322e+06	2.11792e+06	4.29939e+06	5.20636e+06	5.85555e+06	4.02922e+06	1.87256e+06	1.53712e+06	1.7833e+06	1.59078e+06	1.75243e+06	1.85912e+06	2.59551e+06	2.71171e+06	1.84513e+06
Com_27881_pos	Forsythoside I	C29 H36 O15	624.204	1.384	No results	No results	Full match	1.4041e+08	8.89344e+07	5.04906e+07	6.69964e+07	9.28335e+07	5.54807e+07	2.74945e+07	3.28407e+07	3.98143e+07	2.42551e+07	1.95161e+07	3.13856e+07	5.31788e+07	5.27929e+07	5.31632e+07
Com_18919_pos	7-Methoxycoumarin	C10 H8 O3	176.044	10.601	No results	No results	Full match	3.93339e+06	2.8953e+06	2.97419e+06	4.69121e+06	5.45946e+06	3.63409e+06	1.26467e+06	1.34742e+06	1.29947e+06	1.34764e+06	1.30699e+06	1.09535e+06	1.52607e+06	1.72796e+06	1.95382e+06
Com_35084_pos	Schisandrin A	C24 H32 O6	416.22	0.528	No results	Invalid mass	No results	6.84977e+06	1.12038e+07	8.57585e+06	9.29766e+06	1.2059e+07	8.24016e+06	1.47297e+07	8.12445e+06	1.30033e+07	8.01801e+06	7.76529e+06	8.49958e+06	6.22989e+06	8.84563e+06	7.38042e+06
Com_16269_pos	Schisandrin C	C22 H24 O6	384.157	14.043	No results	No results	Full match	2.68773e+06	2.47147e+06	3.04683e+06	2.2906e+06	2.33197e+06	2.63178e+06	526213	428840	537690	484499	563829	486289	1.71666e+06	1.06482e+06	1.0688e+06
Com_3219_pos	(+)-Dihydrojasmonic acid	C12 H20 O3	212.141	11.329	No results	No results	Full match	1.5065e+07	1.05864e+07	8.79827e+06	1.65316e+07	1.277e+07	1.16983e+07	3.5949e+06	1.1984e+06	6.00806e+06	2.17132e+06	4.73168e+06	3.98035e+06	9.23346e+06	1.05253e+07	9.40014e+06
Com_37_pos	Roburic acid	C30 H48 O2	440.365	13.856	No results	No results	Full match	1.32015e+08	1.29744e+08	1.58772e+08	1.50882e+08	1.79641e+08	1.29197e+08	5.74533e+07	4.07158e+07	6.57753e+07	4.24821e+07	5.61637e+07	6.33622e+07	1.08047e+08	1.14969e+08	6.52187e+07
Com_13074_pos	Isorhamnetin-3-O-neohespeidoside	C28 H32 O16	624.17	12.25	No results	Full match	Full match	8.02072e+09	8.276e+09	8793191986	8.13272e+09	8.70582e+09	7.96626e+09	1.34539e+10	1.52651e+10	1.24439e+10	1.72937e+10	2.10213e+10	20240876505	1.17224e+10	1.2313e+10	1.23911e+10
Com_32041_pos	Rosmarinic acid	C18 H16 O8	360.085	9.149	No results	No results	Full match	3.301e+06	4.44328e+06	3.81847e+06	3.52622e+06	4.2975e+06	5.51818e+06	7.17752e+06	2.04673e+07	4.69541e+06	1.65848e+07	7.80589e+06	1.91455e+07	4.87482e+06	4.76899e+06	5.06645e+06
Com_585_pos	Trehalose	C12 H22 O11	342.116	8.878	No results	No results	Full match	2.47399e+06	2.37568e+06	2.34291e+06	1.69683e+06	2.4642e+06	2.12495e+06	2.7876e+06	3.32026e+06	2.19327e+06	2.66921e+06	2.04338e+06	2.9002e+06	2.38305e+06	2.36951e+06	2.76803e+06
Com_27453_pos	B Eupalinolide	C24 H30 O9	462.189	12.638	No results	No results	Full match	8.98603e+08	7.76461e+08	9.33376e+08	7.71347e+08	7.16924e+08	7.8629e+08	1.29685e+09	8.57373e+08	1.10053e+09	1.38128e+09	1.37945e+09	1.40048e+09	9.04751e+08	9.64161e+08	9.29438e+08
Com_19862_pos	Notopterol	C21 H22 O5	354.148	10.569	No results	No results	Full match	2.543e+06	5.78955e+06	4.44315e+06	3.63446e+06	3.60204e+06	3.32781e+06	433467	511647	513953	511946	404362	493301	2.31981e+06	1.88543e+06	2.40101e+06
Com_10684_pos	Dihydrojasmone	C11 H18 O	166.136	10.852	No results	No results	Full match	4.80806e+06	5.89838e+06	7.72159e+06	1.14893e+07	6.10127e+06	5.35693e+06	1.91061e+06	3.03145e+06	1.3644e+06	1.66375e+06	1.86626e+06	3.10626e+06	4.92624e+06	5.82448e+06	4.46055e+06
Com_2224_pos	Morroniside	C17 H26 O11	406.146	12.149	No results	No results	Full match	1.67661e+07	1.28397e+07	2.12946e+07	1.47276e+07	1.68114e+07	1.39126e+07	1.93107e+07	1.15104e+07	1.98177e+07	1.33406e+07	2.97493e+07	3.58717e+07	1.43465e+07	1.57257e+07	1.6559e+07
Com_36980_pos	Enterodiol	C18 H22 O4	302.151	11.222	No results	No results	Full match	1.65313e+08	1.90449e+08	2.59091e+08	2.92514e+08	1.06233e+07	2.22248e+08	5.01622e+06	1.58985e+06	2.14524e+06	1.69762e+06	1.87867e+06	1.73268e+06	1.33348e+08	1.47254e+08	1.16742e+08
Com_14568_pos	Schisantherin A	C30 H32 O9	536.206	6.914	No results	No results	Full match	1.74909e+06	1.78046e+06	1.65866e+06	2.37121e+06	2.09455e+06	1.80333e+06	1.1901e+06	1.40521e+06	1.02484e+06	1.01693e+06	830972	1.67497e+06	1.51692e+06	1.42e+06	1.34589e+06
Com_3759_pos	Geranic acid	C10 H16 O2	168.115	9.795	No results	No results	Full match	1.52703e+07	1.49173e+07	1.91218e+07	1.87342e+07	1.94607e+07	1.50737e+06	546173	1.48815e+06	1.17769e+06	1.06307e+06	1.13992e+06	919687	8.46295e+06	1.03769e+07	1.14458e+07
Com_15196_pos	Palmatine	C21 H22 N O4	352.154	13.253	No results	No results	Full match	1.31736e+08	1.21974e+08	1.36183e+08	1.23042e+08	1.48161e+08	1.14928e+08	6.25713e+07	1.09176e+08	7.91144e+07	9.84434e+07	8.02163e+07	1.00034e+08	1.07061e+08	1.08546e+08	1.04983e+08
Com_7237_pos	Furanodiene	C15 H20 O	216.152	14.635	No results	No results	Full match	2.57243e+06	3.45905e+06	4.27324e+06	3.46663e+06	4.38545e+06	2.96276e+06	1.03793e+06	1.58884e+07	829840	1.6261e+06	684309	1.16259e+06	2.41297e+06	2.48513e+06	2.04547e+06
Com_32612_pos	S-Adenosyl-L-methionine	C15 H24 N6 O5 S	400.153	11.665	No results	No results	Full match	3.91988e+07	4.11358e+07	5.81193e+07	4.85647e+07	5.82114e+07	5.33008e+07	1.75256e+07	1.60574e+07	2.55845e+07	8.20545e+06	1.30845e+07	1.40312e+07	4.16371e+07	3.77486e+07	3.60012e+07
Com_22403_pos	Polypodine B	C27 H44 O8	496.301	9.249	No results	No results	Full match	2.7811e+06	2.07116e+06	3.5669e+06	2.37192e+06	2.96758e+06	3.0678e+06	1.67397e+06	3.1667e+06	1.50851e+06	2.52649e+06	1.32355e+06	2.25948e+06	2.3266e+06	1.89362e+06	2.08145e+06
Com_22764_pos	Naringin dihydrochalcone	C27 H34 O14	582.193	14.163	No results	No results	Full match	2.30683e+06	681283	682093	2.26463e+06	3.1105e+06	1.03545e+06	5.36824e+06	7.78289e+06	5.31627e+06	3.18773e+06	3.51794e+06	3.4061e+06	692693	675336	663408
Com_442_pos	Leucylproline	C11 H20 N2 O3	228.148	8.852	No results	No results	Full match	7.13505e+06	5.70484e+06	5.51777e+06	4.60283e+06	8.6228e+06	7.89846e+06	1.87972e+06	1.68347e+06	1.07405e+06	2.11216e+06	7.01467e+06	2.17992e+06	2.74666e+06	3.04439e+06	3.57472e+06
Com_8294_pos	Sinapaldehyde glucoside	C17 H22 O9	370.127	6.955	Full match	No results	No results	1.51799e+09	1.48543e+09	1.61394e+09	1.69763e+09	1.50504e+09	1.18866e+09	6.16991e+08	9.99857e+08	6.55043e+08	6.73079e+08	6.09871e+08	7.15285e+08	9.53482e+08	1.0292e+09	1.03087e+09
Com_2591_pos	beta-Ionone	C13 H20 O	192.152	9.102	No results	No results	Full match	3.42931e+07	3.55767e+07	4.2302e+07	3.79319e+07	4.71629e+07	4.00114e+07	1.45212e+06	5.27507e+06	1.25905e+06	2.31434e+06	2.2441e+06	2.54062e+06	1.85035e+07	2.08308e+07	1.97034e+07
Com_974_pos	Hordatine A	C28 H38 N8 O4	550.299	14.715	No results	No results	Full match	1.87257e+08	1.44559e+08	1.15441e+08	1.19838e+08	1.39556e+08	1.56127e+08	2.48976e+08	1.76628e+08	2.77418e+08	2.10324e+08	2.48712e+08	2.11529e+08	1.94129e+08	1.76554e+08	1.84795e+08
Com_27656_pos	Ginkgolide B	C20 H24 O10	424.135	10.836	No results	No results	Full match	1.02194e+08	1.15626e+08	1.03276e+08	1.05977e+08	1.00321e+08	1.31211e+08	6.30701e+08	4.22553e+08	7.73924e+08	5.3681e+08	8.13085e+08	3.40657e+08	2.37178e+08	2.41446e+08	2.60206e+08
Com_16209_pos	Pectolinarin	C29 H34 O15	622.188	9.182	No results	No results	Full match	4.42945e+06	4.86123e+06	5.32311e+06	3.9184e+06	5.56567e+06	3.64028e+06	1.01504e+06	1.13315e+06	490610	956344	815788	1.11953e+06	2.92319e+06	3.73025e+06	2.83471e+06
Com_11731_pos	Neocnidilide	C12 H18 O2	194.131	8.279	Full match	No results	Full match	1.25187e+07	1.27628e+07	1.15559e+07	1.66483e+07	1.44111e+07	1.06251e+07	488036	737599	515450	557922	552441	558136	6.58687e+06	6.8842e+06	7.49638e+06
Com_2341_pos	Geranylacetone	C13 H22 O	194.167	10.727	No results	No results	Full match	2.72255e+07	2.83115e+07	2.67354e+07	2.20821e+07	2.81011e+07	2.47963e+07	1.54736e+07	1.28087e+07	9.00427e+06	1.59701e+07	1.42522e+07	1.65835e+07	2.03038e+07	1.91331e+07	2.17238e+07
Com_3239_pos	(3beta,9xi)-3-(beta-D-Glucopyranosyloxy)-14-hydroxycard-20(22)-enolide	C29 H44 O9	536.297	15.018	No results	No results	Full match	2.51155e+08	2.28918e+08	2.11203e+08	2.29009e+08	2.09103e+08	2.27983e+08	2.77263e+08	2.27069e+08	3.10247e+08	2.11368e+08	2.80709e+08	2.01193e+08	2.34115e+08	2.27061e+08	2.31173e+08
Com_761_pos	2,6-Diaminooimelic Acid	C7 H14 N2 O4	190.095	14.158	Full match	No results	No results	1.46208e+07	3.04412e+07	4.55349e+07	2.09055e+07	2.99838e+07	1.92346e+07	1.27695e+08	1.56399e+08	1.77096e+08	1.3361e+08	1.24539e+08	1.83778e+08	6.14925e+07	3.98052e+07	4.99959e+07
Com_17874_pos	Kinsenoside	C10 H16 O8	264.085	1.3	No results	No results	Full match	9.17223e+08	8.54123e+08	1.0394e+09	9.0833e+08	9.28956e+08	8.89907e+08	1.5132e+08	2.5791e+08	2.46554e+08	2.65972e+08	1.76334e+08	2.91084e+08	5.52841e+08	5.31955e+08	5.4036e+08
Com_16433_pos	N-Acetyl-L-leucine	C8 H15 N O3	173.106	1.58	No results	No results	Full match	6.34161e+06	5.58678e+06	4.43107e+06	6.75481e+06	5.62697e+06	4.40005e+06	1.50813e+07	1.06697e+07	1.59503e+07	1.45187e+07	1.3585e+07	1.4139e+07	7.23475e+06	9.11115e+06	9.59752e+06
Com_3433_pos	Sanggenone H	C20 H18 O6	354.111	7.751	Full match	No results	Full match	7.60324e+06	9.61977e+06	8.35025e+06	8.05459e+06	7.45865e+06	6.58879e+06	1.07156e+07	1.39124e+07	9.27471e+06	7.98007e+06	7.40325e+06	1.06876e+07	9.06518e+06	1.05037e+07	8.72418e+06
Com_18437_pos	Flavanone	C15 H12 O2	224.084	9.636	No results	No results	Full match	8.05204e+07	7.92854e+07	1.07789e+08	1.58067e+08	1.35668e+08	1.57744e+08	1.7878e+07	2.14055e+07	1.0819e+07	1.68827e+07	2.00469e+07	1.69577e+07	6.40009e+07	6.81691e+07	6.31307e+07
Com_14552_pos	Neohesperidin dihydrochalcone	C28 H36 O15	612.204	11.745	No results	No results	Full match	1.22798e+07	1.32266e+07	6.84377e+06	1.21542e+07	7.84021e+06	5.82743e+06	1.50992e+06	1.20842e+06	1.32152e+06	1.42704e+06	1.35188e+06	1.41068e+06	7.83105e+06	6.76172e+06	7.85262e+06
Com_24785_pos	Palmatrubine	C20 H20 N O4	338.138	8.149	Full match	No results	Full match	2.0701e+07	1.69752e+07	2.08883e+07	1.89278e+07	1.70486e+07	1.59636e+07	514435	334789	571385	1.17022e+06	944713	507799	1.16653e+07	1.12521e+07	1.08115e+07
Com_1664_pos	DL-α-Aminocaprylic acid	C8 H17 N O2	159.126	11.566	No results	No results	Full match	5.17357e+06	5.93226e+06	6.22732e+06	6.50658e+06	7.16756e+06	5.08067e+06	3.28695e+06	4.01692e+06	3.18984e+06	3.95743e+06	3.13257e+06	3.69255e+06	4.82845e+06	5.23876e+06	6.5282e+06
Com_22324_pos	Pheophorbide A	C35 H36 N4 O5	592.268	8.851	Full match	No results	Full match	3.56373e+08	3.4465e+08	3.98255e+08	2.42419e+08	3.95803e+08	3.81017e+08	1.8865e+07	3.68022e+07	1.75603e+07	1.73589e+07	1.69579e+07	5.47381e+07	2.13667e+08	2.05835e+08	2.05898e+08
Com_16008_pos	Mogroside Ive	C54 H92 O24	1124.6	13.505	No results	No results	Full match	9.6391e+06	6.97334e+06	8.19082e+06	8.28804e+06	5.95058e+06	5.07331e+06	819458	955476	792714	658966	870461	930535	6.1071e+06	6.67178e+06	5.93424e+06
Com_591_pos	Ginsenoside C-K	C36 H62 O8	622.445	10.658	No results	No results	Full match	3.59465e+06	5.52981e+06	3.06203e+06	4.20983e+06	6.03011e+06	6.95449e+06	1.97764e+07	8.47724e+06	1.86267e+07	1.16028e+07	1.25695e+07	1.48298e+07	6.50042e+06	1.02417e+07	6.41429e+06
Com_4170_pos	Salvinorin A	C23 H28 O8	432.179	14.464	No results	No results	Full match	1.35729e+09	1.01977e+09	1.27489e+09	1.15354e+09	1.12127e+09	9.08698e+08	3.65026e+08	1.1249e+09	3.97191e+08	8.4459e+08	6.97956e+08	1.36318e+09	9.90422e+08	9.75841e+08	1.07442e+09
Com_8322_pos	Isovanillin	C8 H8 O3	152.047	14.012	Full match	No results	Full match	1.38877e+08	6.72465e+07	7.58703e+07	7.58102e+07	6.27582e+07	3.26524e+07	4.60863e+06	1.51656e+07	2.09827e+06	4.06574e+06	2.04009e+06	7.83137e+06	4.44062e+07	5.30882e+07	3.98844e+07
Com_35370_pos	Isoliquiritin	C21 H22 O9	418.127	12.683	No results	No results	Full match	4.25228e+07	3.07274e+07	4.33943e+07	3.07757e+07	4.69664e+07	3.3059e+07	1.1076e+07	8.33971e+06	8.40577e+06	7.38946e+06	9.50506e+06	8.54291e+06	3.19588e+07	3.18674e+07	3.39648e+07
Com_27467_pos	PolygalaxanthoneⅤ	C26 H30 O15	582.158	9.574	No results	No results	Full match	2.58252e+06	2.65971e+06	2.00473e+06	2.58666e+06	2.66887e+06	2.45662e+06	1.67065e+06	1.85484e+06	1.13771e+06	1.34427e+06	1.22876e+06	1.91436e+06	2.02995e+06	2.07929e+06	2.77191e+06
Com_6488_pos	Sorbic acid	C6 H8 O2	112.052	7.879	No results	No results	Full match	6.09824e+06	4.71331e+06	5.37261e+06	4.97532e+06	4.72956e+06	5.17871e+06	335798	323121	341385	318510	335404	347865	4.16655e+06	3.00138e+06	4.29665e+06
Com_28704_pos	7-O-Methylaloeresin A	C29 H30 O11	554.179	12.562	No results	No results	Full match	5.60922e+07	5.28325e+07	5.44586e+07	4.89672e+07	5.45536e+07	5.50944e+07	7.73637e+07	5.89819e+07	7.8666e+07	6.92521e+07	6.34627e+07	7.12964e+07	5.27558e+07	6.53733e+07	3.14292e+07
Com_16899_pos	Caffeic acid O-glucoside	C15 H18 O9	342.096	6.035	No results	No results	Full match	2.49941e+06	3.74597e+06	3.37325e+06	4.1097e+06	2.86438e+06	3.14027e+06	3.02332e+06	4.46404e+06	4.15683e+06	3.64495e+06	3.16154e+06	4.38211e+06	3.56105e+06	2.90374e+06	2.65598e+06
Com_15951_pos	Cantharidin	C10 H12 O4	196.074	7.326	No results	No results	Full match	2.42811e+06	2.37041e+06	2.75494e+06	3.68445e+06	2.99799e+06	2.3968e+06	5.30581e+06	1.32148e+07	1.34639e+06	1.16841e+07	6.22098e+06	7.66266e+06	5.69772e+06	5.35465e+06	5.06273e+06
Com_23145_pos	Pinoresinol-glucoside	C26 H32 O11	520.194	1.354	No results	No results	Full match	4.23473e+06	4.17868e+06	4.00324e+06	4.65087e+06	4.76102e+06	4.35237e+06	1.44591e+07	8.92086e+06	1.30259e+07	1.55326e+07	1.84986e+07	1.73921e+07	7.43032e+06	7.92727e+06	6.58363e+06
Com_5741_pos	Dodecanedioic Aicd	C12 H22 O4	230.152	9.597	No results	No results	Full match	5.97712e+06	5.48059e+06	3.95518e+06	6.30206e+06	4.79109e+06	5.34374e+06	3.76512e+06	6.68334e+06	3.30779e+06	3.7928e+06	4.03306e+06	9.21178e+06	3.86908e+06	4.76104e+06	5.20881e+06
Com_7316_pos	Ginkgolide	C20 H24 O9	408.142	11.367	No results	No results	Full match	1.09808e+07	1.89979e+07	8.69784e+07	1.34094e+07	2.48671e+07	2.17382e+07	4.49276e+06	1.82668e+06	1.41605e+06	5.16909e+06	3.54276e+06	5.23848e+06	2.03309e+07	2.11087e+07	2.20589e+07
Com_19621_pos	Tracheloside +NH3	C27 H34 O12	550.206	9.258	No results	No results	Full match	5.64314e+07	4.58834e+07	5.99942e+07	5.86286e+07	5.59534e+07	5.21262e+07	5.34878e+06	1.63306e+06	1.40745e+06	5.64873e+06	5.15411e+06	3.93848e+06	2.9853e+07	2.40335e+07	2.87455e+07
Com_39226_pos	Topotecan	C23 H23 N3 O5	421.163	13.132	No results	No results	Full match	9.60779e+06	9.10099e+06	1.14902e+07	9.947e+06	1.15013e+07	1.05364e+07	3.44949e+06	2.75411e+06	3.26705e+06	2.96956e+06	3.52761e+06	2.77063e+06	6.41228e+06	6.12468e+06	4.06508e+06
Com_9595_pos	Hederagenin	C30 H48 O4	472.356	6.718	No results	No results	Full match	554462	429073	486079	243203	616665	472269	1.15007e+06	1.53944e+06	1.28404e+06	994601	737983	825852	955011	766022	1.07274e+06
Com_14367_pos	Wilforlide A	C30 H46 O3	454.344	11.744	No results	No results	Full match	9.66517e+06	1.68287e+07	2.49297e+07	1.12363e+07	1.36999e+07	3.60822e+07	1.05264e+07	1.45882e+07	1.04462e+07	7.33966e+06	9.55383e+06	1.25705e+07	1.38901e+07	1.27609e+07	1.44652e+07
Com_1103_pos	Corchorifatty acid B	C18 H28 O4	308.199	11.89	No results	No results	Full match	1.19212e+07	1.13563e+07	8.81565e+06	9.85821e+06	1.25656e+07	1.27143e+07	1.15036e+07	1.74512e+07	1.00109e+07	1.32885e+07	1.79697e+07	1.35124e+07	1.06376e+07	1.714e+07	1.02758e+07
Com_20666_pos	Ganoderic Acid C2(Sh)	C30 H46 O7	518.322	12.073	No results	No results	Full match	2.08248e+08	3.02468e+08	6.1099e+08	3.51317e+08	6.43179e+08	5.02505e+08	1.68428e+07	1.87442e+07	1.17532e+07	1.27402e+07	1.34418e+07	1.77702e+07	4.03284e+08	3.3688e+08	3.49491e+08
Com_8803_pos	Schizandrol B	C23 H28 O7	416.184	14.288	No results	No results	Full match	1.00953e+07	9.73042e+06	9.75127e+06	1.03585e+07	9.86764e+06	9.89138e+06	2.52895e+06	2.03239e+06	1.37655e+06	1.49063e+06	1.88789e+06	1.84366e+06	7.01195e+06	7.61035e+06	6.66281e+06
Com_16379_pos	N', N''-DiFeruloylspermidine	C27 H35 N3 O6	497.254	12.932	No results	No results	Full match	1.90373e+07	1.66635e+07	1.52398e+07	1.91105e+07	1.94976e+07	1.4855e+07	5.15933e+07	1.22829e+07	3.05021e+07	1.40602e+07	1.43051e+07	7.61849e+06	1.65368e+07	1.65398e+07	1.76983e+07
Com_6178_pos	N-Acetylornithine	C7 H14 N2 O3	174.101	10.428	No results	No results	Full match	2.1993e+06	2.88841e+06	3.84561e+06	3.92064e+06	2.92677e+06	3.71388e+06	3.10288e+06	1.39996e+07	3.63062e+06	1.21963e+07	2.21017e+06	4.92288e+06	6.90659e+06	3.59258e+06	6.15932e+06
Com_30934_pos	Fargesin	C21 H22 O6	370.141	2.404	Full match	No results	Full match	6.87217e+07	5.35094e+07	6.94073e+07	7.31444e+07	7.22993e+07	6.44658e+07	2.55954e+07	3.15882e+07	2.5715e+07	2.87758e+07	2.2789e+07	3.08494e+07	4.6486e+07	5.37905e+07	4.99881e+07
Com_2295_pos	1-O-b-D-glucopyranosyl sinapate	C17 H22 O10	386.122	13.486	No results	No results	Full match	4.5262e+06	3.06284e+06	3.35531e+06	2.78891e+06	3.90128e+06	2.65842e+06	449823	411705	485211	393401	517978	460483	1.55467e+06	2.27221e+06	2.58492e+06
Com_2892_pos	Oleoyl ethanolamide	C20 H39 N O2	325.298	7.63	No results	No results	Full match	9.10334e+06	8.70408e+06	9.4177e+06	4.8718e+06	7.22437e+06	8.78257e+06	1.54034e+08	8.42794e+07	1.90771e+08	9.80059e+07	2.03257e+08	3.03523e+08	5.41241e+07	5.25109e+07	5.76691e+07
Com_1970_pos	Salicylic acid O-glucoside	C13 H16 O8	300.085	14.954	Full match	No results	No results	1.39214e+08	1.19812e+08	4.74426e+07	8.93115e+07	3.93628e+07	6.60267e+07	1.02425e+08	1.80569e+08	7.83258e+07	1.20319e+08	6.50619e+07	8.71859e+07	8.3043e+07	7.73471e+07	8.154e+07
Com_23691_pos	4'-Demethylepipodophyllotoxin	C21 H20 O8	400.117	7.427	No results	No results	Full match	4.87528e+06	4.71761e+06	6.31755e+06	3.99414e+06	6.67257e+06	6.63864e+06	5.96848e+07	1.37524e+07	5.45058e+07	3.89005e+07	3.64109e+08	4.07818e+07	3.05081e+07	2.94808e+07	3.37485e+07
Com_19607_pos	7-Demethylsuberosin	C14 H14 O3	230.094	10.284	No results	No results	Full match	2.95373e+06	3.96231e+06	2.84536e+06	4.8725e+06	4.87079e+06	3.23751e+06	5.13528e+06	6.93612e+06	4.58006e+06	7.69715e+06	2.67443e+06	7.44011e+06	5.04848e+06	4.96809e+06	4.66782e+06
Com_14804_pos	O-Phospho-L-serine	C3 H8 N O6 P	185.009	11.776	No results	No results	Full match	8.71475e+06	6.49022e+06	7.9575e+06	1.17845e+07	8.21254e+06	6.40872e+06	1.17931e+06	925835	1.05583e+06	1.06084e+06	1.09394e+06	1.14152e+06	7.07424e+06	4.94124e+06	4.4353e+06
Com_4665_pos	3-Phenylpropanoic acid	C9 H10 O2	150.068	1.227	No results	No results	Full match	9.48835e+06	1.47478e+07	1.42289e+07	1.76405e+07	1.89143e+07	1.70157e+07	5.6313e+06	6.20004e+06	3.53969e+06	6.1429e+06	5.10024e+06	5.06042e+06	9.98092e+06	7.91851e+06	6.93942e+06
Com_11004_pos	Chlorogenic acid	C16 H18 O9	336.085	11.037	No results	No results	Full match	8.75701e+07	9.44022e+07	1.0076e+08	9.25568e+07	1.1038e+08	7.73516e+07	2.12247e+07	1.80247e+07	2.01487e+07	1.78261e+07	1.95926e+07	2.05242e+07	5.2584e+07	6.47678e+07	6.68817e+07
Com_11770_pos	Lumichrome	C12 H10 N4 O2	242.079	8.148	Invalid mass	No results	No match	2.0233e+07	1.71887e+07	2.97367e+07	2.2315e+07	3.1011e+07	2.77804e+07	955324	943770	1.05447e+06	1.0134e+06	788868	1.69076e+06	1.43442e+07	1.39406e+07	1.40065e+07
Com_7558_pos	N-Acetylaspartate	C6 H9 N O5	175.048	7.336	No results	No results	Full match	1.68419e+07	1.6247e+07	1.95594e+07	1.97665e+07	2.79404e+07	1.92203e+07	1.87787e+06	2.24112e+06	3.78013e+06	1.82781e+06	2.12027e+06	3.12759e+06	1.0321e+07	1.17766e+07	1.03344e+07
Com_11946_pos	Ganoderic Acid C6	C30 H42 O8	530.286	2.384	No results	No results	Full match	3.72458e+07	4.87548e+07	4.37424e+07	4.68571e+07	5.46089e+07	5.01942e+07	2.31743e+07	1.86893e+07	2.23385e+07	2.28399e+07	2.71478e+07	3.22729e+07	3.08351e+07	3.64888e+07	3.97919e+07
Com_34941_pos	2-Isopropylmalic acid	C7 H12 O5	176.069	13.83	No results	No results	Full match	1.62921e+07	8.2171e+06	1.21503e+07	2.78974e+07	1.29796e+07	4.98345e+06	1.17461e+06	1.77592e+06	1.26895e+06	1.26939e+06	1.2912e+06	1.36173e+06	4.97974e+06	9.40549e+06	6.53897e+06
Com_8014_pos	Butylidenephthalide	C12 H12 O2	188.084	5.478	No results	No results	Full match	2.90809e+06	1.84365e+06	3.08844e+06	2.14499e+06	2.13877e+06	2.54132e+06	1.67139e+06	1.70555e+06	2.0083e+06	1.28452e+06	1.36969e+06	1.87681e+06	1.71166e+06	2.20791e+06	2.58282e+06
Com_24924_pos	Farrerol	C17 H16 O5	300.1	11.75	No results	No results	Full match	4.38834e+07	4.39673e+07	3.42634e+07	5.09246e+07	4.06855e+07	1.90261e+07	2.03995e+06	1.89888e+06	2.18932e+06	2.58414e+06	1.55057e+06	2.1257e+06	3.53609e+07	2.37449e+07	3.51471e+07
Com_20604_pos	Arctigenin	C21 H24 O6	372.158	7.728	No results	No results	Full match	6.97932e+06	5.45682e+06	5.35332e+06	7.07272e+06	7.08166e+06	6.23794e+06	2.49266e+06	5.59768e+06	1.82391e+06	4.92899e+06	3.5288e+06	4.51967e+06	3.96693e+06	5.58381e+06	4.23519e+06
Com_2601_pos	Palmitoleic Acid	C16 H30 O2	276.207	9.818	No results	No results	Full match	4.11725e+06	4.63534e+06	2.48814e+06	4.88347e+06	1.04744e+07	4.41238e+06	1.98983e+06	2.96952e+06	1.54034e+06	2.38449e+06	2.54369e+06	2.30259e+06	3.15348e+06	3.71955e+06	3.73257e+06
Com_14589_pos	Ethyl Gallate	C9 H10 O5	198.053	14.291	Invalid mass	No results	No results	1.9457e+08	1.84126e+08	2.25224e+08	2.17609e+08	2.37771e+08	1.83691e+08	860713	1.01578e+06	824659	667905	800601	735330	1.6834e+08	1.92057e+08	2.18543e+08
Com_24662_pos	Medicarpin	C16 H14 O4	270.089	1.324	No results	No results	Full match	1.14912e+07	1.13262e+07	9.60342e+06	1.33818e+07	1.26621e+07	1.00821e+07	2.31331e+07	1.1882e+07	1.99161e+07	1.52242e+07	1.71361e+07	1.93641e+07	1.54499e+07	1.45634e+07	1.24893e+07
Com_7405_pos	THC	C21 H30 O2	314.225	7.883	No results	Full match	Full match	7.80079e+06	4.88779e+06	5.64034e+06	5.44605e+06	6.79853e+06	5.68951e+06	1.24787e+06	1.95062e+06	1.07146e+06	1.26225e+06	1.64842e+06	2.78525e+06	4.21886e+06	4.24803e+06	4.83251e+06
Com_10412_pos	Dihydroactindiolide	C11 H16 O2	180.115	14.569	Full match	No results	No results	4.92585e+07	4.65758e+07	5.68297e+07	5.29117e+07	5.63164e+07	4.88168e+07	9.29331e+06	1.89364e+07	8.11907e+06	9.12881e+06	9.44311e+06	1.65601e+07	3.56571e+07	3.80586e+07	2.9504e+07
Com_1234_pos	1,6-Anhydro-beta-D-Glucopyranose	C6 H10 O5	162.053	13.253	No results	No results	Full match	3.30323e+07	3.29379e+07	2.97696e+07	3.43618e+07	3.22203e+07	2.6951e+07	1.63338e+07	2.02549e+07	1.54647e+07	2.09636e+07	1.55191e+07	2.23151e+07	2.19799e+07	2.47103e+07	1.9623e+07
Com_8981_pos	Ethyl 4-hydroxybenzoate	C9 H10 O3	166.063	12.04	No results	No results	Full match	2.34287e+08	1.89988e+08	1.88677e+08	1.73989e+08	1.6387e+08	1.7706e+08	6.06241e+08	4.67628e+08	6.40659e+08	5.29014e+08	5.2895e+08	5.4765e+08	3.33199e+08	3.83715e+08	3.92787e+08
Com_17793_pos	Threonyl carbamoyl adenosine	C15 H20 N6 O8	412.135	5.577	No results	No results	Full match	2.31325e+07	2.07734e+07	2.29135e+07	2.19601e+07	2.43678e+07	2.08396e+07	2.51271e+07	3.67097e+07	2.49181e+07	3.54368e+07	2.88737e+07	2.92216e+07	2.37258e+07	2.42532e+07	2.40665e+07
Com_4387_pos	Bruceine D	C20 H26 O9	410.158	7.468	No results	No results	Full match	8.8096e+06	1.30212e+07	8.96318e+06	1.41462e+07	8.92997e+06	1.1321e+07	1.20694e+07	8.4133e+06	1.47519e+07	9.19001e+06	1.05787e+07	1.32226e+07	1.11085e+07	1.15789e+07	1.22867e+07
Com_21420_pos	Dihydroartemisinin	C15 H24 O5	284.163	9.456	No results	No results	Full match	8.62207e+07	7.63216e+07	9.32343e+07	2.53924e+07	1.21031e+08	5.27231e+07	4.85027e+06	2.80441e+06	2.69561e+06	4.10073e+06	5.03736e+06	7.16139e+06	4.84285e+07	5.32421e+07	5.20955e+07
Com_6946_pos	Isomucronulatol-7-O-glucoside	C23 H28 O10	464.166	10.33	No results	No results	Full match	6.24563e+06	4.94843e+06	7.10141e+06	5.01853e+06	5.87981e+06	6.05673e+06	5.48676e+06	3.39459e+06	5.51591e+06	7.25949e+06	1.07215e+07	3.62493e+06	5.66169e+06	6.47064e+06	4.99995e+06
Com_17644_pos	Coptisine	C19 H14 N O4	320.093	9.862	No results	No results	Full match	3.57772e+07	3.67926e+07	4.65998e+07	6.30199e+07	5.29194e+07	5.29242e+07	1.72596e+06	1.77114e+06	637188	1.23716e+06	1.74668e+06	2.52175e+06	2.5103e+07	2.77674e+07	2.69038e+07
Com_39022_pos	Riboflavin-5'-monophosphate	C17 H21 N4 O9 P	456.105	7.817	No results	No results	Full match	1.39407e+07	1.24661e+07	1.15671e+07	1.43553e+07	1.2951e+07	1.07193e+07	3.65031e+06	1.18809e+07	4.05823e+06	1.0055e+07	6.26476e+06	6.27649e+06	6.84065e+06	6.9585e+06	8.67181e+06
Com_11751_pos	Atractylenolide I	C15 H18 O2	230.131	6.743	No results	No results	Full match	1.33953e+06	1.28865e+06	1.54006e+06	1.84171e+06	1.37842e+06	1.43179e+06	238166	263832	270219	211684	255381	318963	857548	683599	846272
Com_18770_pos	Poncirin	C28 H34 O14	594.193	12.743	No results	No results	Full match	2.61407e+07	2.41842e+07	2.20326e+07	2.86635e+07	2.67172e+07	2.15133e+07	7.78397e+06	6.08068e+06	8.03829e+06	1.3511e+07	1.54783e+07	6.15583e+06	1.84434e+07	1.70594e+07	1.77664e+07
Com_4574_pos	Feruloylputrescine	C14 H20 N2 O3	264.148	9.031	Full match	No results	Full match	1.35185e+07	1.2612e+07	9.91402e+06	1.24782e+07	7.03123e+06	9.7406e+06	524304	580317	539317	708633	573736	656028	5.37225e+06	7.01387e+06	4.26576e+06
Com_3_pos	Oleamide	C18 H35 N O	281.272	7.082	No results	No results	Full match	2.39862e+07	2.74989e+07	4.2748e+07	3.50838e+07	3.72964e+07	3.64461e+07	2.71658e+07	9.94293e+07	1.74968e+07	8.95418e+07	1.29311e+07	3.94883e+07	4.24243e+07	4.30314e+07	4.581e+07
Com_699_pos	Indole	C8 H7 N	117.058	15.019	Full match	No results	Full match	100804698517	9.15534e+10	7.46525e+10	8.09148e+10	8.07916e+10	8.33436e+10	9.10487e+10	7.70374e+10	101076145155	8.11471e+10	9.93804e+10	71666749606	84046418923	8.6917e+10	8.85491e+10
Com_35871_pos	3-O-p-coumaroyl shikimic acid O-hexoside	C22 H26 O12	482.141	6.634	Full match	No results	Full match	6.61827e+08	6.25282e+08	6.61881e+08	5.63253e+08	5.88186e+08	5.93592e+08	3.37873e+08	9.32771e+08	3.34137e+08	7.67223e+08	6.22815e+08	9.68759e+08	5.97752e+08	6.23894e+08	6.3549e+08
Com_8676_pos	Cimifugin	C16 H18 O6	306.111	6.514	No results	No results	Full match	2.36905e+06	2.41366e+06	1.08094e+06	2.20102e+06	2.61257e+06	2.28464e+06	2.47027e+06	1.61057e+06	1.38186e+06	1.74301e+06	1.48902e+06	1.16346e+06	1.97043e+06	2.14997e+06	2.0244e+06
Com_25151_pos	Arctiin	C27 H34 O11	534.21	9.307	No results	No results	Full match	4.18904e+07	3.772e+07	4.24657e+07	4.50622e+07	4.42487e+07	4.06535e+07	2.21048e+06	4.87724e+06	2.3007e+06	3.04346e+06	3.37799e+06	4.58584e+06	2.34232e+07	2.44472e+07	2.2425e+07
Com_13821_pos	Lobetyolin +HCOOH	C21 H30 O10	442.184	13.547	No results	No results	Full match	6.07627e+06	5.53625e+06	4.94706e+06	4.61537e+06	6.93806e+06	3.07753e+06	2.78352e+06	2.34227e+06	3.49415e+06	1.71056e+06	2.42017e+06	2.18235e+06	3.13459e+06	2.6461e+06	2.2083e+06
Com_9252_pos	Nardosinone	C15 H22 O3	250.156	10.986	No results	No results	Full match	5.93932e+06	1.08097e+07	2.28447e+07	1.41936e+07	1.46832e+07	1.13809e+07	5.08586e+06	3.43848e+06	4.80496e+06	3.75374e+06	4.48429e+06	3.98034e+06	9.91435e+06	1.63147e+07	9.60423e+06
Com_4808_pos	Docosahexaenoic acid	C22 H32 O2	328.24	12.652	No results	No results	Full match	3.02663e+07	3.11936e+07	3.73537e+07	3.44555e+07	3.99817e+07	3.34762e+07	1.75125e+07	1.33408e+07	1.85861e+07	1.36038e+07	1.33605e+07	1.43411e+07	1.7951e+07	2.78442e+07	2.19017e+07
Com_29505_pos	Schisanhenol	C23 H30 O6	402.205	13.961	Full match	No results	No results	1.29891e+07	2.65518e+07	2.24843e+07	1.05124e+07	1.55891e+07	1.00358e+08	7.03444e+06	1.69885e+07	7.24834e+06	1.18616e+07	8.71704e+06	1.11146e+07	3.28389e+07	2.88203e+07	2.96861e+07
Com_14019_pos	Kuwanon A	C25 H24 O6	420.156	10.809	No results	No results	Full match	2.75689e+06	4.86403e+06	2.94573e+06	3.44586e+06	4.25011e+06	2.57401e+06	1.61256e+06	1.2021e+06	1.6203e+06	1.2661e+06	1.28393e+06	1.31814e+06	2.7263e+06	2.63899e+06	4.57571e+06
Com_13831_pos	Methylophiopogonanone A	C19 H18 O6	342.111	11.695	No results	No results	Full match	8.7694e+06	2.12114e+07	4.0552e+06	1.23568e+07	1.31991e+07	3.08616e+06	1.77625e+06	1.87328e+06	1.73065e+06	2.18788e+06	1.83544e+06	1.64488e+06	8.94086e+06	9.18821e+06	8.37761e+06
Com_15804_pos	Coniferyl Alcohol	C10 H12 O3	180.079	9.264	No results	No results	Full match	7.41921e+06	5.2432e+06	2.27831e+07	6.352e+06	7.15609e+06	5.35571e+06	2.19118e+06	2.80808e+06	1.1975e+06	2.9071e+06	1.48673e+06	2.38484e+06	4.86319e+06	4.5924e+06	4.42559e+06
Com_17608_pos	N4-Acetylcytidine	C11 H15 N3 O6	285.096	1.348	No results	No results	Full match	1.48283e+07	1.2e+07	1.18781e+07	1.19982e+07	1.70093e+07	9.47548e+06	2.88513e+06	1.64596e+06	2.44612e+06	1.8895e+06	1.92075e+06	2.10452e+06	8.71295e+06	6.80007e+06	8.13614e+06
Com_8055_pos	LPE 16:1	C21 H42 N O7 P	451.27	5.623	Full match	No results	No results	8.38196e+06	1.17969e+07	8.15569e+06	1.3755e+07	1.13208e+07	9.18795e+06	1.57217e+07	1.03852e+07	1.63667e+07	1.10025e+07	1.52672e+07	1.21561e+07	1.08019e+07	1.28697e+07	1.39717e+07
Com_11130_pos	Artemisinin	C15 H22 O5	586.274	14.22	No results	Full match	No results	2.11792e+07	3.14277e+07	5.2952e+07	2.91438e+07	2.71036e+07	3.3033e+07	7.21938e+06	2.12826e+07	8.17092e+06	6.19044e+06	6.88432e+06	1.60872e+07	2.82484e+07	2.11735e+07	2.55908e+07
Com_34521_pos	Polygalaxanthone III	C25 H28 O15	568.141	13.73	Invalid mass	No results	No results	3.01803e+07	3.10809e+07	2.14945e+07	1.09254e+07	2.48113e+07	1.81588e+07	1.84632e+06	3.76957e+06	2.31186e+06	1.31068e+06	1.93385e+06	1.90361e+06	1.96119e+07	2.00559e+07	2.39129e+07
Com_13296_pos	5-Methylcytidine	C10 H15 N3 O5	257.102	7.414	No results	No results	Full match	1.2823e+06	2.00546e+06	2.45828e+06	1.33521e+06	3.00649e+06	2.67788e+06	309622	290086	311139	284997	303622	319140	1.29288e+06	1.29402e+06	1.61312e+06
Com_9799_pos	Sesamoside +HCOOH	C17 H24 O12	420.127	2.243	No results	No results	Full match	1.77042e+07	1.80469e+07	2.28199e+07	1.91504e+07	2.27811e+07	1.78989e+07	1.376e+07	1.55025e+07	1.45788e+07	1.31365e+07	1.30699e+07	1.33759e+07	1.54891e+07	1.70753e+07	1.52153e+07
Com_3139_pos	Pyrrole-2-Carboxylic Acid	C5 H5 N O2	111.032	12.86	No results	No results	Full match	1.10471e+07	1.09901e+07	1.24244e+07	1.09742e+07	1.23895e+07	1.21071e+07	3.8742e+07	2.6469e+07	3.16607e+07	3.31424e+07	4.07323e+07	2.93888e+07	2.1227e+07	2.12989e+07	2.04222e+07
Com_11290_pos	3-Hydroxy-glabrol	C25 H28 O5	408.192	1.283	No results	No results	Full match	1.5726e+08	1.54601e+08	1.12079e+08	1.24607e+08	1.22113e+08	1.17758e+08	1.65551e+08	1.40087e+08	1.66799e+08	1.42078e+08	1.68161e+08	2.05652e+08	1.41558e+08	1.57296e+08	1.40831e+08
Com_1598_pos	10-Deacetylbaccatin III+HCOOH	C29 H36 O10	544.231	9.376	No results	No results	Full match	2.13945e+07	1.78921e+07	2.85936e+07	2.91076e+06	2.9804e+07	3.14006e+06	3.98446e+06	2.59152e+07	3.99382e+06	1.55749e+07	5.40393e+06	1.28988e+07	1.93627e+07	1.95723e+07	1.93725e+07
Com_4249_pos	Corticosterone	C21 H30 O4	346.215	13.3	No results	No results	Full match	3.03568e+08	2.67153e+08	4.50591e+08	4.03976e+08	3.54332e+08	2.85358e+08	1.66188e+07	1.30601e+07	3.95843e+06	7.54741e+06	3.79063e+06	5.03717e+06	1.69202e+08	1.88465e+08	1.69904e+08
Com_29105_pos	(10)-Gingerol	C21 H34 O4	350.246	13.961	Full match	No results	No match	7.68816e+06	6.65116e+06	1.11591e+07	1.14703e+07	8.57226e+06	1.30218e+07	9.47647e+07	3.84319e+07	1.31618e+08	4.31047e+07	1.39172e+08	5.29094e+07	1.44503e+07	1.34571e+07	1.19026e+07
Com_13188_pos	Isorhoifolin	C27 H30 O14	578.162	10.725	No results	No results	Full match	4.26143e+06	3.46787e+06	5.28684e+06	4.75905e+06	4.28692e+06	3.95061e+06	2.60881e+06	3.38278e+06	2.42661e+06	2.73042e+06	2.43347e+06	2.86683e+06	3.2509e+06	3.65596e+06	2.56883e+06
Com_19925_pos	Protopanaxatriol	C30 H52 O4	476.386	10.495	No results	No results	Full match	2.48457e+07	2.1816e+07	1.43158e+07	2.24631e+07	1.79751e+07	1.58574e+07	1.51552e+06	1.0048e+06	1.14824e+06	1.31973e+06	956183	990122	1.23898e+07	9.62587e+06	1.33481e+07
Com_16737_pos	Levistilide A	C24 H28 O4	380.2	14.229	No results	No results	Full match	3.14782e+06	6.20722e+06	4.6233e+06	4.57896e+06	5.1235e+06	792979	1.67344e+06	9.78368e+06	2.71913e+06	1.45822e+06	2.00413e+06	8.13908e+06	3.30284e+06	4.40593e+06	2.92368e+06
Com_16778_pos	Nerol	C10 H18 O	154.136	15.041	No results	No results	Full match	1.1579e+07	1.05955e+07	1.25023e+07	6.34323e+06	8.1002e+06	9.5902e+06	1.35368e+07	3.87218e+06	1.78406e+07	1.15183e+07	1.00911e+07	1.18282e+07	1.19269e+07	9.83637e+06	1.21168e+07
Com_251_pos	Citraconic Acid	C5 H6 O4	130.027	12.321	No results	No results	Full match	8.9413e+06	7.47786e+06	9.87394e+06	8.80981e+06	8.8232e+06	7.86673e+06	5.90457e+06	1.33846e+07	7.27339e+06	7.95362e+06	9.16285e+06	8.68546e+06	8.0031e+06	7.42387e+06	9.13057e+06
Com_30846_pos	Arctigenin-4'-O-beta-Gentiobioside	C33 H44 O16	696.26	1.258	No results	No results	Full match	2.48866e+09	2.41902e+09	3.14426e+09	2.69857e+09	2.59674e+09	2.596e+09	4.63442e+08	6.66233e+08	4.51183e+08	7.64158e+08	4.99159e+08	6.57157e+08	1.3886e+09	1.48206e+09	1.55757e+09
Com_16636_pos	5-Methyltetrahydrofolic acid	C20 H25 N7 O6	459.183	10.288	No results	No results	Full match	3.79493e+06	3.61226e+06	4.5377e+06	3.69075e+06	3.38827e+06	3.82964e+06	663265	729870	665224	658634	585927	685983	2.89865e+06	2.12182e+06	2.1189e+06
Com_20026_pos	N-Feruloylagmatine	C15 H21 N4 O3	305.161	9.652	Invalid mass	No results	No results	1.03419e+07	1.14984e+07	1.66496e+07	1.36563e+07	9.1332e+06	1.39448e+07	992729	673445	318914	365491	707515	857373	6.55982e+06	7.82222e+06	9.07544e+06
Com_7494_pos	Parishin C	C32 H40 O19	728.214	10.743	No results	No results	Full match	1.02311e+07	8.48797e+06	8.22345e+06	1.13144e+07	1.06651e+07	9.06207e+06	1.77996e+06	2.24182e+06	1.89407e+06	2.28031e+06	1.84378e+06	1.7678e+06	7.42027e+06	5.88726e+06	5.90514e+06
Com_4413_pos	Polygalic acid	C29 H44 O6	488.313	8.716	No results	No results	Full match	4.76809e+07	4.4983e+07	4.70131e+07	4.58331e+07	5.5403e+07	4.46346e+07	2.81419e+06	1.84562e+06	2.34225e+06	2.16266e+06	1.35647e+06	1.68233e+06	3.17001e+07	2.85029e+07	3.11407e+07
Com_32953_pos	Tricin 4'-O-(syringyl alcohol) ether O-hexoside	C32 H34 O15	658.188	14.612	No results	No results	Full match	2.68929e+07	3.03616e+07	2.15244e+06	3.29135e+07	3.1695e+07	2.5152e+07	1.16295e+07	6.9659e+06	2.06834e+06	2.43226e+06	1.12147e+06	7.5836e+06	1.21704e+08	1.03639e+08	8.21312e+07
Com_17033_pos	Przewaquinone A	C19 H18 O4	310.121	9.179	No results	No results	Full match	646497	610870	892897	841263	710356	885891	2.83202e+06	3.04785e+06	4.06952e+06	1.90461e+06	1.91923e+06	2.63615e+06	721897	486140	543312
Com_32608_pos	Sinapyl Alcohol	C11 H14 O4	210.089	10.588	No results	No results	Full match	1.18839e+07	1.07372e+07	1.59614e+07	1.38812e+07	1.26301e+07	9.01782e+06	6.43543e+06	6.61299e+06	1.26054e+06	4.34778e+06	4.57819e+06	4.36195e+06	9.40233e+06	7.45525e+06	9.21176e+06
Com_15327_pos	Pteroside D	C21 H30 O8	410.192	14.929	No results	No results	Full match	2.72599e+06	1.7899e+06	2.96216e+06	2.89477e+06	3.61757e+06	2.40617e+06	1.95754e+06	1.41969e+06	1.76372e+06	1.62382e+06	1.93381e+06	1.39494e+06	1.87261e+06	1.99154e+06	1.83717e+06
Com_3768_pos	Glucarate O-Phosphoric acid	C6 H11 O11 P	290.004	9.009	No results	No results	Full match	1.49885e+07	1.54635e+07	1.18792e+07	1.51625e+07	1.78694e+07	1.38377e+07	1.19932e+07	6.92525e+06	1.40547e+07	7.93379e+06	1.26151e+07	1.53235e+07	1.11006e+07	1.30394e+07	1.18852e+07
Com_3836_pos	Tyrosylalanine	C12 H16 N2 O4	252.111	2.093	No results	No results	Full match	4.59609e+07	3.40167e+07	4.29832e+07	4.65227e+07	3.5858e+07	4.479e+07	1.41639e+08	7.59517e+07	1.42689e+08	1.0378e+08	1.27826e+08	1.63576e+08	6.76228e+07	6.56888e+07	8.52329e+07
Com_5538_pos	2,4-Dihydroxybenzoic acid	C7 H6 O4	154.027	6.518	Full match	No results	No results	9.67697e+07	8.66016e+07	9.47896e+07	9.9451e+07	1.04947e+08	8.59698e+07	1.18066e+08	1.26827e+08	1.29412e+08	9.4085e+07	1.0123e+08	1.13122e+08	9.48075e+07	1.00741e+08	1.02656e+08
Com_9647_pos	Maltotetraose	C24 H42 O21	688.204	5.858	Full match	No results	Full match	1.45015e+07	1.36564e+07	1.47465e+07	1.36011e+07	1.65013e+07	1.91838e+07	8.34462e+07	5.69956e+07	8.51779e+07	9.12521e+07	8.615e+07	6.52759e+07	4.2663e+07	4.52008e+07	4.48844e+07
Com_5637_pos	Salicylic acid	C7 H6 O3	138.032	1.591	Invalid mass	No results	No match	3.10164e+06	3.36767e+06	2.73862e+06	2.65239e+06	2.64988e+06	2.30377e+06	2.52437e+07	3.30094e+07	2.02151e+07	2.99518e+07	1.77422e+07	3.18575e+07	1.82129e+07	1.49216e+07	1.18282e+07
Com_1140_pos	Guanosine-3',5'-cyclic monophosphate	C10 H12 N5 O7 P	345.048	12.883	No results	No results	Full match	7.00544e+07	6.30985e+07	5.46618e+07	8.53404e+07	7.97917e+07	6.54167e+07	1.87885e+07	1.82979e+07	2.23038e+07	1.68323e+07	2.00446e+07	1.71542e+07	4.84871e+07	5.33443e+07	4.98585e+07
Com_8966_pos	Bornyl acetate	C12 H20 O2	196.146	3.606	No results	Full match	Full match	1.25255e+08	1.07922e+08	1.41712e+08	1.08038e+08	1.61751e+08	1.33686e+08	5.64498e+08	5.32884e+08	3.95036e+08	6.52786e+08	5.96024e+08	4.21295e+08	2.99468e+08	3.46658e+08	3.48155e+08
				12.323	No results	No results	Full match	5.38424e+06	4.71555e+06	8.62111e+06	5.57636e+06	6.87819e+06	5.85759e+06	4.01357e+07	2.64297e+07	4.33464e+07	4.42864e+07	4.64921e+07	2.89733e+07	9.29971e+06	1.18522e+07	1.15098e+07
