# Supplementary material for: Metabolome and transcriptome analysis reveals the molecular profiles underlying the ginseng response to rusty root symptoms
Source: BMC Plant Biol. 2021 May 13;21:215. doi: 10.1186/s12870-021-03001-w (PMC8117609; doi:10.1186/s12870-021-03001-w)
Supplement: Supplementary file 6 — Additional file 6: Table S6. Results of UHPLC–MS/MS analysis in negative ion mode. [file 12870_2021_3001_MOESM6_ESM.xlsx]

## Sheet: table S6-meta_intensity_neg
						Table S6. Results of UHPLC–MS/MS analysis in negative ion mode.
Compound_ID	Name	Formula	Molecular Weight	RT [min]	mzCloud_Results	mzVault_Results	MassList_Results	neg_GRS1	neg_GRS2	neg_GRS3	neg_GRS4	neg_GRS5	neg_GRS6	neg_HG1	neg_HG2	neg_HG3	neg_HG4	neg_HG5	neg_HG6	neg_QC1	neg_QC2	neg_QC3
Com_5212_neg	Isoferulic acid	C10 H10 O4	194.057	12.02	Full match	Full match	Full match	3.466e+07	5.44601e+07	4.30342e+07	4.29669e+07	5.55538e+07	4.30639e+07	5.25414e+06	4.29014e+06	5.14133e+06	5.25154e+06	4.96282e+06	5.17403e+06	1.68533e+07	2.06559e+07	1.82684e+07
Com_13246_neg	4-Pyridoxic acid	C8 H9 N O4	183.053	5.934	Full match	Full match	Full match	1.17919e+07	1.4849e+07	7.74567e+06	7.60329e+06	7.85886e+06	7.57457e+06	2.35931e+06	5.18262e+06	3.67128e+06	2.94294e+06	2.4096e+06	4.17593e+06	5.08144e+06	4.6569e+06	6.45473e+06
Com_196_neg	D-(-)-Fructose	C6 H12 O6	180.063	1.243	Full match	Full match	Full match	2.05016e+09	2.02214e+09	1.80443e+09	2.00098e+09	1.81642e+09	1.78208e+09	3.5183e+09	5.99575e+08	3.20158e+09	2.84259e+09	2.78007e+09	3.77671e+09	2.49227e+09	2.14715e+09	2.52491e+09
Com_815_neg	Creatine	C4 H9 N3 O2	131.069	1.309	Full match	Full match	Full match	1.25886e+06	7.62623e+08	1.26642e+06	1.77134e+06	1.39169e+06	1.20076e+06	2.32548e+06	3.46171e+06	4.62474e+06	2.41958e+06	2.27696e+06	2.8751e+06	2.76805e+06	2.93568e+06	2.16242e+06
Com_7537_neg	Uridine 5'-diphosphogalactose	C15 H24 N2 O17 P2	566.054	1.184	Full match	Full match	Full match	1.66992e+07	2.1821e+07	1.43347e+07	1.8766e+07	9.28778e+06	1.49843e+07	3.14025e+07	1.69955e+07	2.06157e+07	2.55747e+07	2.59714e+07	1.28913e+07	2.03348e+07	1.62392e+07	1.93925e+07
Com_1975_neg	Threonine	C4 H9 N O3	119.058	1.247	Full match	Full match	Full match	2.07802e+08	1.62215e+08	1.91869e+08	1.89131e+08	2.02455e+08	1.94799e+08	1.3424e+08	1.28929e+08	1.16216e+08	1.24583e+08	1.16613e+08	1.72941e+08	1.33122e+08	1.39954e+08	1.60112e+08
Com_2250_neg	β-D-Glucopyranuronic acid	C6 H10 O7	194.042	1.206	Full match	Full match	Full match	1.33936e+08	1.28239e+08	1.74798e+08	1.35339e+08	1.54999e+08	1.72309e+08	6.79907e+07	9.76782e+07	1.14799e+08	5.13572e+07	6.05002e+07	1.50082e+08	8.17815e+07	9.78671e+07	9.39469e+07
Com_14718_neg	4-Methylcatechol	C7 H8 O2	124.052	7.836	Full match	Full match	Full match	1.00566e+07	7.82822e+06	9.95644e+06	8.90053e+06	1.13388e+07	9.28571e+06	774658	978931	889519	1.03443e+06	943320	1.14796e+06	4.58398e+06	5.26418e+06	4.86491e+06
Com_4161_neg	2'-Deoxyinosine	C10 H12 N4 O4	252.085	3.664	Full match	Full match	Full match	8.67946e+07	7.24954e+07	5.33571e+07	5.31986e+07	6.31691e+07	6.19408e+07	5.59411e+06	1.79946e+07	4.99547e+06	8.16185e+06	5.70365e+06	1.38826e+07	3.22624e+07	4.89666e+07	3.38649e+07
Com_143_neg	Ornithine	C5 H12 N2 O2	132.09	1.932	Full match	Full match	No results	2.29241e+08	1.23636e+08	1.99193e+08	1.56403e+08	1.92817e+08	3.28428e+08	2.16707e+09	9.68955e+08	6.43859e+08	3.34958e+09	4.20573e+09	2.85258e+09	1.56993e+09	1.45705e+09	1.60197e+09
Com_6428_neg	(R)-3-Hydroxy myristic acid	C14 H28 O3	244.203	13.474	Full match	Full match	No results	2.67857e+07	4.28855e+07	3.91712e+07	2.9601e+07	3.66592e+07	3.91104e+07	1.3981e+07	3.44696e+07	1.6819e+07	1.48538e+07	1.20975e+07	2.34511e+07	2.45887e+07	2.67993e+07	2.63961e+07
Com_23049_neg	S-Adenosylhomocysteine	C14 H20 N6 O5 S	384.121	4.937	Full match	Full match	Full match	3.97518e+06	3.67304e+06	3.18342e+06	3.90208e+06	4.1706e+06	3.34395e+06	3.12839e+06	3.69668e+06	2.31812e+06	2.52761e+06	1.92268e+06	2.18876e+06	3.01928e+06	3.43515e+06	3.1481e+06
Com_5394_neg	D-Xylulose 5-phosphate	C5 H11 O8 P	230.018	1.197	Full match	Full match	Full match	2.92435e+07	5.59072e+07	1.28931e+07	3.59661e+07	2.40672e+07	3.45186e+07	5.06842e+07	2.34537e+07	4.13368e+07	2.21718e+07	3.63025e+07	3.88695e+07	1.40788e+07	2.76829e+07	2.71127e+07
Com_17923_neg	Trigoneoside Xb	C45 H76 O19	920.497	11.188	Full match	Full match	Full match	1.02408e+06	1.88573e+06	954811	806039	1.17062e+06	2.44706e+06	2.6587e+06	6.44006e+06	4.66864e+06	3.82022e+06	5.3313e+06	3.82421e+06	1.93807e+06	3.05672e+06	2.64955e+06
Com_960_neg	Mesaconic acid	C5 H6 O4	130.026	1.358	Full match	Full match	Full match	1.72619e+08	4.41437e+08	1.89046e+08	4.14314e+08	3.96721e+08	3.61727e+08	3.49826e+08	2.97997e+08	3.63613e+08	3.26189e+08	2.85196e+08	4.50347e+08	3.59759e+08	3.16077e+08	5.45848e+08
Com_9316_neg	D-Alanyl-D-alanine	C6 H12 N2 O3	160.084	1.248	Full match	Full match	Full match	2.40877e+07	2.44249e+07	2.42402e+07	2.49054e+07	2.3964e+07	1.86482e+07	5.73276e+06	5.96518e+06	4.93554e+06	6.57451e+06	5.07386e+06	5.48548e+06	1.36207e+07	1.13374e+07	1.36651e+07
Com_2788_neg	(2R)-2,3-Dihydroxypropanoic acid	C3 H6 O4	106.026	1.201	Full match	Full match	No results	9.93977e+07	9.07883e+07	1.02177e+08	1.12888e+08	1.30182e+08	1.21596e+08	5.70629e+07	4.76267e+07	4.69998e+07	4.44359e+07	4.375e+07	6.5607e+07	6.79109e+07	7.6783e+07	6.95935e+07
Com_7893_neg	Phenylpyruvic acid	C9 H8 O3	164.047	6.848	Full match	Full match	Full match	3.52838e+07	2.27382e+07	2.47506e+07	2.79715e+07	2.56688e+07	2.09604e+07	2.50934e+07	2.03709e+07	1.92275e+07	1.46929e+07	1.24749e+07	2.79174e+07	2.48475e+07	2.11818e+07	2.32241e+07
Com_14027_neg	9-(3-O-Methylpentofuranosyl)-1,9-dihydro-6H-purin-6-one	C11 H14 N4 O5	282.096	5.472	Full match	Full match	No results	1.04956e+07	1.01311e+07	9.95642e+06	8.70639e+06	1.23614e+07	1.18499e+07	1.63149e+06	4.68895e+06	1.8016e+06	2.37098e+06	1.28918e+06	3.17374e+06	5.62728e+06	6.18221e+06	6.22814e+06
Com_149_neg	Carnosine	C9 H14 N4 O3	226.106	1.63	Full match	Full match	No results	6.56182e+06	5.02227e+09	1.06679e+07	6.65827e+06	6.57197e+06	6.86248e+06	6.00799e+06	6.40754e+06	4.87557e+06	8.57925e+06	7.04657e+06	8.57926e+06	6.48917e+06	7.19623e+06	7.40614e+06
Com_71_neg	D-Saccharic acid	C6 H10 O8	210.037	1.158	Full match	Full match	No results	6.52925e+09	7.39399e+09	6.45371e+09	6.67053e+09	5.91894e+09	6.49335e+09	4.81394e+09	5.7915e+09	5.85227e+09	9.06575e+09	6.03187e+09	5.56101e+09	6.05839e+09	6.09053e+09	6.39797e+09
Com_12882_neg	L-(-)-3-Phenyllactic acid	C9 H10 O3	166.062	5.804	Full match	Full match	Full match	7.47308e+06	1.55262e+07	9.75016e+06	9.90369e+06	1.13488e+07	8.99843e+06	2.13508e+06	4.87612e+06	2.74401e+06	2.40508e+06	1.69035e+06	3.8228e+06	5.22229e+06	4.85696e+06	5.60783e+06
Com_9437_neg	3-Coumaric acid	C9 H8 O3	164.047	2.903	Full match	Full match	Full match	5.55765e+06	7.29765e+06	4.86824e+06	4.23651e+06	4.56941e+06	4.94444e+06	8.95466e+06	1.22276e+07	3.54921e+06	2.38447e+07	7.96473e+06	1.07779e+07	7.01616e+06	7.04065e+06	7.83219e+06
Com_10671_neg	2,5-Dihydroxybenzaldehyde	C7 H6 O3	138.031	11.605	Full match	Full match	Full match	1.99757e+07	1.70167e+07	1.5963e+07	1.71561e+07	1.93437e+07	1.64302e+07	1.8677e+06	2.66179e+06	1.91517e+06	2.64087e+06	1.99511e+06	3.07645e+06	9.06748e+06	8.12785e+06	9.98971e+06
Com_5163_neg	Cyclic ADP-ribose	C15 H21 N5 O13 P2	541.06	1.834	Full match	Full match	No results	1.61328e+06	6.14842e+07	2.30756e+06	2.43691e+06	1.60448e+06	2.17562e+06	854727	568665	548797	872383	743407	821707	1.343e+06	938632	915492
Com_96_neg	L-Anserine	C10 H16 N4 O3	240.122	2.167	Full match	Full match	Full match	5.38071e+06	8.5647e+09	4.60555e+07	1.19904e+07	8.19639e+06	6.90487e+06	9.15468e+06	4.81514e+06	5.54106e+06	5.83622e+06	7.0282e+06	6.52738e+06	5.71826e+06	7.34092e+06	6.64686e+06
Com_1927_neg	δ-Ribono-1,4-lactone	C5 H8 O5	148.037	1.119	Full match	Full match	Full match	1.74807e+08	1.43985e+08	1.01751e+08	1.25087e+08	1.51894e+08	1.57988e+08	1.26837e+08	1.4795e+08	1.9599e+08	1.77761e+08	1.17019e+08	1.65514e+08	1.48509e+08	9.02399e+07	1.64636e+08
Com_1204_neg	D-(-)-Lyxose	C5 H10 O5	150.052	1.237	Full match	Full match	Full match	2.04214e+08	1.71888e+08	1.27444e+08	1.83096e+08	2.08227e+08	1.94391e+08	2.70613e+08	2.26885e+08	3.30929e+08	1.74258e+08	2.13037e+08	4.16854e+08	2.14666e+08	2.0647e+08	2.7716e+08
Com_535_neg	5-Aminovaleric acid	C5 H11 N O2	117.079	1.393	Full match	Full match	Full match	1.05365e+09	9.40834e+08	1.13951e+09	1.06895e+09	1.1701e+09	1.06308e+09	1.66605e+08	4.15971e+08	3.10187e+08	3.52095e+08	1.4681e+08	2.04915e+08	6.64643e+08	5.97972e+08	3.28607e+08
Com_1321_neg	3-Hydroxy-3-methylglutaric acid	C6 H10 O5	162.053	1.28	Full match	Full match	Full match	2.25519e+08	2.24074e+08	2.21134e+08	2.41174e+08	2.24611e+08	1.70254e+08	3.15481e+08	2.63088e+08	2.86524e+08	2.94536e+08	2.85213e+08	3.71557e+08	2.55287e+08	2.56384e+08	2.87391e+08
Com_275_neg	D-(-)-Mannitol	C6 H14 O6	182.079	1.26	Full match	Full match	Full match	2.39754e+09	2.1216e+09	2220682040	2.72034e+09	1.9035e+09	1.75082e+09	2.27032e+08	2.47683e+08	2.55571e+08	2.79901e+08	2.28234e+08	3.21977e+08	1.13774e+09	1.10165e+09	1.21907e+09
Com_2166_neg	3-Hydroxybutyric acid	C4 H8 O3	104.047	1.331	Full match	Full match	Full match	1.23123e+08	1.71957e+08	1.28357e+08	1.4245e+08	1.36863e+08	1.14804e+08	2.24538e+07	1.01074e+08	6.10491e+07	1.81282e+08	1.21772e+08	1.1132e+08	5.98315e+07	8.54696e+07	1.1542e+08
Com_1543_neg	D-(+)-Fucose	C6 H12 O5	164.068	1.238	Full match	Full match	Full match	2.71715e+08	2.65499e+08	2.47914e+08	3.03994e+08	2.30122e+08	2.27502e+08	1.71992e+08	1.34145e+08	1.77714e+08	9.61352e+07	1.49518e+08	2.24225e+08	2.10781e+08	1.90973e+08	2.2116e+08
Com_19423_neg	Adipic acid	C6 H10 O4	146.058	13.11	Full match	Full match	Full match	361970	369057	561161	412344	491242	551597	741118	5.46561e+06	709490	1.15391e+06	597508	2.91102e+06	394845	453792	661983
Com_3645_neg	Oleoyl-L-α-lysophosphatidic acid	C21 H41 O7 P	436.258	14.378	Full match	Full match	No results	1.57791e+07	7.56972e+06	1.2629e+07	5.16944e+06	1.37187e+07	5.01821e+06	2.8599e+07	3.46835e+07	8.45913e+07	1.24937e+07	1.41568e+07	8.39998e+06	1.43945e+07	1.39446e+07	1.32885e+07
Com_198_neg	Uridine	C9 H12 N2 O6	244.069	2.049	Full match	Full match	Full match	2.7436e+09	1.76742e+09	2.47746e+09	2.96304e+09	2.7083e+09	2.79053e+09	3.48892e+09	2.50629e+09	3.12169e+09	2.82159e+09	2.70987e+09	3.43845e+09	2.26327e+09	2.7546e+09	2.7941e+09
Com_8538_neg	2-(acetylamino)-3-(1H-indol-3-yl)propanoic acid	C13 H14 N2 O3	246.1	3.516	Full match	Full match	Full match	1.23756e+07	1.23687e+07	9.52139e+06	1.05171e+07	6.18407e+06	1.43066e+07	1.3347e+07	1.55874e+07	1.27621e+07	1.4048e+07	1.17859e+07	2.8386e+07	1.1138e+07	9.78323e+06	1.26542e+07
Com_8270_neg	Cholic acid	C24 H40 O5	408.286	12.629	Full match	Full match	No results	2.37896e+06	3.12915e+07	3.68872e+06	2.38178e+06	2.31183e+06	2.45307e+06	2.38846e+06	2.17169e+06	2.47738e+06	2.6066e+06	2.303e+06	2.54135e+06	2.39263e+06	2.26719e+06	2.45512e+06
Com_1432_neg	Picolinic acid	C6 H5 N O2	123.032	1.767	Full match	Full match	Full match	1.57122e+08	3.47801e+08	1.65497e+08	1.54615e+08	1.42015e+08	2.03629e+08	1.15299e+08	1.15815e+08	7.8688e+07	1.17137e+08	1.01379e+08	1.66489e+08	1.20792e+08	1.34954e+08	1.3626e+08
Com_2224_neg	D-(+)-Arabitol	C5 H12 O5	152.068	1.278	Full match	Full match	Full match	1.73819e+08	1.62425e+08	1.48554e+08	1.72065e+08	1.55308e+08	1.75489e+08	1.15417e+08	8.00024e+07	1.12094e+08	8.78554e+07	6.40561e+07	1.06079e+08	1.08626e+08	1.14185e+08	1.27317e+08
Com_3394_neg	3-Hydroxybenzoic acid	C7 H6 O3	138.031	5.809	Full match	Full match	Full match	1.56589e+07	2.9361e+07	2.45782e+07	2.06295e+07	2.35239e+07	2.59557e+07	4.45878e+07	4.39864e+07	2.51489e+07	3.93068e+07	8.86351e+07	3.92224e+07	3.21511e+07	3.28019e+07	3.19358e+07
Com_4_neg	Citric acid	C6 H8 O7	192.027	1.133	Full match	Full match	Full match	3.02399e+10	2.59367e+10	3.08404e+10	2.95186e+10	2.90335e+10	2.92261e+10	5.16523e+10	4.08194e+10	59359894256	5.49095e+10	4.31303e+10	5.39627e+10	4.28049e+10	3.91488e+10	4.35856e+10
Com_1824_neg	1,5-Anhydro-D-glucitol	C6 H12 O5	164.068	1.364	Full match	Full match	Full match	1.81137e+08	2.07615e+08	1.91804e+08	2.39225e+08	2.17963e+08	1.82026e+08	9.96528e+07	8.5931e+07	6.88077e+07	9.79904e+07	1.0372e+08	1.09864e+08	1.01967e+08	9.98084e+07	1.19514e+08
Com_2341_neg	δ-Gluconic acid δ-lactone	C6 H10 O6	178.047	1.536	Full match	Full match	Full match	1.81288e+08	1.0894e+08	1.74003e+08	1.67916e+08	1.55142e+08	1.64147e+08	6.36677e+07	7.07523e+07	4.41995e+07	7.4201e+07	5.04697e+07	8.19553e+07	9.16692e+07	1.03738e+08	1.25097e+08
Com_316_neg	trans-Aconitic acid	C6 H6 O6	174.016	1.181	Full match	Full match	Full match	6.5132e+08	5.52062e+08	6.83967e+08	6.43456e+08	6.16086e+08	6.58264e+08	2.13487e+09	1.0365e+09	1.43835e+09	1.29952e+09	1.01757e+09	1.50177e+09	1.03855e+09	1.12028e+09	1.16137e+09
Com_13505_neg	Tyrosol	C8 H10 O2	138.068	9.643	Full match	Full match	No results	1.081e+07	1.08957e+07	1.0446e+07	1.39027e+07	1.27218e+07	9.20979e+06	391132	323378	277936	261353	334958	355312	5.08615e+06	5.65005e+06	6.40142e+06
Com_2120_neg	L-Glutathione (reduced)	C10 H17 N3 O6 S	307.083	12.329	Full match	Full match	Full match	6.87079e+06	5.60286e+06	4.47305e+06	4.96923e+06	4.61728e+06	7.39292e+06	1.75169e+08	5.87166e+07	1.43395e+08	6.98563e+07	7.9409e+07	9.11909e+07	5.30199e+07	4.74299e+07	5.02261e+07
Com_6_neg	D-(+)-Malic acid	C4 H6 O5	134.021	1.157	Full match	Full match	Full match	1.46297e+10	1.47685e+10	16514254915	1.57713e+10	1.5834e+10	1.7261e+10	2.40642e+10	2.52698e+10	3.08978e+10	2.82481e+10	33316931039	3.84245e+10	2.28815e+10	2.38096e+10	2.4576e+10
Com_23_neg	Gluconic acid	C6 H12 O7	196.058	1.199	Full match	Full match	Full match	2.0917e+10	1.73016e+10	2.0903e+10	2.03444e+10	2.04887e+10	1.97155e+10	1.61095e+09	2.0848e+09	1.36066e+09	1.38933e+09	1.44413e+09	2.02228e+09	8.95912e+09	8.91258e+09	9.58924e+09
Com_3318_neg	Uridine monophosphate (UMP)	C9 H13 N2 O9 P	324.035	1.354	Full match	Full match	Full match	6.90884e+07	6.73656e+07	8.21576e+07	9.12288e+07	8.09546e+07	8.85107e+07	6.7399e+07	8.47692e+07	6.17053e+07	8.8988e+07	9.09791e+07	7.24631e+07	8.00746e+07	7.56434e+07	8.68874e+07
Com_5_neg	α,α-Trehalose	C12 H22 O11	342.115	1.348	Full match	Full match	Full match	8.45424e+09	9.41767e+09	8.17269e+09	1.07323e+10	8.13015e+09	9.6827e+09	4.83606e+10	3.15413e+10	3.85904e+10	3.97136e+10	42889383685	5.54549e+10	2.74362e+10	2.71516e+10	2.84487e+10
Com_9320_neg	2'-O-Methylguanosine	C11 H15 N5 O5	297.107	5.465	Full match	Full match	Full match	2.30562e+07	2.0702e+07	2.03127e+07	2.19046e+07	2.39589e+07	2.33485e+07	8.99898e+06	1.58749e+07	1.00991e+07	8.57566e+06	7.42978e+06	1.36069e+07	1.67932e+07	1.44327e+07	1.61859e+07
Com_3506_neg	Cytidine	C9 H13 N3 O5	243.085	1.386	Full match	Full match	Full match	9.1669e+07	8.8697e+07	7.38072e+07	9.91493e+07	7.27936e+07	7.00474e+07	9.00368e+07	6.54712e+07	7.67764e+07	6.01841e+07	6.11839e+07	5.35321e+07	5.75396e+07	6.6967e+07	8.23174e+07
Com_5083_neg	N-Acetyl-α-D-glucosamine 1-phosphate	C8 H16 N O9 P	301.055	1.181	Full match	Full match	Full match	6.59503e+07	5.5193e+07	5.58436e+07	5.9324e+07	4.86886e+07	4.55029e+07	1.80876e+07	1.68072e+07	1.18647e+07	1.34588e+07	1.38041e+07	2.08718e+07	3.11309e+07	3.08806e+07	3.2612e+07
Com_783_neg	Inosine-5'-monophosphate (IMP)	C10 H13 N4 O8 P	348.046	1.343	Full match	Full match	Full match	3.43409e+06	8.1197e+08	4.24241e+06	3.50073e+06	3.3398e+06	2.39508e+06	7.26847e+06	5.72506e+06	6.47375e+06	7.17619e+06	6.86203e+06	8.2159e+06	5.39244e+06	5.43831e+06	5.32936e+06
Com_10038_neg	UDP-N-acetylglucosamine	C17 H27 N3 O17 P2	607.081	1.195	Full match	Full match	No results	1.56975e+07	2.31529e+07	2.02858e+07	1.88304e+07	1.2838e+07	1.2893e+07	6.5143e+06	2.89395e+06	2.52504e+06	7.62808e+06	4.71455e+06	3.0537e+06	6.41407e+06	8.67959e+06	9.07421e+06
Com_2729_neg	L-Serine	C3 H7 N O3	105.043	1.227	Full match	Full match	Full match	8.72056e+07	6.61264e+07	1.14593e+08	1.02921e+08	1.33007e+08	1.01407e+08	9.81594e+07	8.69476e+07	8.90746e+07	9.77394e+07	7.38591e+07	8.2595e+07	9.46199e+07	8.96248e+07	1.05809e+08
Com_9795_neg	N-Acetyl-L-phenylalanine	C11 H13 N O3	207.089	2.483	Full match	Full match	No results	2.38702e+07	2.08304e+07	1.90117e+07	1.91002e+07	2.20473e+07	2.10294e+07	8.95542e+06	1.71135e+07	7.87984e+06	1.12214e+07	1.02672e+07	1.42674e+07	1.26285e+07	1.3908e+07	1.51197e+07
Com_6086_neg	2'-Deoxycytidine	C9 H13 N3 O4	227.09	2.073	Full match	Full match	Full match	5.01416e+07	3.01419e+07	5.02914e+07	3.15487e+07	3.32961e+07	2.51386e+07	4.87886e+06	1.14742e+07	5.88757e+06	8.14244e+06	6.21565e+06	7.72592e+06	2.0615e+07	1.62221e+07	1.79231e+07
Com_1052_neg	Thymidine	C10 H14 N2 O5	242.09	5.426	Full match	Full match	Full match	4.31306e+08	4.37481e+08	4.73432e+08	3.92199e+08	4.79806e+08	3.79624e+08	8.19494e+07	1.86403e+08	1.01471e+08	1.24043e+08	1.03683e+08	1.45624e+08	3.606e+08	2.19293e+08	2.97696e+08
Com_488_neg	L-Histidine	C6 H9 N3 O2	155.069	1.518	Full match	Full match	Full match	4.45726e+08	6.20273e+08	5.29451e+08	4.08466e+08	2.91841e+08	7.27486e+08	7.5966e+08	1.07104e+09	2.31981e+08	1.33216e+09	7.67825e+08	8.64872e+08	6.43507e+08	3.61242e+08	6.15287e+08
Com_217_neg	D-(-)-Quinic acid	C7 H12 O6	192.063	1.208	Full match	Full match	Full match	3.87167e+08	1.31969e+09	2.98715e+08	3.37705e+08	3.49703e+08	3.10378e+08	2.0745e+09	1.9064e+09	3.07538e+09	9.95754e+08	1.0804e+09	3.51315e+09	1.28115e+09	1216676082	1.26715e+09
Com_271_neg	Guanosine	C10 H13 N5 O5	283.091	3.158	Full match	Full match	Full match	1.95798e+09	1.08287e+09	1.24867e+09	1.66826e+09	1.26163e+09	1.16278e+09	2.20607e+09	2.16093e+09	1.21202e+09	1.14581e+09	2.26713e+09	2.31384e+09	1.87713e+09	1.9049e+09	1.69016e+09
Com_5870_neg	D-(+)-Maltose	C12 H22 O11	342.115	10.56	Full match	Full match	Full match	4.90557e+07	3.85747e+07	4.46078e+07	5.01377e+07	4.43321e+07	4.46032e+07	5.52848e+06	5.4158e+06	2.88221e+06	5.44562e+06	3.63092e+06	5.0019e+06	1.92023e+07	2.2609e+07	2.49935e+07
Com_1001_neg	Vanillin	C8 H8 O3	152.047	8.278	Full match	Full match	Full match	1.62098e+08	1.48673e+08	1.81215e+08	1.85603e+08	2.1178e+08	2.01763e+08	1.99732e+08	4.34284e+08	2.05417e+08	2.62486e+08	2.44594e+08	3.3003e+08	2.19823e+08	2.2621e+08	2.48435e+08
Com_34_neg	DL-Arginine	C6 H14 N4 O2	174.111	1.91	Full match	Full match	Full match	1.12084e+09	5.7892e+08	1.25317e+09	7.0621e+08	8.34172e+08	3.22223e+09	8.84984e+09	7.85492e+09	4.51425e+09	9.02654e+09	1.11e+10	1.48462e+10	6.77713e+09	7.33431e+09	5.4921e+09
Com_8032_neg	Azelaic acid	C9 H16 O4	188.104	13.838	Full match	Full match	Full match	6.04963e+06	4.91346e+06	1.12122e+07	7.19347e+06	1.12335e+07	1.24262e+07	9.61483e+06	2.47777e+07	9.46256e+06	1.05007e+07	7.12569e+06	1.03114e+07	1.28994e+07	1.13643e+07	1.17754e+07
Com_1099_neg	Argininosuccinic acid	C10 H18 N4 O6	290.122	1.216	Full match	Full match	Full match	1.87679e+08	4.909e+08	2.3463e+08	2.31162e+08	2.18107e+08	2.14964e+08	1.15962e+08	7.38525e+07	3.43126e+07	9.06668e+07	8.80673e+07	1.0845e+08	1.72445e+08	1.81415e+08	1.71169e+08
Com_3265_neg	Trifolin	C21 H20 O11	448.1	9.628	Full match	Full match	Full match	742455	1.1434e+08	2.22159e+06	1.20575e+06	882226	706454	388099	7.6137e+06	368901	347032	211752	267438	300084	306348	315525
Com_270_neg	Adenine	C5 H5 N5	135.054	5.889	Full match	Full match	Full match	7.14849e+08	7.15055e+08	7.72639e+08	9.69714e+08	8.10411e+08	9.23167e+08	2.10782e+09	1.78555e+09	2.46563e+09	1.41219e+09	2.06935e+09	2.69752e+09	1.28506e+09	1.39728e+09	1.49107e+09
Com_7010_neg	Uric acid	C5 H4 N4 O3	168.028	1.328	Full match	Full match	No results	1.10309e+06	4.01967e+07	1.19182e+06	1.1942e+06	1.01248e+06	1.10327e+06	3.38385e+06	2.69159e+06	3.04358e+06	3.26562e+06	3.22613e+06	3.83738e+06	2.53521e+06	2.55678e+06	2.50556e+06
Com_229_neg	D-Raffinose	C18 H32 O16	504.168	1.356	Full match	Full match	Full match	2.89032e+08	2.48688e+08	2.3926e+08	2.69948e+08	2.39602e+08	3.6912e+08	1.91321e+09	2.66397e+09	1.36218e+09	2.89157e+09	2.2144e+09	3.00709e+09	1.46104e+09	1.37143e+09	1.29835e+09
Com_214_neg	2-Furoic acid	C5 H4 O3	112.016	1.137	Full match	Full match	Full match	1.42478e+09	1.26668e+09	1.52791e+09	1.40022e+09	1.47403e+09	1.45118e+09	3.06101e+09	2.18336e+09	3.27229e+09	2.75295e+09	2.25821e+09	3.00507e+09	2.09307e+09	2.04756e+09	2.21876e+09
Com_5832_neg	Geniposidic acid	C16 H22 O10	374.121	6.707	Full match	Full match	Full match	5.09572e+07	4.80508e+07	4.59822e+07	5.06345e+07	4.2393e+07	4.59195e+07	4.75629e+06	4.31885e+06	4.03938e+06	3.35863e+06	1.62011e+07	4.31439e+06	2.45721e+07	2.04925e+07	1.93347e+07
Com_10835_neg	Suberic acid	C8 H14 O4	174.089	14.158	Full match	Full match	Full match	3.53383e+06	3.03174e+06	6.01467e+06	3.39354e+06	5.34853e+06	7.66993e+06	6.53327e+06	1.56053e+07	5.66344e+06	8.13906e+06	3.85974e+06	5.54861e+06	6.10973e+06	5.73015e+06	6.92643e+06
Com_30318_neg	Apo-13-zeaxanthinone	C18 H26 O2	274.193	15.758	No results	No results	Full match	239256	223605	214337	221296	206111	208031	1.4775e+06	515659	1.72381e+06	389285	1.40519e+06	639830	1.06351e+06	841385	1.16987e+06
Com_14407_neg	LPS 16:0	C22 H44 N O9 P	497.274	14.26	No results	Full match	No results	6.05803e+06	3.60102e+06	4.26087e+06	5.82813e+06	4.6851e+06	2.47535e+06	5.59461e+06	9.776e+06	5.70399e+06	4.48317e+06	7.45259e+06	6.61155e+06	4.75803e+06	5.05739e+06	4.42615e+06
Com_14676_neg	PE (18:1/18:2)	C41 H76 N O8 P	741.531	16.165	No results	Full match	No results	633997	533114	615226	932436	1.01308e+06	1.4432e+06	4.9226e+06	6.44127e+06	1.04288e+07	3.29553e+06	1.02249e+07	1.60665e+06	3.40088e+06	3.4896e+06	2.58438e+06
Com_9214_neg	Gibberellin A7	C19 H22 O5	330.146	9.663	Full match	No results	No results	2.40856e+07	2.66542e+07	1.69638e+07	2.13713e+07	1.19392e+07	1.74465e+07	4.43556e+06	1.15342e+07	5.83527e+06	4.50816e+06	2.39384e+06	5.29001e+06	1.31611e+07	1.25996e+07	1.33123e+07
Com_6714_neg	Bruceine A	C26 H34 O11	522.209	8.821	No results	Full match	No results	1.09557e+07	1.05111e+07	1.58869e+07	1.06053e+07	1.19244e+07	1.44306e+07	9.83077e+06	3.24369e+07	8.3603e+06	1.75937e+07	1.01886e+07	2.99884e+07	1.65419e+07	1.4444e+07	1.57805e+07
Com_988_neg	5-[(Benzoyloxy)methyl]-4,5,6-trihydroxy-2-cyclohexen-1-yl benzoate	C21 H20 O7	384.126	1.347	Invalid mass	No results	No results	1.79574e+08	2.16742e+08	1.38476e+08	1.7116e+08	1.19693e+08	1.41915e+08	5.10806e+08	4.87206e+07	3.40285e+08	5.40955e+07	3.62434e+08	6.09686e+07	7.03961e+07	7.00835e+07	7.2798e+07
Com_13689_neg	LPE 15:0	C20 H42 N O7 P	439.269	14.254	No results	Full match	No results	7.86893e+06	9.98439e+06	9.14999e+06	7.17091e+06	8.31111e+06	1.19591e+07	2.28583e+06	1.06547e+07	3.62648e+06	4.36826e+06	2.58613e+06	7.36627e+06	7.02703e+06	5.90058e+06	5.91121e+06
Com_28686_neg	Apigenin 5-O-glucoside	C21 H20 O10	432.105	9.008	No results	No results	Full match	390532	2.54471e+06	420431	419660	430376	389506	226077	274966	239694	278649	220077	267681	302224	293056	303998
Com_8735_neg	Dipsacoside B	C53 H86 O22	1074.56	14.273	No results	No results	Full match	7.18366e+06	9.93853e+06	2.96071e+07	5.49116e+06	6.59129e+06	6.80886e+06	397193	773792	455013	760905	331589	431650	3.90591e+06	3.0734e+06	3.22714e+06
Com_3952_neg	(5ξ,9ξ)-17-Hydroxykaur-15-en-19-oic acid	C20 H30 O3	318.219	13.651	Full match	No results	No results	1.63545e+07	1.42592e+07	1.83317e+07	2.02788e+07	1.62279e+07	2.09364e+07	1.31722e+07	6.66229e+07	1.01453e+07	1.59955e+07	1.306e+07	9.01076e+06	1.67496e+07	1.98961e+07	1.77457e+07
Com_1056_neg	Cucurbitacin I 2-O-β-D-glucopyranoside	C36 H52 O12	676.345	13.341	Full match	No results	No results	3.79235e+08	3.82614e+08	4.09333e+08	5.01851e+08	4.15808e+08	3.75277e+08	1.59857e+07	2.31857e+07	1.6331e+07	1.79788e+07	1.95645e+07	1.62833e+07	2.11992e+08	1.94217e+08	2.19252e+08
Com_5203_neg	pyridine-2-carbaldehyde 2-(2-quinolyl)hydrazone	C15 H12 N4	248.105	13.369	Invalid mass	No results	No results	4.46378e+07	4.56268e+07	3.62666e+07	5.88691e+07	4.06511e+07	3.97634e+07	2.46834e+06	4.81422e+06	2.17424e+06	2.76764e+06	1.99764e+06	2.96081e+06	1.94286e+07	1.81051e+07	2.20396e+07
Com_3022_neg	LPS 18:2	C24 H44 N O9 P	521.274	13.987	No results	Full match	No results	9.65998e+07	8.83184e+07	1.08097e+08	1.23671e+08	1.1383e+08	9.30113e+07	5.92438e+07	7.47435e+07	6.77714e+07	3.61921e+07	5.16497e+07	5.61497e+07	8.73642e+07	6.89871e+07	8.18705e+07
Com_29691_neg	N-Acetylaspartylglutamic acid	C11 H16 N2 O8	304.09	5.986	No results	No results	Full match	920309	1.69239e+06	1.25939e+06	1.57044e+06	1.23646e+06	1.10957e+06	371490	1.63609e+06	913035	2.04323e+06	932890	2.03901e+06	1.34735e+06	1.11686e+06	1.28428e+06
Com_24640_neg	Flavin mononucleotide (FMN)	C17 H21 N4 O9 P	456.111	6.709	Invalid mass	No results	No results	3.62888e+06	3.58228e+06	2.39655e+06	3.98134e+06	2.82699e+06	3.44255e+06	131420	118309	122748	149536	126477	146951	1.55949e+06	1.79198e+06	1.41439e+06
Com_2775_neg	FAHFA (18:2/22:3)	C40 H68 O4	612.514	14.447	No results	Full match	No results	1.21848e+08	1.13158e+08	1.12552e+08	1.38277e+08	1.15822e+08	1.04084e+08	5.49301e+07	5.53977e+07	3.57018e+07	4.85395e+07	3.53782e+07	4.7774e+07	8.37307e+07	8.41552e+07	8.09803e+07
Com_433_neg	DL-β-Leucine	C6 H13 N O2	131.094	2.001	Full match	No results	Full match	7.99204e+08	9.55107e+08	1.49947e+09	2.84123e+08	1.30091e+09	1.57897e+09	4.0896e+08	6.479e+08	2.84678e+08	4.98083e+08	3.57105e+08	5.68854e+08	7.41663e+08	7.6357e+08	8.17928e+08
Com_2182_neg	D-Glucono-1,5-lactone	C6 H10 O6	238.068	1.352	No results	Invalid mass	No results	1.50509e+08	1.30391e+08	1.70862e+08	1.85875e+08	1.70509e+08	1.55583e+08	3.61362e+07	6.57684e+07	3.15273e+07	4.22961e+07	3.41599e+07	3.94244e+07	7.39303e+07	9.72418e+07	9.67079e+07
Com_1847_neg	9-[(2-hydroxyethoxy)methyl]-1,9-dihydro-6H-purin-6-one	C8 H10 N4 O3	210.073	1.236	Invalid mass	No results	No results	2.32354e+08	2.23694e+08	2.06681e+08	2.33851e+08	1.8795e+08	1.95289e+08	1.13394e+08	1.08315e+08	1.21148e+08	7.27584e+07	1.19419e+08	1.70192e+08	1.60818e+08	1.49472e+08	1.645e+08
Com_3332_neg	FAHFA (16:0/3:0)	C19 H36 O4	328.261	14.527	No results	Full match	No results	1.40988e+07	1.47692e+07	2.13809e+07	1.71869e+07	1.53824e+07	1.90962e+07	8.90626e+06	8.42622e+07	2.49016e+07	1.41863e+07	5.03788e+06	1.425e+07	1.5193e+07	1.7701e+07	1.79436e+07
Com_18158_neg	Shikimic acid	C7 H10 O5	174.052	9.942	No results	No results	Full match	4.46038e+06	4.45682e+06	4.5343e+06	4.83501e+06	4.85012e+06	3.65279e+06	4.12897e+06	6.26903e+06	5.28765e+06	5.77296e+06	4.54317e+06	7.20713e+06	4.78523e+06	4.79055e+06	6.04895e+06
Com_21438_neg	Sibiricose A6	C23 H32 O15	548.172	9.455	No results	No results	Full match	3.1034e+06	3.7124e+06	2.49338e+06	5.18134e+06	5.31649e+06	4.11194e+06	191330	372802	190675	211505	184837	208037	1.6758e+06	1.28747e+06	1.19928e+06
Com_15162_neg	N-[4-(1,3-oxazol-5-yl)phenyl]-N'-[4-(trifluoromethyl)benzoyl]urea	C18 H12 F3 N3 O3	195.988	0.883	Invalid mass	No results	No results	8.91445e+06	1.09172e+07	1.03468e+07	1.13392e+07	1.0046e+07	1.01128e+07	8.99622e+06	7.13772e+06	8.84886e+06	8.31867e+06	9.12294e+06	1.05359e+07	6.99015e+06	7.80112e+06	9.96303e+06
Com_1031_neg	Corchorifatty acid F	C18 H32 O5	328.224	10.838	Full match	No results	No results	1.43618e+08	1.07492e+08	1.26147e+08	1.17105e+08	1.32972e+08	1.13484e+08	2.78065e+08	1.26792e+08	2.74977e+08	1.0642e+08	2.2509e+08	5.16077e+08	1.67877e+08	1.69054e+08	1.89771e+08
Com_413_neg	Tridecylic acid	C13 H26 O2	214.193	13.758	Full match	No results	Full match	3.89652e+08	3.30899e+08	3.77949e+08	4.25743e+08	3.4922e+08	3.45469e+08	3.90425e+08	1.37263e+09	4.95201e+08	5.17313e+08	2.39962e+08	5.78971e+08	3.95774e+08	4.69238e+08	5.07166e+08
Com_5788_neg	12-Hydroxydodecanoic acid	C12 H24 O3	216.172	11.292	Full match	No results	No results	1.2608e+07	1.14922e+07	1.39314e+07	1.44455e+07	1.64711e+07	1.6279e+07	1.27812e+07	4.0032e+07	1.03346e+07	1.82303e+07	8.24572e+06	1.64255e+07	1.64385e+07	1.61069e+07	1.49999e+07
Com_5697_neg	Gentiopicrin	C16 H20 O9	356.11	8.307	No results	Full match	Full match	5.42037e+07	4.84181e+07	3.71339e+07	5.22159e+07	4.86826e+07	4.61266e+07	1.27549e+06	1.07711e+06	572622	1.7717e+06	1.17147e+06	1.19337e+06	2.12582e+07	2.18251e+07	2.28214e+07
Com_28459_neg	Cynaropicrin	C19 H22 O6	392.148	13.127	Invalid mass	No results	No results	2.47332e+06	1.20349e+06	1.04935e+06	650121	1.44768e+06	2.01938e+06	936226	1.69911e+06	1.13242e+06	981027	728565	2.48782e+06	437249	663116	389028
Com_21793_neg	3-methyl-4-nitrobenzene-1-carbohydrazide	C8 H9 N3 O3	195.065	8.391	Full match	No results	No results	4.39433e+06	4.00983e+06	4.17199e+06	4.94348e+06	5.10299e+06	4.38527e+06	2.54067e+06	4.06013e+06	2.89019e+06	2.92431e+06	3.43025e+06	3.83801e+06	3.70048e+06	4.31958e+06	3.80676e+06
Com_11464_neg	Hordatine B	C29 H40 N8 O5	580.313	10.191	No results	No results	Full match	7.22902e+06	4.9866e+06	5.12217e+06	6.08323e+06	3.95434e+06	3.92169e+06	7.50963e+06	1.42582e+07	9.01298e+06	1.52702e+07	7.02897e+06	1.21498e+07	8.79195e+06	6.45899e+06	6.95917e+06
Com_11836_neg	Neoeriocitrin	C27 H32 O15	596.177	8.152	No results	No results	Full match	5.60431e+06	8.68191e+06	8.2518e+06	6.23521e+06	1.13421e+07	1.67178e+07	659788	2.12641e+06	460469	2.72633e+06	3.85546e+06	785030	4.48761e+06	5.21017e+06	6.9052e+06
Com_1149_neg	Atractylenolide Ⅲ	C15 H20 O3	248.14	11.063	No results	No results	Full match	2.74255e+08	3.54922e+08	3.78214e+08	4.49486e+08	4.06962e+08	3.32145e+08	4.45287e+06	4.99987e+06	7.85725e+06	6.18239e+06	6.35285e+06	6.00983e+06	1.76371e+08	1.87996e+08	1.83739e+08
Com_12124_neg	Notoginsenoside Fe	C47 H80 O17	962.546	13.518	No results	Invalid mass	No results	2.74984e+06	3.13719e+06	3.42881e+06	5.17887e+06	2.15603e+06	3.97681e+06	5.54598e+06	6.17079e+06	4.5729e+06	5.50453e+06	1.41274e+07	5.97927e+06	6.08903e+06	3.5854e+06	3.78382e+06
Com_30877_neg	Cinnamaldehyde	C9 H8 O	132.057	7.649	No results	No results	Full match	1.22441e+06	1.42786e+06	1.03099e+06	1.25964e+06	1.19296e+06	1.69866e+06	337493	517685	793470	473629	582739	584719	858073	898401	610947
Com_28657_neg	Niacinamide	C6 H6 N2 O	122.048	0.237	No results	No results	Full match	194553	308104	325124	291964	378346	3133.72	373229	150666	771.543	320004	184416	2.42617e+06	356342	417228	429517
Com_4725_neg	trans-Isoferulic acid	C10 H10 O4	194.057	7.833	No results	No results	Full match	4.94208e+07	4.01361e+07	4.8522e+07	4.75087e+07	6.38682e+07	5.10061e+07	2.9833e+06	3.33215e+06	2.54883e+06	3.21626e+06	3.34946e+06	3.47704e+06	2.15106e+07	2.32365e+07	2.5176e+07
Com_8260_neg	Sebacic acid	C10 H18 O4	202.12	7.761	No results	No results	Full match	1.6684e+07	1.57488e+07	1.82089e+07	1.8283e+07	2.86653e+07	1.9212e+07	6.68825e+06	7.2124e+06	5.34132e+06	7.56988e+06	4.89233e+06	6.83719e+06	1.03803e+07	1.18568e+07	1.12216e+07
Com_57_neg	Mestranol	C21 H26 O2	310.181	13.682	No results	Invalid mass	No results	4.03502e+09	3.80576e+09	4.1676e+09	3.77376e+09	3.32307e+09	3.90137e+09	3.5381e+09	9.08249e+09	2.56157e+09	5.72559e+09	2.853e+09	3.54798e+09	4.43922e+09	4.0309e+09	4.5559e+09
Com_18381_neg	Ginsenoside Ro	C48 H76 O19	956.495	12.805	No results	No results	Full match	3.36539e+06	8.08469e+06	2.1962e+06	2.24497e+06	3.51607e+06	2.71708e+06	1.92671e+06	1.13726e+06	2.8185e+06	1.01318e+06	929684	2.49714e+06	1.8669e+06	1.97652e+06	2.74607e+06
Com_14161_neg	7-Ethoxy-4-methyl-2h-chromen-2-one	C12 H12 O3	204.078	6.938	No results	No results	Full match	8.25196e+06	8.38923e+06	1.06256e+07	1.14863e+07	1.21582e+07	1.04945e+07	968825	1.11822e+06	914415	1.04335e+06	1.18279e+06	1.21027e+06	4.9167e+06	3.34318e+06	5.40961e+06
Com_19712_neg	FAHFA (15:1/22:3)	C37 H64 O4	572.483	14.065	No results	Full match	No results	1.83848e+06	1.56435e+06	1.9374e+06	1.88651e+06	2.74883e+06	1.56398e+06	688035	5.31259e+06	1.52758e+06	2.37278e+06	774395	1.88326e+06	1.49292e+06	2.1383e+06	1.4005e+06
Com_14417_neg	Specnuezhenide	C31 H42 O17	686.242	8.398	No results	No results	Full match	4.61334e+06	6.66829e+06	6.01175e+06	4.25953e+06	1.57369e+06	2.1014e+06	2.90853e+06	9.76528e+06	2.68761e+06	5.81559e+06	5.1423e+06	6.66515e+06	6.39693e+06	3.72591e+06	7.85732e+06
Com_20532_neg	Timosaponin Al	C33 H54 O8	578.381	15.017	No results	No results	Full match	1.16038e+06	691295	1.10155e+06	2.26627e+06	1.68667e+06	1.84335e+06	4.51031e+06	2.14434e+06	5.50848e+06	654123	3.09371e+06	2.45793e+06	2.11507e+06	1.46349e+06	1.25805e+06
Com_6644_neg	2-Methylcinnamic acid	C10 H10 O2	162.068	7.093	No results	No results	Full match	2.82529e+07	2.74625e+07	3.25612e+07	3.64673e+07	3.96355e+07	3.78531e+07	1.15455e+06	1.293e+06	1.22247e+06	1.44874e+06	1.34589e+06	1.81617e+06	1.49171e+07	1.6944e+07	2.03791e+07
Com_10630_neg	Terephthalic Acid	C8 H6 O4	166.026	8.58	No results	No results	Full match	4.55058e+06	3.74984e+06	4.85952e+06	6.1455e+06	5.26556e+06	6.07214e+06	6.16328e+06	1.61303e+07	6.72058e+06	1.01392e+07	6.94018e+06	9.93115e+06	6.75942e+06	6.68108e+06	6.42435e+06
Com_13773_neg	4-Hydroxyphenylpyruvic acid	C9 H8 O4	180.042	8.475	No results	No results	Full match	3.98507e+06	3.16285e+06	7.69751e+06	3.87502e+06	3.18841e+06	3.10274e+06	3.2709e+06	1.05568e+07	4.76751e+06	6.45006e+06	4.73901e+06	3.70079e+06	5.5322e+06	3.44459e+06	5.84667e+06
Com_1336_neg	PI (16:0/18:2)	C43 H79 O13 P	834.526	16.436	No results	Full match	No results	775307	991888	467709	638556	639550	1.50193e+06	1.62257e+08	5.88856e+07	3.32284e+08	3.11769e+07	2.26984e+08	1.06377e+08	9.34822e+06	8.21558e+06	1.02179e+07
Com_1103_neg	13,14-dihydro-15-keto-tetranor Prostaglandin D2	C16 H26 O5	280.17	13.738	Invalid mass	No results	No results	5.9388e+07	7.42627e+07	1.69406e+08	8.65926e+07	1.57324e+08	1.82264e+08	1.90664e+08	2.4546e+08	3.9584e+07	4.54844e+08	1.89997e+08	6.52628e+07	1.49685e+08	1.58404e+08	1.66001e+08
Com_2114_neg	2-Ketoadipic acid	C6 H8 O5	160.037	1.364	No results	Full match	Full match	1.35009e+08	1.38948e+08	1.65356e+08	1.94704e+08	1.70418e+08	1.15017e+08	1.45119e+08	9.37326e+07	1.27584e+08	1.12941e+08	1.00058e+08	1.54465e+08	1.00535e+08	1.18973e+08	1.46249e+08
Com_16759_neg	Limonin	C26 H30 O8	470.196	8.242	No results	No results	Full match	2.20096e+06	2.01421e+06	6.58267e+06	9.44783e+06	8.43876e+06	6.15524e+06	714268	407825	337761	947230	488725	477980	3.58478e+06	1.73093e+06	3.24756e+06
Com_16558_neg	OxPI (16:0-18:2+1O)	C43 H79 O14 P	850.52	15.301	No results	Full match	No results	519603	479150	453169	474694	413087	443416	2.54866e+06	310932	8.03252e+06	531797	8.17208e+06	633239	376632	381434	407258
Com_15940_neg	Rhodomyrtone	C26 H34 O6	442.235	11.26	No results	No results	Full match	6.32667e+06	5.52604e+06	6.96629e+06	3.49348e+06	2.65717e+06	5.63568e+06	3.20422e+06	8.09628e+06	3.71617e+06	3.80013e+06	2.53842e+06	5.71014e+06	5.16234e+06	4.88171e+06	5.4183e+06
Com_17902_neg	6-Methylcoumarin	C10 H8 O2	160.052	8.078	No results	No results	Full match	7.44725e+06	6.58179e+06	6.24419e+06	7.73247e+06	7.79493e+06	5.62786e+06	542591	500334	598286	481331	652697	538207	2.98866e+06	3.17739e+06	3.29772e+06
Com_24072_neg	9,10-EODE	C18 H32 O3	296.234	0.549	No results	No results	Full match	1.77846e+06	2.41885e+06	4.31139e+06	3.18248e+06	2.00414e+06	4.07307e+06	2.39365e+06	1.32866e+06	1.34575e+06	1.45492e+06	1.08341e+06	1.38081e+06	1.90814e+06	1.76956e+06	2.02428e+06
Com_5017_neg	Adenosine diphosphate (ADP)	C10 H15 N5 O10 P2	427.028	1.337	Full match	No results	Full match	2.5623e+06	6.41342e+07	3.29006e+06	3.91137e+06	2.368e+06	2.47367e+06	7.50696e+06	5.91291e+06	6.68616e+06	7.41165e+06	7.08718e+06	8.48548e+06	5.56937e+06	5.61675e+06	5.50422e+06
Com_18_neg	16-Hydroxyhexadecanoic acid	C16 H32 O3	254.224	14.315	Invalid mass	No results	No match	9.31385e+09	9.40008e+09	1.0417e+10	1.0377e+10	1.16999e+10	11136817021	6.53219e+09	2.0748e+10	6.0076e+09	9.74066e+09	4.10732e+09	7.70619e+09	9.94764e+09	9.92048e+09	1.00839e+10
Com_28595_neg	Methyleugenol	C11 H14 O2	178.099	0.461	No results	No results	Full match	144123	510982	598753	489314	398618	477233	353807	183023	914.69	279391	362977	2.45071e+06	206394	233596	245214
Com_14563_neg	Phe-Phe	C18 H20 N2 O3	312.148	12.95	No results	No results	Full match	2.91798e+06	4.53009e+06	4.74796e+06	3.85247e+06	5.3008e+06	4.53245e+06	6.58156e+06	9.57299e+06	6.04316e+06	8.33183e+06	5.68574e+06	5.78425e+06	5.38966e+06	5.68485e+06	4.5878e+06
Com_23463_neg	Asperosaponin Ⅵ	C47 H76 O18	928.501	10.762	No results	No results	Full match	1.95907e+06	1.26162e+06	1.17318e+06	1.02215e+06	666478	621103	4.06228e+06	846001	1.19619e+06	788721	2.02933e+06	1.72538e+06	581848	768390	596432
Com_4251_neg	3-[2-(β-D-Glucopyranosyloxy)-4-methoxyphenyl]propanoic acid	C16 H22 O9	358.126	5.119	Full match	No results	Full match	8.39955e+07	7.14798e+07	5.39391e+07	7.40517e+07	6.82189e+07	5.20064e+07	6.77581e+06	5.82307e+06	4.66923e+06	8.19798e+06	5.83887e+06	5.33039e+06	3.43984e+07	3.39137e+07	3.32156e+07
Com_31844_neg	Forsythoside B	C34 H44 O19	756.248	8.761	No results	No results	Full match	414456	387089	425715	440170	408313	403578	256192	1.12706e+06	247857	276169	182347	918680	289265	505314	361030
Com_2146_neg	(±)9(10)-EpOME	C18 H32 O3	342.24	11.583	Invalid mass	No results	No results	4.745e+07	2.26176e+07	2.90286e+07	3.14624e+07	2.90284e+07	2.42088e+07	1.54161e+08	3.59993e+07	1.03483e+08	2.51554e+07	8.72712e+07	1.87135e+08	7.08889e+07	6.33229e+07	6.39181e+07
Com_11589_neg	(+)-Pulegone	C10 H16 O	152.12	11.779	No results	No results	Full match	1.08287e+07	1.20268e+07	1.49428e+07	1.45583e+07	1.6899e+07	1.65602e+07	6.09792e+06	7.8869e+06	6.12245e+06	5.56558e+06	6.7928e+06	5.95893e+06	9.41797e+06	1.05236e+07	1.02399e+07
Com_251_neg	Chikusetsu saponin IVa	C42 H66 O14	1588.89	12.146	No results	Invalid mass	No results	9.71758e+07	1.05132e+08	1.76272e+08	1.6304e+08	1.48593e+08	2.03894e+08	1.63734e+09	1.42245e+09	2.76431e+09	7.36242e+08	7.27661e+08	2.28231e+09	1.04084e+09	1.06117e+09	1.01768e+09
Com_15247_neg	Reserpine	C33 H40 N2 O9	608.266	10.869	Invalid mass	No results	No results	9.95683e+06	9.4746e+06	6.84743e+06	3.44309e+06	1.06128e+07	8.34093e+06	1.422e+06	956137	1.35393e+06	2.11437e+06	1.8017e+06	2.07023e+06	3.99879e+06	4.58568e+06	5.43016e+06
Com_14652_neg	7-Hydroxycoumarin	C9 H6 O3	162.031	6.955	No results	Full match	Full match	1.25127e+06	1.24948e+07	1.28811e+06	1.33899e+06	1.14941e+06	1.02033e+06	383082	316407	284557	343973	358707	535547	680224	563843	623876
Com_20874_neg	CUMYL-PICA N-pentanoic acid metabolite	C23 H26 N2 O3	378.19	8.404	Invalid mass	No results	No results	3.17299e+06	3.19998e+06	2.77008e+06	2.9453e+06	3.44257e+06	3.10744e+06	5.13374e+06	3.44099e+06	3.62456e+06	3.71085e+06	4.01166e+06	4.73662e+06	4.71641e+06	4.42652e+06	5.49866e+06
Com_2806_neg	(±)12(13)-DiHOME	C18 H34 O4	314.245	12.332	Full match	No results	No results	9.89213e+07	9.80539e+07	8.71182e+07	1.36354e+08	9.88122e+07	8.41039e+07	2.28204e+07	4.94908e+07	1.99016e+07	3.37701e+07	1.66589e+07	3.48241e+07	8.12322e+07	7.49429e+07	9.29233e+07
Com_29713_neg	Histidine	C6 H9 N3 O2	155.069	13.102	No results	No results	Full match	867741	315141	370514	365461	369585	439156	1.14081e+06	891310	1.10443e+06	1.5456e+06	1.79378e+06	1.31984e+06	625454	627960	826491
Com_28573_neg	Chinese bittersweet alkaloid II	C18 H33 N3 O3	339.251	8.321	No results	No results	Full match	1.45186e+06	1.20455e+06	2.47848e+06	978741	2.06919e+06	1.65806e+06	653695	1.95743e+06	905521	752647	292039	851077	1.10146e+06	966090	1.07037e+06
Com_14751_neg	Soyasaponin I	C48 H78 O18	942.518	13.096	Full match	No results	Full match	6.68727e+06	7.75164e+06	1.04805e+07	5.19517e+06	4.87646e+06	7.54107e+06	9.0233e+06	5.27276e+06	9.41262e+06	6.32165e+06	1.0129e+07	8.05841e+06	5.45708e+06	4.56505e+06	5.05539e+06
Com_1876_neg	13,14-dihydro-15-keto Prostaglandin A2	C20 H30 O4	316.203	13.614	Invalid mass	No results	No match	2.30969e+06	2.10552e+06	2.28473e+06	2.45092e+06	2.66489e+06	4.33826e+06	1.84576e+06	1.46079e+06	2.04759e+08	2.1222e+06	7.61492e+06	1.79118e+06	1.89834e+06	2.98199e+06	2.31715e+06
Com_1223_neg	N-[3-(aminosulfonyl)phenyl]-2,3-dihydro-1,4-benzodioxine-2-carboxamide	C15 H14 N2 O5 S	334.066	1.182	Invalid mass	No results	No results	3.63548e+08	3.10554e+08	4.07441e+08	4.02338e+08	3.92906e+08	3.15453e+08	1.5433e+08	1.3949e+08	1.32019e+08	1.08521e+08	1.8159e+08	2.16717e+08	2.74819e+08	2.12997e+08	2.30869e+08
Com_21718_neg	Palmitoylethanolamide	C18 H37 N O2	299.282	14.823	No results	No results	Full match	2.64451e+06	2.28708e+06	1.17111e+06	2.31857e+06	1.2164e+06	1.77741e+06	2.33588e+06	4.26433e+06	1.96599e+06	1.76007e+06	1.14182e+06	2.13901e+06	2.32362e+06	2.20323e+06	1.93757e+06
Com_8262_neg	4-(3-Hydroxybutyl)phenyl β-D-glucopyranoside	C16 H24 O7	328.151	8.732	Full match	No results	No results	2.44236e+06	3.13393e+07	4.50209e+06	3.04382e+06	2.87827e+06	2.57607e+06	408604	613310	344942	482336	433351	613363	1.579e+06	1.82767e+06	1.50774e+06
Com_21971_neg	Phenobarbital	C12 H12 N2 O3	232.084	10.861	No results	No results	Full match	3.41419e+06	2.13735e+06	3.00577e+06	3.48056e+06	5.00985e+06	3.65374e+06	1.53831e+06	2.67469e+06	1.4369e+06	2.27802e+06	1.77753e+06	1.82347e+06	2.0313e+06	1.9611e+06	2.30825e+06
Com_8414_neg	2,3,6-Trimethylphenol	C9 H12 O	136.089	6.998	Full match	No results	No results	2.41347e+07	1.79692e+07	2.84737e+07	2.56537e+07	2.79333e+07	2.10675e+07	562619	1.96066e+06	616803	750492	662063	1.73867e+06	1.09236e+07	1.09875e+07	1.21969e+07
Com_26715_neg	N1-cyclohexyl-4-(4-fluorobenzyl)-1,4-diazepane-1-carbothioamide	C19 H28 F N3 S	349.2	9.223	Full match	No results	No results	1.49998e+06	1.01346e+06	1.3344e+06	1.05671e+06	1.05273e+06	911660	2.40606e+06	2.46701e+06	2.40875e+06	1.95399e+06	1.64867e+06	1.83587e+06	1.51988e+06	1.84603e+06	1.46009e+06
Com_21243_neg	Hesperidin	C28 H34 O15	610.177	9.855	No results	Invalid mass	No results	4.92209e+06	4.51556e+06	3.2526e+06	4.82953e+06	5.42308e+06	4.52027e+06	272026	230948	274708	247433	288068	261327	1.60954e+06	2.61621e+06	2.80342e+06
Com_17410_neg	Dehydroevodiamine hydrochloride	C19 H16 Cl N3 O	337.098	1.239	No results	No results	Full match	9.48582e+06	2.81189e+06	5.39154e+06	4.25584e+06	4.37174e+06	5.53639e+06	439659	430835	518715	644299	403478	486799	1.94877e+06	1.38734e+06	1.94688e+06
Com_19605_neg	Butylparaben	C11 H14 O3	194.094	8.747	No results	No results	Full match	1.23668e+06	7.08697e+06	1.88088e+06	1.62914e+06	1.45854e+06	1.76378e+06	460894	566426	465000	513718	461033	510864	739082	1.08463e+06	967516
Com_19622_neg	Sorbitan monopalmitate	C22 H42 O6	402.296	15.004	Invalid mass	No results	No results	3.95864e+06	3.16942e+06	2.96522e+06	6.20456e+06	3.08012e+06	2.80398e+06	4.07261e+06	5.36484e+06	4.34461e+06	2.00457e+06	5.47518e+06	3.94912e+06	5.23357e+06	3.33695e+06	4.11166e+06
Com_510_neg	PA (18:2/18:2)	C39 H69 O8 P	696.473	16.391	No results	Full match	No results	1.47982e+07	1.21236e+07	4.04778e+06	1.6684e+06	3.4664e+06	4.39834e+06	7.6666e+08	4.24801e+08	1.16171e+09	4.60568e+08	8.09806e+08	5.23409e+08	1.25617e+08	9.79853e+07	1.56195e+08
Com_17197_neg	Vanillyl alcohol	C8 H10 O3	154.063	7.626	Full match	No results	Full match	8.11552e+06	8.03915e+06	7.72934e+06	8.93475e+06	8.28187e+06	7.85513e+06	693223	751349	539913	651106	648934	953527	4.04536e+06	3.86158e+06	3.97686e+06
Com_15358_neg	FAHFA (17:1/22:3)	C39 H68 O4	600.514	14.539	No results	Full match	No results	4.21551e+06	5.24045e+06	4.82097e+06	5.24354e+06	3.82581e+06	3.90005e+06	2.60307e+06	8.67064e+06	2.92001e+06	3.23035e+06	2.15147e+06	3.1026e+06	4.31976e+06	2.63439e+06	4.71869e+06
Com_8764_neg	Rutin	C27 H30 O16	610.153	8.765	Full match	No results	Full match	3.66774e+06	5.22974e+06	7.47916e+06	2.99242e+06	7.02432e+06	7.10975e+06	2.45125e+06	2.18397e+07	5.89718e+06	3.95002e+06	2.34275e+06	4.09068e+06	5.69964e+06	7.377e+06	5.70535e+06
Com_26909_neg	3'-Hydroxyflavone	C15 H10 O3	238.064	6.301	No results	No results	Full match	1.22837e+06	1.31153e+06	3.24609e+06	1.59005e+06	2.18941e+06	2.36098e+06	1.02678e+06	2.09886e+06	1.02362e+06	1.32885e+06	1.15323e+06	2.2479e+06	1.49985e+06	2.07202e+06	1.82383e+06
Com_10062_neg	PG (16:0/18:2)	C40 H75 O10 P	746.51	16.492	No results	Full match	No results	1.05764e+06	2.10929e+06	1.68866e+06	1.67861e+06	1.37991e+06	962455	8.55063e+06	6.37048e+06	1.98805e+07	5.7827e+06	1.40503e+07	4.82846e+06	1.00434e+06	1.93155e+06	1.51615e+06
Com_13903_neg	Allysine	C6 H11 N O3	145.074	1.367	No results	No results	Full match	1.17093e+07	7.44592e+06	9.27629e+06	1.32635e+07	8.66287e+06	7.83575e+06	8.79872e+06	5.62511e+06	8.94592e+06	7.95791e+06	7.60392e+06	1.09278e+07	1.03156e+07	9.43172e+06	8.47093e+06
Com_29966_neg	5(S)-HpEPE	C20 H30 O4	288.208	12.36	Invalid mass	No results	No results	2.07127e+06	1.54419e+06	909017	1.93752e+06	1.92669e+06	1.30052e+06	1.20859e+06	1.34382e+06	1.02725e+06	1.03368e+06	1.43405e+06	1.07992e+06	1.17706e+06	1.00736e+06	992608
Com_912_neg	D-(+)-Glucose	C6 H12 O6	226.068	1.233	Invalid mass	No results	No results	4.80238e+07	2.838e+08	3.06531e+08	3.12625e+08	2.65463e+08	3.73682e+07	5.39881e+08	6.16997e+07	4.33751e+08	3.58352e+08	3.66126e+08	4.41654e+08	5.73849e+08	3.469e+08	3.09102e+08
Com_1906_neg	Hexadecanedioic acid	C16 H30 O4	286.214	12.266	Full match	No results	No results	8.40613e+07	9.33964e+07	9.77488e+07	6.88285e+07	8.33372e+07	9.19895e+07	6.52682e+07	1.75968e+08	7.46324e+07	9.40664e+07	5.84322e+07	1.09245e+08	9.78657e+07	9.67051e+07	1.06704e+08
Com_10912_neg	FAHFA (3:0/18:1)	C21 H38 O4	354.276	13.967	No results	Full match	Full match	7.30104e+06	7.39091e+06	1.29533e+07	8.7993e+06	1.13581e+07	1.90006e+07	600215	824706	498311	675475	555354	635072	3.63549e+06	4.50144e+06	5.55159e+06
Com_11873_neg	Tricin O-malonylhexoside	C26 H26 O15	578.126	7.979	No results	No results	Full match	1.87181e+07	1.13312e+07	9.35406e+06	1.19711e+07	1.35965e+07	1.29091e+07	2.59799e+06	4.58205e+06	3.23797e+06	2.58422e+06	2.09615e+06	5.11073e+06	7.80844e+06	8.02545e+06	7.99717e+06
Com_29025_neg	Naringin	C27 H32 O14	580.179	8.293	No results	No results	Full match	2.28266e+06	1.55153e+06	1.39328e+06	1.97909e+06	180704	596322	417908	1.83608e+06	468285	1.01064e+06	790781	1.48983e+06	1.91259e+06	1.75305e+06	910813
Com_30892_neg	FAHFA (20:1/22:3)	C42 H74 O4	642.561	15.139	No results	Full match	No results	503461	1.34139e+06	355256	1.10905e+06	722367	1.48167e+06	845809	1.37464e+06	415840	358818	274733	357585	1.16892e+06	925009	1.07218e+06
Com_15990_neg	Hematoxylin	C16 H14 O6	302.078	9.219	Full match	No results	Full match	5.81769e+06	6.24387e+06	6.03637e+06	5.43157e+06	5.98339e+06	6.27535e+06	2.4568e+06	8.05967e+06	3.57853e+06	2.38134e+06	2.64005e+06	4.05971e+06	5.03384e+06	5.31826e+06	5.44553e+06
Com_11051_neg	LPA 18:4	C21 H35 O7 P	430.211	13.464	No results	Full match	Full match	5.56868e+06	2.32512e+06	3.46391e+06	2.91029e+06	5.2951e+06	2.03955e+06	9.77846e+06	1.18652e+07	1.71763e+07	1.22249e+06	1.55658e+06	5.44811e+06	5.61664e+06	3.77615e+06	3.92143e+06
Com_21705_neg	Esculetin	C9 H6 O4	178.026	8.982	No results	Full match	Full match	1.41996e+06	1.50783e+06	5.76511e+06	1.682e+06	1.22153e+06	967754	467356	1.87608e+06	391552	886696	459367	552973	1.08431e+06	1.4274e+06	1.22976e+06
Com_16521_neg	Ethyl 3,4-dihydroxybenzoate	C9 H10 O4	182.057	9.726	No results	Full match	Full match	5.50933e+06	6.46543e+06	7.39624e+06	6.09778e+06	9.1595e+06	7.25833e+06	556882	768720	716515	659534	574668	1.01866e+06	3.95588e+06	3.65656e+06	4.7405e+06
Com_33910_neg	Demethoxycurcumin	C20 H18 O5	338.117	13.344	No results	No results	Full match	722642	420477	357688	372392	364006	336765	215986	318173	217606	261006	247285	251031	301051	355422	285417
Com_687_neg	1-Kestose	C18 H32 O16	564.189	1.355	No results	Invalid mass	No results	7.14317e+07	6.20747e+07	5.54959e+07	6.37653e+07	5.79306e+07	1.06859e+08	3.78521e+08	6.65854e+08	3.41612e+08	8.74375e+08	5.77673e+08	7.46293e+08	3.15789e+08	3.61546e+08	4.26701e+08
Com_15420_neg	Diosmetin	C16 H12 O6	300.062	11.154	No results	No results	Full match	1.19366e+07	917123	910050	872260	920767	830411	496281	463855	703372	471379	500223	476246	1.22416e+06	962514	663337
Com_16528_neg	8-methylretusin-7-O-beta-D-glucopyranoside	C24 H26 O12	506.145	8.346	No results	No results	Full match	5.64658e+06	5.44153e+06	5.151e+06	3.75092e+06	9.14931e+06	6.93231e+06	224022	243660	223751	331656	316920	269106	1.62451e+06	2.74295e+06	1.90519e+06
Com_29294_neg	Maltotriitol	C18 H34 O16	506.183	8.526	No results	No results	Full match	809746	1.3228e+06	2.00499e+06	1.54456e+06	2.12618e+06	1.57167e+06	103425	105096	90228.4	101760	89532.3	112056	637553	774393	896575
Com_9607_neg	2-Methoxycinnamic acid	C10 H10 O3	178.062	7.977	No results	No results	Full match	1.44621e+07	1.6259e+07	1.74879e+07	1.59704e+07	2.27667e+07	2.04893e+07	1.81131e+06	1.80303e+06	1.72529e+06	2.21649e+06	2.12877e+06	2.00822e+06	9.30272e+06	9.51748e+06	1.01736e+07
Com_3932_neg	2,3-dinor Prostaglandin E1	C18 H30 O5	308.198	11.98	Invalid mass	No results	No match	7.02774e+07	7.13323e+07	7.64973e+07	7.97707e+07	8.11185e+07	6.06798e+07	3.33876e+07	5.19782e+07	3.09726e+07	3.42357e+07	3.73329e+07	3.77572e+07	5.31291e+07	4.46334e+07	5.08732e+07
Com_16641_neg	Melibiose	C12 H22 O11	342.115	9.58	No results	Full match	Full match	7.36232e+06	6.8917e+06	6.63583e+06	7.68974e+06	9.02307e+06	6.86348e+06	2.68231e+06	2.48997e+06	2.22717e+06	3.67289e+06	5.23865e+06	4.47417e+06	5.14559e+06	5.41427e+06	5.79873e+06
Com_693_neg	beta-Zearalenol	C18 H24 O5	320.161	12.84	No results	No results	Full match	3.38666e+08	7.00672e+08	5.14003e+08	4.97588e+08	8.55531e+08	4.75898e+08	1.44389e+07	8.89224e+06	9.60691e+06	8.95318e+06	7.71559e+06	9.47929e+06	2.97797e+08	3.6661e+08	3.624e+08
Com_11100_neg	Daphnetin	C9 H6 O4	178.026	11.507	No results	No results	Full match	1.50224e+07	1.3772e+07	1.56539e+07	1.91176e+07	1.68391e+07	1.46133e+07	884269	956326	961518	773100	884490	797909	8.28569e+06	6.56471e+06	9.16584e+06
Com_30649_neg	Rehmannioside D	C27 H42 O20	686.23	10.242	No results	No results	Full match	1.24779e+06	1.89287e+06	1.93043e+06	887805	988719	1.68005e+06	196389	537180	477348	279465	259943	278984	714526	778513	1.18655e+06
Com_19975_neg	Lupulin A	C30 H46 O11	582.303	9.923	No results	No results	Full match	3.93471e+06	4.3443e+06	4.35113e+06	5.00177e+06	6.22074e+06	5.14325e+06	482483	482746	485672	394551	393909	481996	2.19245e+06	1.91475e+06	2.43352e+06
Com_3296_neg	Ascorbic acid	C6 H8 O6	176.032	12.94	Full match	No results	Full match	1.75874e+06	1.67735e+06	1.78096e+06	1.67317e+06	1.64385e+06	3.14936e+06	9.83892e+07	2.38251e+07	4.53399e+07	2.43881e+07	2.85193e+07	1.4115e+07	1.58838e+07	1.49026e+07	1.9007e+07
Com_12659_neg	Ginsenoside F2	C42 H72 O13	830.501	13.149	No results	Invalid mass	No results	6.13403e+06	5.29425e+06	1.63757e+07	5.26942e+06	1.02039e+07	9.12612e+06	1.99707e+06	1.12253e+07	2.25829e+06	2.44654e+06	2.71541e+06	7.96905e+06	7.14936e+06	5.63816e+06	6.76901e+06
Com_9294_neg	LPG 19:1	C25 H49 O9 P	524.312	14.54	No results	Full match	No results	1.24588e+07	1.41276e+07	1.5879e+07	1.64554e+07	2.40497e+07	1.73921e+07	2.28613e+06	4.29608e+06	2.39163e+06	2.18554e+06	3.04197e+06	4.1285e+06	1.01989e+07	1.40537e+07	7.43803e+06
Com_27985_neg	Biocytin	C16 H28 N4 O4 S	372.183	6.611	Full match	No results	No results	1.67115e+06	1.43573e+06	2.28858e+06	2.62366e+06	2.54926e+06	1.62054e+06	708440	1.9531e+06	1.08393e+06	1.08454e+06	915694	1.49143e+06	1.58963e+06	1.88852e+06	1.43297e+06
Com_6440_neg	6-Hydroxynicotinic acid	C6 H5 N O3	139.027	9.086	No results	No results	Full match	1.814e+07	2.44737e+07	2.31798e+07	2.14609e+07	2.61466e+07	2.78151e+07	1.89495e+07	3.43654e+07	1.86901e+07	2.69231e+07	1.80284e+07	1.93869e+07	1.95437e+07	2.22364e+07	2.06937e+07
Com_16898_neg	Flavin adenine dinucleotide	C27 H33 N9 O15 P2	785.156	6.958	No results	Full match	Full match	2.76517e+06	9.59353e+06	3.47364e+06	3.20197e+06	3.14909e+06	2.63503e+06	1.30352e+06	1.23947e+06	1.28081e+06	1.24217e+06	1.27649e+06	1.5339e+06	2.14305e+06	2.18998e+06	1.83867e+06
Com_5357_neg	Steviolbioside	C32 H50 O13	1284.64	10.176	No results	Invalid mass	No results	4.06473e+07	3.38093e+07	5.13066e+07	8.80637e+06	5.36728e+07	5.40889e+07	4.05755e+06	7.11358e+06	5.41693e+06	4.16652e+06	5.77895e+06	6.41918e+06	2.57445e+07	2.90916e+07	2.6914e+07
Com_1631_neg	2-oxopiperidine-3-carbohydrazide	C6 H11 N3 O2	157.085	1.941	Full match	No results	No results	1.78907e+07	1.09541e+07	1.28443e+07	1.2957e+07	1.58697e+07	2.60124e+07	2.23112e+08	1.40882e+08	1.11557e+08	2.67932e+08	2.19616e+08	2.26196e+08	8.23664e+07	1.07792e+08	1.24425e+08
Com_23964_neg	Tanshindiol C	C18 H16 O5	312.098	9.288	No results	No results	Full match	1.28421e+06	706806	4.50703e+06	1.31381e+06	1.25255e+06	730654	196224	255691	244061	231260	195382	252507	980008	876902	962473
Com_4980_neg	HexCer-AP (t18:1/16:0)	C40 H77 N O10	791.576	16.531	No results	Invalid mass	No results	2.15141e+07	2.59258e+07	1.60959e+07	2.82602e+07	2.09938e+07	2.8953e+07	3.34206e+07	4.2823e+07	5.13071e+07	1.37139e+07	5.30431e+07	3.48758e+07	3.27691e+07	3.40319e+07	3.6591e+07
Com_33639_neg	Tetrahydropalmatine	C21 H25 N O4	355.177	13.392	No results	No results	Full match	592857	311840	330386	378272	744589	437589	208539	405913	170040	207393	159129	206052	220719	343897	308122
Com_1493_neg	DL-Dihydroorotic acid	C5 H6 N2 O4	158.032	1.181	Full match	No results	Full match	3.46521e+08	3.22303e+08	3.05641e+08	3.14307e+08	2.91938e+08	2.89933e+08	1.05611e+08	1.58751e+08	1.14099e+08	9.87326e+07	1.0553e+08	1.62811e+08	2.0318e+08	2.05068e+08	2.17533e+08
Com_19413_neg	1-(4-fluorophenyl)-2-(4-methoxyphenyl)-4-(2-naphthyl)butane-1,4-dione	C27 H21 F O3	412.148	4.383	Full match	No results	No results	5.14461e+06	6.29074e+06	5.06205e+06	4.95323e+06	4.97305e+06	4.40365e+06	2.16335e+06	5.47173e+06	2.77265e+06	2.16137e+06	1.29504e+06	3.4855e+06	3.08341e+06	3.10053e+06	3.64675e+06
Com_16517_neg	3,8,9-trihydroxy-10-propyl-3,4,5,8,9,10-hexahydro-2H-oxecin-2-one	C12 H20 O5	244.13	6.426	Full match	No results	No results	6.35249e+06	6.5812e+06	8.23703e+06	5.8114e+06	9.16423e+06	8.55414e+06	2.36073e+06	5.36652e+06	4.04103e+06	2.51542e+06	2.18817e+06	3.98022e+06	4.95922e+06	4.47528e+06	5.02632e+06
Com_2179_neg	N-Acetylmannosamine	C8 H15 N O6	221.089	1.335	No results	Full match	Full match	5.7178e+07	5.237e+07	4.54317e+07	4.59589e+07	5.05449e+07	3.81298e+07	1.14627e+08	9.69217e+07	7.29719e+07	1.15467e+08	1.19365e+08	1.82962e+08	8.47287e+07	7.95139e+07	7.14242e+07
Com_55_neg	(+/-)9,10-dihydroxy-12Z-octadecenoic acid	C18 H34 O4	296.234	13.268	Invalid mass	No results	No match	1.03229e+10	8.28792e+09	1.01755e+10	9.35569e+09	1.0968e+10	9.71763e+09	4.28217e+09	6.76979e+09	4.74961e+09	3.83218e+09	4.2201e+09	7.15547e+09	7.09039e+09	6.82091e+09	7.02206e+09
Com_23651_neg	Prostaglandin D2	C20 H32 O5	388.208	8.824	Invalid mass	No results	No results	627640	1.2361e+06	886279	910304	1.25324e+06	1.06671e+06	3.97823e+06	896379	1.19621e+06	1.1726e+06	979702	973036	1.08712e+06	1.01634e+06	925570
Com_29975_neg	Oxidized glutathione	C20 H32 N6 O12 S2	612.152	6.417	No results	No results	Full match	1.40244e+06	1.75874e+06	1.48505e+06	1.63082e+06	1.69857e+06	1.9639e+06	133507	160278	128096	168139	120996	161585	760370	801103	648548
Com_25986_neg	MGDG (2:0/3:0)	C14 H24 O10	412.154	12.743	No results	Invalid mass	No results	3.16981e+06	2.23508e+06	2.04574e+06	2.14711e+06	3.24081e+06	1.92331e+06	2.16902e+06	2.07004e+06	2.16434e+06	2.20085e+06	2.13748e+06	2.26251e+06	1.97665e+06	2.00921e+06	2.04914e+06
Com_5064_neg	Ziyuglycoside II	C35 H56 O8	604.397	12.199	No results	No results	Full match	3.67517e+07	3.37903e+07	2.03794e+07	6.1141e+07	3.67844e+07	2.96419e+07	1.85626e+06	1.60546e+06	1.8303e+06	1.73603e+06	1.83078e+06	1.87203e+06	3.29291e+07	3.44858e+07	3.52449e+07
Com_10714_neg	6-Phosphogluconic acid	C6 H13 O10 P	276.024	1.374	No results	No results	Full match	1.56681e+07	1.62468e+07	1.4035e+07	2.03188e+07	1.20602e+07	1.79601e+07	1.02186e+07	8.04873e+06	9.10129e+06	1.00888e+07	9.64716e+06	1.15505e+07	6.13722e+06	7.64559e+06	5.2874e+06
Com_30539_neg	Epimedin A	C39 H50 O20	838.289	8.166	No results	No results	Full match	1.24669e+06	1.25039e+06	1.97282e+06	1.29814e+06	1.62487e+06	1.51799e+06	385042	1.19387e+06	208106	652615	473089	623064	1.02308e+06	946259	766950
Com_9635_neg	LPI 17:0	C26 H51 O12 P	586.311	14.436	No results	Full match	No results	3.37732e+06	4.98942e+06	3.67337e+06	6.15884e+06	3.65026e+06	4.00451e+06	1.51008e+07	1.79162e+07	1.43173e+07	8.283e+06	2.03067e+07	1.63767e+07	8.44371e+06	1.04411e+07	8.11521e+06
Com_657_neg	LPI 16:0	C25 H49 O12 P	572.296	14.229	No results	Full match	No results	3.15578e+08	3.15546e+08	1.32811e+08	2.16393e+08	3.91405e+08	2.80104e+08	5.97598e+08	7.55206e+08	6.66348e+08	4.07271e+08	6.85683e+08	7.07114e+08	4.83781e+08	4.58252e+08	4.50449e+08
Com_11493_neg	alpha-Nicotinamide adenine dinucleotide	C21 H27 N7 O14 P2	663.109	1.367	No results	No results	Full match	1.27269e+06	1.87453e+07	2.05354e+06	1.30624e+06	1.11459e+06	1.23099e+06	3.73575e+06	2.94249e+06	3.32729e+06	3.68832e+06	3.52685e+06	4.2227e+06	2.77153e+06	2.79511e+06	2.73911e+06
Com_328_neg	13(S)-HOTrE	C18 H30 O3	294.219	13.138	Full match	No results	Full match	1.8018e+09	2.2064e+09	1.99268e+09	1.36684e+09	2.10157e+09	1.30476e+09	6.46514e+08	1.08763e+09	6.67066e+08	6.37732e+08	5.78211e+08	9.81717e+08	1.27699e+09	1.22218e+09	7.5023e+08
Com_6796_neg	Guanosine monophosphate (GMP)	C10 H14 N5 O8 P	325.101	1.359	Invalid mass	Invalid mass	No results	2.33571e+07	2.16593e+07	2.81143e+07	2.4312e+07	3.04477e+07	3.08619e+07	2.65281e+07	2.11867e+07	3.05422e+07	1.67896e+07	3.44991e+07	2.79281e+07	2.66961e+07	2.19449e+07	2.43868e+07
Com_12956_neg	19(R)-Hydroxy-prostaglandin E2	C20 H32 O6	350.212	14.16	Invalid mass	No results	No results	6.85176e+06	4.36778e+06	1.57055e+07	5.84889e+06	1.15985e+07	1.37866e+07	2.83579e+06	7.73826e+06	5.14794e+06	4.69114e+06	1.57802e+06	4.57085e+06	6.61805e+06	6.84119e+06	6.56e+06
Com_4690_neg	Forsythoside E	C20 H30 O12	462.173	8.835	No results	Full match	No results	1.29268e+07	1.31926e+07	1.52683e+07	1.81129e+07	1.98551e+07	6.59181e+07	2.33739e+07	3.80143e+07	2.68068e+07	3.22505e+07	2.36905e+07	1.95824e+07	7.78493e+06	7.85145e+06	8.79831e+06
Com_29669_neg	Madecassoside	C48 H78 O20	974.508	9.703	No results	No results	Full match	483674	975092	610420	209777	641856	651374	649660	894957	1.8973e+06	496030	420384	887639	603370	642422	565868
Com_3440_neg	AICA ribonucleotide	C9 H15 N4 O8 P	338.065	1.181	Invalid mass	No results	No match	9.97526e+07	7.02998e+07	7.86186e+07	7.59897e+07	7.40425e+07	9.87879e+07	2.2968e+07	3.09768e+07	2.41885e+07	3.31411e+07	4.04071e+07	3.17426e+07	5.62929e+07	6.36571e+07	7.07692e+07
Com_12892_neg	FAHFA (18:3/22:3)	C40 H66 O4	610.498	14.181	No results	Full match	No results	1.39284e+07	1.36242e+07	1.36963e+07	1.4989e+07	1.41046e+07	1.2517e+07	2.26104e+06	2.71376e+06	1.42236e+06	3.05838e+06	2.03008e+06	4.36564e+06	7.25165e+06	7.74314e+06	7.07685e+06
Com_3539_neg	Saikosaponin B4	C43 H72 O14	812.492	9.627	No results	No results	Full match	6.51465e+06	5.74571e+06	661962	6.73883e+06	5.44049e+06	7.25568e+06	8.8775e+07	947957	8.7527e+07	7.0733e+07	7.09029e+07	1.74079e+06	4.09247e+07	4.0926e+07	4.40201e+07
Com_3774_neg	4-(hydroxymethyl)benzoic acid	C8 H8 O3	152.047	11.675	Full match	No results	Full match	7.0544e+07	7.27678e+07	6.86651e+07	9.10379e+07	8.05407e+07	6.14622e+07	5.24353e+06	4.42564e+06	5.86208e+06	6.05964e+06	5.41157e+06	5.26527e+06	3.45437e+07	3.07048e+07	3.59158e+07
Com_12644_neg	FAHFA (18:2/3:0)	C21 H36 O4	352.261	14.369	No results	Full match	No results	4.88865e+06	3.87807e+06	7.60656e+06	6.65228e+06	7.80623e+06	7.48594e+06	2.39939e+06	1.21574e+07	4.48555e+06	2.02592e+06	1.92962e+06	4.16057e+06	4.6505e+06	4.82914e+06	5.1547e+06
Com_4346_neg	6,6-di(ethylthio)hexane-1,2,3,4,5-pentaol	C10 H22 O5 S2	286.089	1.245	Invalid mass	No results	No results	5.91003e+07	7.78068e+07	5.61644e+07	5.42031e+07	5.11671e+07	4.71396e+07	1.904e+07	1.96106e+07	1.88946e+07	1.60805e+07	1.41785e+07	2.02189e+07	3.23473e+07	3.55162e+07	2.83826e+07
Com_25395_neg	Apigenin C-pentoside	C20 H18 O9	402.094	10.06	No results	No results	Full match	1.41816e+06	1.317e+06	2.29393e+06	904729	1.5399e+06	1.84302e+06	1.08503e+06	2.88255e+06	1.12356e+06	1.13194e+06	721889	961379	1.26379e+06	1.60088e+06	1.44743e+06
Com_3045_neg	Rifampicin	C43 H58 N4 O12	822.402	11.197	Full match	Unused	No match	1.37824e+06	3.52288e+06	4.78844e+06	3.13839e+06	8.00873e+06	9.38892e+06	4.33114e+07	1.17162e+07	2.32054e+06	1.17265e+08	4.581e+07	1.72738e+07	1.82179e+07	1.80187e+07	1.92077e+07
Com_7626_neg	PA (18:2/18:4)	C39 H65 O8 P	692.442	15.758	No results	Full match	No results	464856	333855	361598	330406	323644	310602	2.15054e+07	1.0564e+07	3.04854e+07	8.56776e+06	1.70411e+07	1.56614e+07	1.97256e+06	1.86671e+06	2.6911e+06
Com_3242_neg	N-[2-(6-amino-9H-purin-9-yl)ethyl]-N-(2-furylmethyl)amine	C12 H14 N6 O	258.125	11.376	Invalid mass	No results	No results	1.21429e+08	5.46524e+07	3.56013e+07	3.6598e+07	4.01007e+07	3.20301e+07	2.47216e+06	1.99003e+06	2.4769e+06	1.89684e+06	2.52007e+06	1.95379e+06	2.90053e+07	2.0859e+07	3.09863e+07
Com_16705_neg	Picfeltarraenin IA	C41 H62 O13	808.43	11.575	No results	Invalid mass	No results	2.72834e+06	2.49981e+06	2.98197e+06	4.04774e+06	4.06244e+06	2.84877e+06	3.35753e+06	3.93174e+06	1.51623e+06	4.17196e+06	4.32846e+06	9.32629e+06	2.6761e+06	3.4291e+06	3.85647e+06
Com_4656_neg	Methyl hexadecanoate	C17 H34 O2	316.26	12.927	No results	Invalid mass	No results	2.8027e+07	3.00952e+07	3.58966e+07	3.17925e+07	3.63112e+07	3.97143e+07	1.48721e+07	5.40034e+07	2.14842e+07	1.93101e+07	1.08575e+07	2.83871e+07	2.90195e+07	3.02343e+07	2.8827e+07
Com_13440_neg	4-(3,4-dihydro-2H-1,5-benzodioxepin-7-yl)-4-oxobutanoic acid	C13 H14 O5	204.078	8.082	Invalid mass	No results	No match	1.43923e+07	1.36435e+07	1.20367e+07	1.40036e+07	1.2758e+07	1.21997e+07	893291	1.311e+06	994498	913692	836961	1.17315e+06	5.86061e+06	5.3802e+06	5.65069e+06
Com_9047_neg	LPA 18:0	C21 H43 O7 P	438.273	14.73	No results	Full match	No results	2.90432e+06	3.02949e+06	1.9922e+06	1.33908e+06	1.30749e+06	1.17802e+06	1.33929e+07	1.68124e+07	2.3641e+07	2.30221e+06	8.87029e+06	4.74421e+06	2.25346e+06	1.10537e+06	1.77481e+06
Com_23576_neg	Panose	C18 H32 O16	564.194	8.04	No results	Invalid mass	No results	2.8835e+06	2.63393e+06	3.06265e+06	3.98568e+06	4.20358e+06	2.50453e+06	94442.2	93426.9	111215	94120.4	86682.4	94263.6	1.46253e+06	1.49242e+06	2.08453e+06
Com_250_neg	Ginsenoside Re	C48 H82 O18	992.554	10.927	No results	Invalid mass	No results	3.16707e+09	2.98493e+09	2.85927e+09	1.71132e+09	9.11421e+08	2.40019e+09	6.51058e+08	2.44247e+09	9.8834e+08	2.33367e+09	1.75691e+09	1.44696e+09	2.58375e+09	2.17403e+09	1.65532e+09
Com_18981_neg	Saikosaponin D	C42 H68 O13	780.463	14.504	No results	Full match	Full match	4.81856e+06	5.87076e+06	4.30189e+06	5.76813e+06	3.06727e+06	7.03822e+06	574471	1.01983e+06	453871	505641	616848	994238	2.20362e+06	2.3521e+06	3.06042e+06
Com_19253_neg	Notoginsenoside R2	C41 H70 O13	770.481	15.386	No results	No results	Full match	374021	299569	345014	319246	317121	322447	1.84073e+06	568916	826813	1.09466e+06	6.0102e+06	1.38945e+06	420476	837596	877198
Com_2039_neg	LPG 18:2	C24 H45 O9 P	508.279	14.009	No results	Full match	No results	9.04829e+07	1.54915e+08	1.52739e+08	2.02561e+08	1.47e+08	1.53675e+08	5.12147e+07	6.30618e+07	4.79177e+07	3.64123e+07	5.97147e+07	5.47513e+07	9.59107e+07	1.15738e+08	1.18043e+08
Com_15195_neg	Saccharin	C7 H5 N O3 S	182.999	5.485	Full match	No results	No results	1.18089e+06	2.53576e+06	3.7925e+06	1.53347e+06	3.04843e+06	2.89471e+06	3.17424e+06	8.85024e+06	2.27715e+06	8.25163e+06	3.80074e+06	3.28261e+06	3.15197e+06	2.97165e+06	3.28447e+06
Com_21944_neg	3-Methylamino-L-alanine	C4 H10 N2 O2	118.078	7.093	No results	Invalid mass	No results	3.34247e+06	2.89765e+06	3.98545e+06	3.33864e+06	5.02625e+06	4.65201e+06	530169	586109	610351	616797	526892	664092	1.63144e+06	2.31931e+06	2.10236e+06
Com_2240_neg	Astragaloside III	C41 H68 O14	784.461	13.52	No results	Full match	Full match	1.54016e+07	7.04409e+07	2.27793e+07	1.58109e+07	1.53059e+07	1.73276e+08	1.1825e+06	3.74229e+06	1.25604e+06	1.43864e+06	1.06359e+06	2.37721e+06	2.52907e+07	2.77343e+07	2.61958e+07
Com_3487_neg	FAHFA (18:1/22:3)	C40 H70 O4	614.53	14.732	No results	Full match	No results	8.64763e+07	9.88578e+07	7.51561e+07	1.00486e+08	8.22004e+07	8.81044e+07	3.21989e+07	6.10949e+07	2.74143e+07	2.84444e+07	2.39319e+07	3.01984e+07	7.78411e+07	6.98483e+07	6.63289e+07
Com_10743_neg	Tricin 5-O-hexoside derivative	C24 H22 O14	534.103	8.266	No results	No results	Full match	1.4586e+07	1.39713e+07	1.37692e+07	1.56559e+07	1.90978e+07	1.70886e+07	1.05226e+06	765692	546813	639931	1.3902e+06	537654	4.48573e+06	6.17005e+06	5.693e+06
Com_7885_neg	LPI 15:0	C24 H47 O12 P	558.28	14.002	No results	Full match	No match	1.10034e+07	9.57873e+06	9.57457e+06	1.2486e+07	5.58973e+06	1.21714e+07	1.65276e+07	2.55038e+07	1.98836e+07	1.62179e+07	1.86195e+07	2.69056e+07	1.5836e+07	9.19206e+06	1.35089e+07
Com_8359_neg	LPI 18:0	C27 H53 O12 P	1200.65	14.633	No results	Invalid mass	No results	1.32467e+07	1.04843e+07	9.37802e+06	9.4847e+06	1.04932e+07	8.98571e+06	4.77525e+06	1.35698e+07	1.68798e+07	9.78231e+06	2.53232e+07	1.7555e+07	1.62199e+07	1.43554e+07	1.43526e+07
Com_27912_neg	Genipin 1-O-β-D-gentiobioside	C23 H34 O15	550.198	9.611	No results	Invalid mass	No results	2.21735e+06	1.28215e+06	2.05449e+06	1.65985e+06	1.98582e+06	2.62709e+06	121705	129032	116749	127999	108690	132956	194684	158167	160866
Com_8205_neg	Glycerol 2-phosphate	C3 H9 O6 P	172.019	1.235	No results	Invalid mass	No results	3.32877e+07	2.21333e+07	2.07906e+07	2.49303e+07	1.71612e+07	2.27106e+07	4.27032e+06	3.11747e+06	2.50589e+06	4.17463e+06	3.65897e+06	5.0679e+06	7.67911e+06	6.94965e+06	6.46561e+06
Com_14206_neg	Methyl vanillate	C9 H10 O4	182.058	8.474	No results	Full match	Full match	4.6753e+06	3.13321e+06	4.14599e+06	5.59243e+06	5.49304e+06	5.19985e+06	2.8022e+06	1.00234e+07	3.80418e+06	6.70481e+06	3.85218e+06	8.69752e+06	5.35291e+06	4.93254e+06	5.14544e+06
Com_22030_neg	Myricetin 3-O-galactoside	C21 H20 O13	480.09	7.824	No results	No results	Full match	3.72699e+06	2.14029e+06	3.99353e+06	2.73261e+06	4.97498e+06	4.51636e+06	85656.1	89744.4	85462.8	98331.9	83932.9	95719.7	1.13192e+06	2.0718e+06	1.4133e+06
Com_33185_neg	Bilobalide	C15 H18 O8	326.1	7.083	No results	No results	Full match	714293	1.00171e+06	808426	649674	919688	732378	327901	304802	406141	389935	276292	436635	580708	354281	434885
Com_21039_neg	Phloretin	C15 H14 O5	274.084	7.681	Full match	No results	Full match	298528	6.06032e+06	295735	323576	285883	290016	187646	260341	172730	211163	172834	265718	237618	233944	241045
Com_8300_neg	Estriol 17-sulfate	C18 H24 O6 S	368.127	6.795	Invalid mass	No results	No match	2.49852e+07	1.87572e+07	2.50317e+07	2.37356e+06	2.84675e+07	2.31082e+07	161774	309207	126713	612488	179615	153866	9.33936e+06	1.02224e+07	1.1073e+07
Com_8229_neg	Hydrocinnamic acid	C9 H10 O2	150.068	8.773	Full match	No results	Full match	2.86186e+07	2.6994e+07	2.2506e+07	2.39923e+07	2.64838e+07	2.94124e+07	6.75454e+06	1.18554e+07	7.07442e+06	9.19757e+06	7.38429e+06	9.97535e+06	1.55242e+07	1.63161e+07	1.6647e+07
Com_2427_neg	4-Acetyl-3-hydroxy-5-methylphenyl β-D-glucopyranoside	C15 H20 O8	374.124	6.858	Invalid mass	No results	No results	1.71794e+08	9.80427e+07	1.07346e+08	1.0483e+08	1.06264e+08	1.57153e+08	2.97051e+07	3.1568e+07	5.82373e+07	2.92276e+07	2.90453e+07	1.54529e+07	9.72149e+07	9.02586e+07	8.48039e+07
Com_13832_neg	trans-3-Hydroxy-L-proline	C5 H9 N O3	131.058	1.242	No results	No results	Full match	6.96876e+06	1.38299e+07	9.76634e+06	9.93558e+06	1.05427e+07	1.07243e+07	9.16194e+06	7.36516e+06	1.04997e+07	1.07478e+07	9.06057e+06	1.24072e+07	9.92933e+06	8.69369e+06	9.6763e+06
Com_24687_neg	Estrone sulfate	C18 H22 O5 S	350.116	6.031	Invalid mass	No results	No results	3.29717e+06	2.33083e+06	3.71921e+06	3.05963e+06	3.74482e+06	3.76955e+06	185994	310621	203771	292365	214786	368786	1.70867e+06	1.69602e+06	1.27389e+06
Com_20131_neg	Trans,Trans-Muconic Acid	C6 H6 O4	142.026	12.553	No results	No results	Full match	6.41705e+06	6.52376e+06	6.83663e+06	6.30571e+06	5.86404e+06	6.10064e+06	3.26016e+06	3.60518e+06	3.48602e+06	3.86441e+06	4.10663e+06	2.65173e+06	3.93863e+06	5.10822e+06	3.61102e+06
Com_7090_neg	Anemoside B4	C59 H96 O26	1220.62	11.277	No results	No results	Full match	1.13973e+07	1.00471e+07	7.18749e+06	7.85728e+06	1.27028e+07	6.14118e+06	2.68787e+07	2.99402e+07	2.92227e+07	2.00154e+07	1.38215e+07	8.44247e+06	1.48508e+07	1.38903e+07	1.87429e+07
Com_21132_neg	Dihydroroseoside	C19 H32 O8	388.209	8.694	Full match	No results	No results	3.45712e+06	2.84301e+06	2.39622e+06	3.42499e+06	2.64229e+06	2.76783e+06	3.67343e+06	3.86021e+06	5.16979e+06	3.23383e+06	3.28487e+06	4.91939e+06	2.4701e+06	3.88357e+06	2.96729e+06
Com_15859_neg	Cannabidiolic acid	C22 H30 O4	358.214	13.727	Full match	No results	No results	1.09779e+07	8.86623e+06	9.03749e+06	9.06862e+06	9.86245e+06	8.23401e+06	1.61962e+06	2.50997e+06	1.5079e+06	1.9696e+06	1.31437e+06	1.12601e+06	6.35018e+06	4.44424e+06	5.66292e+06
Com_3442_neg	Phenylacetaldehyde	C8 H8 O	120.057	13.205	Full match	No results	No results	1.97994e+07	1.86798e+07	2.68298e+07	2.17045e+07	1.51044e+07	2.14552e+07	6.76077e+07	3.1015e+07	7.77493e+07	4.0803e+07	8.66219e+07	3.41483e+07	3.68353e+07	3.29801e+07	3.61382e+07
Com_4961_neg	1a,1b-Dihomo prostaglandin F2α	C22 H38 O5	418.256	11.158	Invalid mass	No results	No results	1.10161e+07	9.19689e+06	6.12581e+06	7.81277e+06	6.32099e+06	7.9492e+06	3.21459e+07	2.04907e+07	4.55702e+07	3.7801e+07	5.34281e+07	2.13703e+07	2.03034e+07	2.05895e+07	2.17675e+07
Com_16_neg	Ethyl myristate	C16 H32 O2	256.24	14.621	Full match	No results	Full match	2.32936e+10	22211909921	2.14077e+10	2.45453e+10	2.60572e+10	25209569013	1.31659e+10	1.76158e+10	1.24331e+10	8.79347e+09	1.10789e+10	1.0502e+10	19816972980	1.90118e+10	1.92982e+10
Com_8639_neg	LPG 15:0	C21 H43 O9 P	470.264	13.867	No results	Full match	No results	1.38338e+07	1.94304e+07	1.07789e+07	2.84657e+07	1.8066e+07	1.70155e+07	885181	1.27509e+07	3.89882e+06	4.00044e+06	1.00191e+06	4.88244e+06	1.18138e+07	1.49053e+07	2.36879e+07
Com_2782_neg	(±)9(10)-DiHOME	C18 H34 O4	314.245	12.776	Full match	No results	No results	1.20803e+08	1.24159e+08	1.44298e+08	1.38013e+08	1.30044e+08	1.13695e+08	3.29026e+07	7.20507e+07	3.54916e+07	4.33643e+07	3.02519e+07	6.24084e+07	9.25532e+07	9.88459e+07	9.59034e+07
Com_20953_neg	Kynurenic acid	C10 H7 N O3	189.042	6.155	No results	No results	Full match	3.25826e+06	6.11133e+06	2.52638e+06	2.22598e+06	2.89494e+06	4.56351e+06	256162	961708	333030	314115	315125	807184	1.55066e+06	1.4286e+06	1.41006e+06
Com_16148_neg	C-hexosyl-apigenin O-hexosyl-O-hexoside	C33 H40 O20	756.211	8.973	No results	No results	Full match	1.49427e+06	1.71562e+06	1.8006e+06	2.05001e+06	1.76817e+06	1.51619e+06	1.47619e+06	7.91776e+06	2.3102e+06	5.27167e+06	2.41685e+06	4.43655e+06	2.963e+06	3.39499e+06	2.75402e+06
Com_5144_neg	LPI 18:3	C27 H47 O12 P	594.28	13.694	No results	Full match	No results	5.51414e+07	4.67007e+07	4.0873e+07	4.45932e+07	5.65026e+07	5.29579e+07	3.13279e+07	3.36517e+07	3.06751e+07	8.15511e+06	2.65064e+07	3.44492e+07	4.02562e+07	3.17917e+07	4.42039e+07
Com_14021_neg	N-(2-oxo-3-azepanyl)benzenesulfonamide	C12 H16 N2 O3 S	268.086	5.428	Invalid mass	No results	No results	9.26605e+06	7.64845e+06	8.38492e+06	8.40674e+06	1.23701e+07	8.25052e+06	2.28001e+06	5.02614e+06	2.60484e+06	2.79e+06	2.73112e+06	3.34128e+06	5.65351e+06	5.52257e+06	5.36213e+06
Com_18255_neg	1-[6-(benzyloxy)-3-(tert-butyl)-2-hydroxyphenyl]ethan-1-one	C19 H22 O3	298.158	8.229	Full match	No results	No results	6.71608e+06	4.83133e+06	7.45823e+06	7.92791e+06	7.46472e+06	7.56531e+06	2.99732e+06	4.87706e+06	2.90984e+06	2.94129e+06	3.88975e+06	2.83015e+06	5.13604e+06	4.38655e+06	5.12664e+06
Com_25779_neg	8-hydroxy-6,7-dimethoxycoumarin	C11 H10 O5	222.052	7.84	No results	No results	Full match	1.8323e+06	1.47848e+06	3.72239e+06	1.98696e+06	2.23128e+06	1.91354e+06	646374	1.13591e+06	490280	642828	644428	717092	1.36221e+06	1.111e+06	1.189e+06
Com_4867_neg	4-Methylphenol	C7 H8 O	108.057	11.081	Full match	No results	No results	4.82163e+07	5.77358e+07	5.31693e+07	5.7252e+07	5.93227e+07	6.27392e+07	1.57759e+07	1.14384e+07	1.71801e+07	1.2527e+07	1.35711e+07	1.2349e+07	2.71068e+07	2.77279e+07	2.8359e+07
Com_19128_neg	LPG 18:0	C24 H49 O9 P	512.312	14.659	No results	Full match	No results	1.81384e+06	2.09068e+06	1.16797e+06	1.73245e+06	3.63008e+06	1.80487e+06	4.13587e+06	3.44949e+06	4.81476e+06	2.46326e+06	6.09074e+06	2.65945e+06	4.09472e+06	3.49362e+06	3.04827e+06
Com_16834_neg	Rosarin	C20 H28 O10	446.178	6.847	No results	Invalid mass	No results	8.17164e+06	8.10994e+06	685938	9.35151e+06	8.39189e+06	8.27301e+06	106489	82398.8	105632	105082	86109.2	159597	4.40576e+06	3.69947e+06	3.25771e+06
Com_25067_neg	Ethyl ferulate	C12 H14 O4	222.088	11.34	No results	Full match	Full match	4.13466e+06	2.29931e+06	2.37687e+06	2.35912e+06	2.81605e+06	876668	1.12248e+06	391001	537440	413754	579053	413205	950029	1.33584e+06	631013
Com_5948_neg	Jionoside A1	C36 H48 O20	800.271	8.887	No results	No results	Full match	1.52624e+07	3.92527e+07	1.57266e+07	4.81806e+07	4.64134e+07	3.87202e+07	363081	541977	253297	423641	437263	300433	1.85127e+07	1.84523e+07	2.11361e+07
Com_13296_neg	Nervonic acid	C24 H46 O2	366.349	15.997	Full match	No results	No results	2.31721e+06	2.1359e+06	1.32992e+06	2.80322e+06	1.39942e+06	2.19322e+06	8.52956e+06	1.11762e+07	6.96483e+06	2.57132e+06	4.73251e+06	9.09493e+06	8.6729e+06	8.42797e+06	8.65308e+06
Com_23380_neg	ADBICA N-pentanoic acid metabolite	C20 H27 N3 O4	363.179	6.968	Invalid mass	No results	No results	1.591e+06	1.26247e+06	1.05744e+06	1.77278e+06	1.45307e+06	1.28628e+06	2.72522e+06	3.56059e+06	2.91933e+06	2.70576e+06	2.08788e+06	2.79185e+06	1.92536e+06	1.80492e+06	1.94023e+06
Com_13180_neg	FAHFA (18:1/20:3)	C38 H66 O4	586.493	14.73	No results	Invalid mass	No results	1.07288e+07	1.44926e+07	9.94197e+06	1.44769e+07	1.08093e+07	1.32709e+07	2.70824e+06	1.04948e+07	1.89572e+06	1.8554e+06	2.12259e+06	2.27683e+06	1.02778e+07	8.26955e+06	8.75428e+06
Com_1271_neg	Ethyl-β-D-glucuronide	C8 H14 O7	222.073	1.294	Full match	No results	No results	4.78819e+07	6.569e+07	4.6519e+07	5.68603e+07	4.6769e+07	5.02992e+07	3.32745e+08	1.75566e+08	2.74387e+08	2.7145e+08	2.33547e+08	3.87103e+08	1.55691e+08	1.64217e+08	1.68454e+08
Com_15562_neg	4-Hexylresorcinol	C12 H18 O2	194.13	10.877	Full match	No results	Full match	7.68962e+06	6.97348e+06	8.56644e+06	1.08158e+07	9.67604e+06	7.24184e+06	2.51254e+06	3.03787e+06	1.69526e+06	2.94658e+06	1.86387e+06	3.15826e+06	3.65029e+06	3.82928e+06	5.487e+06
Com_8518_neg	FMOC-L-α-alanine	C18 H17 N O4	311.121	1.295	Invalid mass	No results	No results	9.99805e+06	2.99402e+07	1.18006e+07	1.5575e+07	2.28594e+07	1.24267e+07	3.40099e+06	9.36685e+06	3.67654e+06	2.83027e+06	2.1071e+06	5.34626e+06	7.12466e+06	8.31337e+06	7.31723e+06
Com_28222_neg	Pseudolaric acid B +NH3	C23 H28 O8	432.178	9.337	No results	No results	Full match	2.15141e+06	2.19786e+06	2.20737e+06	2.53803e+06	2.46803e+06	2.25653e+06	117203	141473	107249	137313	103906	131845	1.423e+06	697669	1.09349e+06
Com_21728_neg	Gardenia yellow	C44 H64 O24	976.377	9.676	No results	No results	Full match	3.998e+06	3.48548e+06	4.62168e+06	5.43826e+06	4.23311e+06	3.29241e+06	230022	254761	237557	254230	230244	363541	1.93799e+06	1.18438e+06	1.42956e+06
Com_13329_neg	D-Glucose	C6 H12 O6	180.063	12.485	No results	No results	Full match	1.28281e+07	7.09653e+06	4.35783e+06	1.22536e+07	2.83796e+06	2.4522e+06	6.661e+06	7.80351e+06	9.51794e+06	8.18843e+06	6.54023e+06	7.56182e+06	8.5584e+06	8.59945e+06	1.30861e+07
Com_6171_neg	Cytidine-5'-monophosphate	C9 H14 N3 O8 P	323.051	1.311	No results	Full match	Full match	1.8119e+07	1.57104e+07	2.20385e+07	1.94594e+07	2.6688e+07	2.49652e+07	3.36567e+07	3.6325e+07	3.51023e+07	2.85495e+07	3.94495e+07	3.62257e+07	2.98452e+07	3.09756e+07	3.38241e+07
Com_3348_neg	4-[2-(2-oxo-1-imidazolidinyl)ethyl]-1lambda~6~,4-thiazinane-1,1-dione	C9 H17 N3 O3 S	283.076	13.488	Invalid mass	No results	No results	1.15784e+08	8.19948e+07	6.18695e+07	4.53427e+07	4.75936e+07	2.59726e+07	4.57533e+06	6.58686e+06	3.72742e+06	5.78467e+06	1.15303e+06	2.09569e+07	3.25245e+07	3.32069e+07	3.28001e+07
Com_12619_neg	(2E)-4-Hydroxy-3,7-dimethyl-2,6-octadien-1-yl beta-D-glucopyranoside	C16 H28 O7	378.188	8.698	Invalid mass	No results	No results	6.04266e+06	5.80834e+06	7.7486e+06	7.80241e+06	7.53914e+06	1.50196e+07	518690	544514	369852	565574	418006	590897	4.33413e+06	4.80385e+06	4.6961e+06
Com_14389_neg	FAHFA (16:1/17:2)	C33 H58 O4	518.43	14.318	No results	Invalid mass	No results	995660	2.05481e+06	2.3005e+06	1.77149e+06	2.09352e+06	2.34193e+06	1.3666e+06	9.79205e+06	1.89299e+06	2.90122e+06	757504	2.78705e+06	2.33978e+06	2.98939e+06	3.01566e+06
Com_18869_neg	3-N-butyl-4,5-dihydrophthalide	C12 H16 O2	192.115	10.09	No results	No results	Full match	4.92413e+06	5.48479e+06	5.34225e+06	6.24666e+06	6.98415e+06	5.75106e+06	786605	891507	700292	671668	654817	856341	3.039e+06	3.00175e+06	2.38827e+06
Com_15206_neg	Boc-β-alanine	C8 H15 N O4	189.1	8.034	Full match	No results	No results	4.85804e+06	3.71779e+06	5.56456e+06	1.12836e+07	7.17839e+06	6.31304e+06	3.4841e+06	5.20832e+06	3.47919e+06	2.01734e+06	1.56684e+06	1.47339e+06	4.29722e+06	4.32267e+06	4.07488e+06
Com_4722_neg	Hydroxycitric acid	C6 H8 O8	208.022	1.17	No results	No results	Full match	4.49541e+07	4.2788e+07	3.91436e+07	3.49731e+07	4.3202e+07	6.52729e+07	8.17633e+06	1.83463e+07	1.19518e+07	2.36401e+07	1.41177e+07	1.29333e+07	2.23337e+07	2.68388e+07	2.45358e+07
Com_6439_neg	D-Turanose	C12 H22 O11	342.115	8.059	No results	Full match	Full match	3.5849e+07	3.89664e+07	3.5485e+07	4.08361e+07	3.86932e+07	4.23369e+07	3.97882e+06	4.00183e+06	3.54842e+06	5.12499e+06	4.73165e+06	4.80721e+06	2.07624e+07	1.94766e+07	2.17821e+07
Com_30_neg	Elaidic acid	C18 H34 O2	282.255	14.73	Full match	No results	Full match	1.29842e+10	14933210295	1.17254e+10	1.54985e+10	1.35339e+10	1.47025e+10	4.92609e+09	1.03106e+10	4.14041e+09	4.42175e+09	3.93817e+09	4.29976e+09	1.05726e+10	1.03367e+10	1.08247e+10
Com_24515_neg	C-pentosyl-apeignin O-feruloylhexoside	C36 H36 O17	740.195	5.214	No results	No results	Full match	1.35221e+06	991944	482455	879498	449423	805911	1.21957e+06	3.15847e+06	2.87741e+06	1.01271e+06	707478	1.48981e+06	1.42561e+06	1.09563e+06	858761
Com_1076_neg	1-Monopalmitin	C19 H38 O4	330.277	14.972	No results	No results	Full match	2.36581e+06	2.01125e+06	1.14075e+06	1.99352e+06	1.79559e+06	1.81179e+06	2.36026e+06	1.93284e+06	2.22734e+06	4.72385e+08	2.62472e+06	1.72304e+06	612294	1.21317e+06	1.23591e+06
Com_11783_neg	Perillic acid	C10 H14 O2	166.099	8.096	Full match	No results	No results	941827	1.80233e+07	985582	1.07851e+06	1.66648e+06	1.2875e+06	380534	449818	247148	294816	337098	231611	726124	619863	549031
Com_15164_neg	Cornuside	C24 H30 O14	542.161	1.353	No results	Full match	No results	6.10102e+06	4.99189e+06	5.42015e+06	7.9625e+06	7.59238e+06	6.32133e+06	2.31068e+06	1.82002e+06	2.05803e+06	4.67044e+06	2.83843e+06	3.02077e+06	8.04808e+06	1.00852e+07	8.93512e+06
Com_939_neg	Citramalate	C5 H8 O5	148.037	1.365	No results	No results	Full match	4.03212e+08	4.41346e+08	3.87551e+08	6.14553e+08	3.9957e+08	3.69111e+08	2.69245e+08	2.78115e+08	2.8453e+08	2.97402e+08	2.17268e+08	3.91569e+08	3.34493e+08	2.97448e+08	5.06535e+08
Com_7694_neg	Tetradecanedioic acid	C14 H26 O4	258.182	11.264	Full match	No results	No results	1.00816e+07	8.42716e+06	1.35633e+07	1.07621e+07	1.29016e+07	1.42127e+07	9.6852e+06	2.64262e+07	1.46919e+07	9.21473e+06	1.06872e+07	1.27817e+07	1.39528e+07	1.26667e+07	1.22658e+07
Com_836_neg	7-Methylxanthine	C6 H6 N4 O2	166.047	1.205	Invalid mass	No results	No match	7.36356e+08	5.90915e+08	6.31427e+08	6.1427e+08	6.59055e+08	6.9124e+08	4.91862e+08	4.68226e+08	5.45217e+08	4.09305e+08	4.12126e+08	6.79499e+08	5.3581e+08	6.09002e+08	5.55489e+08
Com_1663_neg	Heptanoic acid	C7 H14 O2	130.099	10.045	Full match	No results	No results	2.4835e+08	2.23082e+08	2.45891e+08	2.23869e+08	2.56358e+08	2.37439e+08	4.93977e+07	5.52214e+07	2.66444e+07	3.3117e+07	2.46163e+07	5.34034e+07	1.35552e+08	1.46272e+08	1.40423e+08
Com_28355_neg	Enrofloxacin	C19 H22 F N3 O3	359.166	6.707	Full match	No results	No results	2.7846e+06	1.30174e+06	1.38211e+06	1.3423e+06	1.66917e+06	1.44006e+06	121378	109269	113369	138110	116812	135009	780377	567164	557264
Com_23314_neg	Xanthosine	C10 H12 N4 O6	284.077	1.883	No results	No results	Full match	1.76177e+06	1.72972e+06	1.94829e+06	2.02808e+06	1.80478e+06	2.11905e+06	521198	3.5874e+06	1.9119e+06	3.23936e+06	2.22151e+06	2.54633e+06	2.66036e+06	2.42205e+06	2.7685e+06
Com_7669_neg	Methyl eugenol	C11 H14 O2	178.062	7.734	No results	Invalid mass	No match	1.84377e+07	1.90015e+07	1.455e+07	2.02923e+07	1.83498e+07	1.56283e+07	1.716e+07	2.65477e+07	1.62598e+07	1.70954e+07	1.18137e+07	2.18122e+07	1.58878e+07	1.65044e+07	1.71588e+07
Com_3220_neg	LPG 16:0	C22 H45 O9 P	484.279	14.263	No results	Full match	No results	5.20291e+07	5.32472e+07	4.9028e+07	4.30961e+07	6.22473e+07	5.20923e+07	7.95247e+07	8.30319e+07	7.49801e+07	6.77725e+07	9.55983e+07	5.92369e+07	5.98691e+07	6.71986e+07	6.64419e+07
Com_23160_neg	Hydroxytyrosol	C8 H10 O3	154.063	13.013	No results	No results	Full match	2.49256e+06	3.49153e+06	4.27546e+06	4.08591e+06	3.7094e+06	4.49718e+06	2.10935e+06	2.19892e+06	2.1516e+06	2.13072e+06	2.44355e+06	2.25724e+06	2.40109e+06	2.71347e+06	2.54037e+06
Com_16831_neg	Heneicosanoic acid	C21 H42 O2	326.318	15.665	No results	Full match	No results	3.94579e+06	4.61103e+06	3.49747e+06	4.86146e+06	4.22553e+06	5.97803e+06	7.49596e+06	7.00002e+06	7.2897e+06	4.84415e+06	6.89033e+06	5.80192e+06	8.30171e+06	7.81295e+06	8.29283e+06
Com_27696_neg	2-{2-[2,5-di(methoxycarbonyl)anilino]-2-oxoethoxy}acetic acid	C14 H15 N O8	325.079	6.518	Full match	No results	No results	240236	247608	336505	254285	243356	230681	505531	1.66109e+06	359099	533503	947684	2.75842e+06	571218	525179	565332
Com_16433_neg	(20S)-Ginsenoside Rh2	C37 H64 O10	668.449	15.348	No results	No results	Full match	3.04794e+06	4.73564e+06	4.88422e+06	9.79147e+06	6.13448e+06	3.5867e+06	2.48782e+06	2.49466e+06	527078	581852	539376	571536	3.44497e+06	2.94451e+06	1.9332e+06
Com_23777_neg	Neohesperidin	C28 H34 O15	610.189	7.661	No results	No results	Full match	1.37956e+06	1.22878e+06	1.84316e+06	1.81997e+06	1.96002e+06	1.95984e+06	1.4988e+06	3.40732e+06	1.48251e+06	1.9043e+06	1.29871e+06	1.74873e+06	1.69957e+06	1.72585e+06	1.73717e+06
Com_18745_neg	Saikosaponin C	C48 H78 O17	972.548	13.49	No results	Invalid mass	No results	1.04464e+06	880795	1.10933e+06	874532	828912	785967	2.87201e+06	2.52477e+06	1.10509e+06	2.44322e+06	6.35303e+06	4.49676e+06	804579	667622	1.18771e+06
Com_11503_neg	Astragaloside IV	C41 H68 O14	830.466	12.443	No results	Invalid mass	No results	4.58746e+06	1.87285e+07	6.96248e+06	2.91955e+06	3.32141e+06	2.75178e+06	1.79958e+06	2.50558e+06	1.76906e+06	2.23764e+06	1.86607e+06	2.09563e+06	2.46973e+06	2.82187e+06	2.74551e+06
Com_16436_neg	FAHFA (20:0/2:0)	C22 H42 O4	370.308	15.225	No results	Full match	No results	1.93692e+06	1.83013e+06	4.38106e+06	2.48763e+06	6.38018e+06	6.18109e+06	5.01024e+06	7.66806e+06	7.20296e+06	4.03744e+06	6.86587e+06	6.16127e+06	3.64255e+06	3.68005e+06	4.57243e+06
Com_696_neg	11(Z),14(Z)-Eicosadienoic Acid	C20 H36 O2	308.271	14.856	Full match	No results	No results	6.59909e+08	6.29962e+08	5.35493e+08	8.14072e+08	8.10115e+08	8.65943e+08	2.07303e+08	3.62084e+08	1.45741e+08	1.22539e+08	1.56796e+08	1.38515e+08	5.4496e+08	5.40846e+08	5.33572e+08
Com_32942_neg	methyl {[(2-oxo-2H-pyran-6-yl)carbonyl]amino}methanethioate	C8 H7 N O4 S	213.009	6.086	Full match	No results	No results	266743	1.10195e+06	557915	449032	489416	487111	241402	543325	170654	830105	170061	231186	422927	383230	379024
Com_10834_neg	LPI 14:0	C23 H45 O12 P	544.264	13.751	No results	Full match	No results	1.54619e+07	1.11541e+07	1.22679e+07	1.39677e+07	1.12836e+07	9.31177e+06	5.12231e+06	1.56086e+07	5.81954e+06	5.0547e+06	5.58776e+06	8.0837e+06	8.00706e+06	1.06611e+07	8.68784e+06
Com_13216_neg	Isocryptotanshinone	C19 H20 O3	296.142	13.267	No results	No results	Full match	1.56524e+07	1.06886e+07	1.51292e+07	1.27621e+07	1.35946e+07	1.26287e+07	6.59252e+06	1.70281e+06	8.25475e+06	5.2546e+06	1.09656e+06	1.10405e+07	5.84668e+06	9.9679e+06	9.87586e+06
Com_2866_neg	FAHFA (18:1/3:0)	C21 H38 O4	354.276	14.695	No results	Full match	Full match	6.70444e+07	5.57725e+07	6.67096e+07	7.57891e+07	4.87563e+07	5.49689e+07	8.91442e+07	1.0378e+08	1.06079e+08	5.09543e+07	9.79895e+07	9.85092e+07	1.01935e+08	8.62831e+07	7.34268e+07
Com_33887_neg	2-Anisic acid	C8 H8 O3	152.05	1.407	Invalid mass	Invalid mass	No results	139401	145595	184801	675763	118995	141470	268561	173541	135687	256197	198516	297832	157137	141732	173324
Com_16766_neg	Curcumol	C15 H24 O2	236.177	14.396	No results	No results	Full match	971583	990957	1.23126e+06	1.28483e+06	1.59639e+06	997290	806449	7.39478e+06	798742	963822	461035	5.37286e+06	826950	1.11913e+06	1.17128e+06
Com_17655_neg	N1-piperidinocarbonyl-4-methylbenzene-1-sulfonamide	C13 H18 N2 O3 S	282.11	6.625	Invalid mass	No results	No results	2.78627e+06	6.17051e+06	2.71993e+06	3.17158e+06	2.87747e+06	2.73746e+06	3.98327e+06	6.64162e+06	1.51172e+06	6.53879e+06	3.60721e+06	6.79038e+06	4.65672e+06	4.58449e+06	5.75996e+06
Com_3652_neg	FAHFA (16:1/22:3)	C38 H66 O4	586.498	14.317	No results	Full match	No results	2.4144e+07	2.75788e+07	3.33821e+07	3.00103e+07	3.06929e+07	3.1817e+07	2.33398e+07	7.41835e+07	2.4371e+07	3.49188e+07	1.39718e+07	2.88745e+07	3.72879e+07	3.32808e+07	3.23183e+07
Com_8685_neg	4-Hydroxyisoleucine	C6 H13 N O3	147.089	1.389	No results	Full match	No results	2.83467e+07	1.95382e+07	2.17225e+07	2.82295e+07	2.63356e+07	1.8147e+07	1.23865e+07	1.31486e+07	6.04981e+06	1.25773e+07	1.97132e+06	2.04884e+07	1.7364e+07	1.62893e+07	1.71784e+07
Com_9271_neg	Trichothec-9-ene-3-α,4-β,8-α,15-tetrol, 12,13-epoxy-	C15 H22 O6	344.147	6.955	Invalid mass	No results	No results	1.89237e+07	1.89286e+07	1.93584e+07	2.15082e+07	2.41523e+07	1.76046e+07	838351	687241	377933	558280	621428	715545	8.58812e+06	8.02022e+06	8.03015e+06
Com_590_neg	Testosterone sulfate	C19 H28 O5 S	368.168	7.531	Invalid mass	No results	No results	7.42883e+08	6.24346e+08	7.90704e+08	7.47922e+08	1.04135e+09	8.18569e+08	9.64458e+07	1.69311e+08	9.62062e+07	1.29236e+08	9.61984e+07	1.59562e+08	4.12058e+08	4.08925e+08	3.88228e+08
Com_10315_neg	Carvacrol	C10 H14 O	150.104	11.751	No results	No results	Full match	1.63015e+07	1.56759e+07	2.02791e+07	1.69785e+07	2.03801e+07	1.37875e+07	1.52263e+06	1.43421e+06	1.90858e+06	1.4124e+06	1.68221e+06	1.91855e+06	1.04244e+07	1.01762e+07	1.05244e+07
Com_5937_neg	(±)19(20)-DiHDPA	C22 H34 O4	362.245	10.81	Full match	No results	No results	3.55543e+07	3.58842e+07	2.89807e+07	4.92415e+07	4.16212e+07	4.35335e+07	444591	501636	486630	481729	514117	617279	1.62833e+07	1.77283e+07	1.71882e+07
Com_1020_neg	16-(Hexopyranosyloxy)-7-hydroxy-8,9-epoxypimaran-18-oic acid	C26 H42 O10	514.277	12.869	Full match	No results	No results	2.95411e+07	3.39172e+07	1.95787e+07	2.54771e+07	2.34432e+07	2.91678e+07	1.83489e+08	2.27627e+08	4.76383e+08	1.00506e+08	1.05737e+08	1.96865e+08	1.2405e+08	1.11777e+08	1.18669e+08
Com_7822_neg	D-3-Phosphoglyceric acid	C3 H7 O7 P	185.993	1.296	No results	No results	Full match	3.4544e+07	1.61126e+07	3.39895e+07	3.00407e+07	2.50331e+07	3.18006e+07	3.81514e+06	8.08372e+06	4.56548e+06	7.70594e+06	4.37078e+06	6.63624e+06	1.51938e+07	1.66054e+07	1.7405e+07
Com_6760_neg	Citrulline	C6 H13 N3 O3	175.095	1.255	No results	Full match	Full match	2.33695e+07	4.23678e+07	1.84912e+07	1.66313e+07	1.98185e+07	1.71577e+07	1.8409e+07	2.10963e+07	1.15972e+07	1.70776e+07	1.18542e+07	1.30203e+07	1.52254e+07	1.61187e+07	1.71858e+07
Com_6397_neg	4beta-Hydroxy-11-O-(2'-pyrolylcarboxy)epilupinine	C15 H22 N2 O3	278.162	9.393	No results	No results	Full match	1.68538e+07	1.54292e+07	1.71811e+07	1.61878e+07	1.63146e+07	1.56931e+07	1.79896e+07	3.46804e+07	2.01923e+07	1.98467e+07	1.59846e+07	2.16903e+07	1.87452e+07	1.7089e+07	1.91507e+07
Com_6754_neg	Protoporphyrin IX	C34 H34 N4 O4	562.262	8.69	Invalid mass	No results	No results	1.93985e+07	1.72163e+07	2.52513e+07	2.24643e+07	2.23211e+07	2.05848e+07	8.89211e+06	3.21452e+07	1.14697e+07	1.51699e+07	1.01752e+07	2.09506e+07	1.71123e+07	1.65236e+07	1.85594e+07
Com_1862_neg	11(E)-Eicosenoic Acid	C20 H38 O2	310.286	15.136	Full match	No results	No results	1.18365e+08	1.61583e+08	9.05454e+07	1.95763e+08	1.20129e+08	1.89018e+08	9.55238e+07	1.81641e+08	8.14904e+07	4.87505e+07	7.72875e+07	6.33377e+07	1.67542e+08	1.57597e+08	1.70477e+08
Com_5749_neg	LPG 16:1	C22 H43 O9 P	482.264	13.839	No results	Full match	No results	3.95605e+07	8.96753e+06	3.71073e+07	3.93306e+07	3.95625e+07	4.97318e+07	4.50278e+06	1.31377e+07	6.40128e+06	5.08185e+06	2.43315e+06	9.88809e+06	2.72009e+07	2.77238e+07	2.75791e+07
Com_15928_neg	2,4-Dinitrophenol	C6 H4 N2 O5	184.012	7.267	Full match	No results	No results	9.089e+06	1.06987e+07	4.61603e+06	6.47239e+06	3.56139e+06	4.22809e+06	5.80382e+06	7.40029e+06	4.81366e+06	5.74034e+06	4.71337e+06	1.01497e+07	6.25705e+06	5.80395e+06	5.81837e+06
Com_31128_neg	Prostaglandin F1β	C20 H36 O5	392.241	10.173	Invalid mass	No results	No results	632845	603258	768102	822427	1.24578e+06	1.6179e+06	327431	288379	270235	271532	241955	289931	619662	499772	573258
Com_3801_neg	2-(1H-1,2,3-benzotriazol-1-yl)-N-(2,3-dihydro-1H-inden-2-yl)acetamide	C17 H16 N4 O	292.13	11.063	Invalid mass	No results	No results	9.68512e+07	8.7967e+07	7.25918e+07	7.86256e+07	8.52776e+07	7.56079e+07	3.37915e+06	2.28646e+06	3.59316e+06	2.81671e+06	2.76755e+06	2.74832e+06	4.53261e+07	3.45634e+07	3.91195e+07
Com_6132_neg	Plantagoside	C21 H22 O12	466.113	11.5	No results	No results	Full match	4.25734e+07	3.90578e+07	4.29174e+07	4.6366e+07	4.44442e+07	3.73172e+07	960424	1.00086e+06	1.0063e+06	827441	925684	835070	2.65429e+07	3.15796e+07	3.27755e+07
Com_6852_neg	FAHFA (14:0/22:3)	C36 H64 O4	560.483	14.142	No results	Full match	No results	1.1732e+07	1.1531e+07	1.19989e+07	1.33035e+07	1.4697e+07	1.63835e+07	1.46555e+07	3.15368e+07	1.20534e+07	2.25696e+07	9.45635e+06	1.66373e+07	1.59937e+07	1.43347e+07	1.32374e+07
Com_31967_neg	Cucurbitacin I	C30 H42 O7	514.292	14.108	No results	No results	Full match	751491	826294	968167	1.07797e+06	921848	1.35059e+06	256543	378317	242671	363614	242126	284267	673696	734940	755822
Com_2984_neg	PE (18:2/18:2)	C41 H74 N O8 P	739.515	15.891	No results	Full match	No results	2.17502e+07	2.02473e+07	1.22365e+07	3.46351e+07	1.64396e+07	2.67257e+07	6.23018e+07	5.35493e+07	1.12342e+08	2.45586e+07	9.10888e+07	4.75222e+07	3.70824e+07	3.73019e+07	3.54341e+07
Com_2353_neg	MGDG (2:0/7:0)	C18 H32 O10	422.214	10.184	No results	Invalid mass	No results	1.45023e+08	1.36689e+08	1.5292e+08	1.6873e+08	1.58041e+08	1.53483e+08	3.49751e+07	3.66013e+07	4.26523e+07	3.79596e+07	4.99963e+07	3.11263e+07	6.32103e+07	6.39585e+07	7.67861e+07
Com_15374_neg	Alanyltyrosine	C12 H16 N2 O4	252.111	4.084	Full match	No results	No results	4.1494e+06	4.40726e+06	4.58506e+06	4.65545e+06	3.8906e+06	3.42479e+06	4.97136e+06	8.65387e+06	5.28539e+06	6.11188e+06	3.87703e+06	4.32152e+06	4.40693e+06	4.26969e+06	5.37172e+06
Com_14078_neg	Sec-O-Glucosylhamaudol	C21 H26 O10	438.152	9.777	No results	Full match	Full match	7.88984e+06	7.85247e+06	6.07702e+06	1.03144e+07	1.22904e+07	1.06223e+07	899672	1.00048e+06	917505	1.184e+06	901633	1.02711e+06	3.34676e+06	3.45351e+06	3.14553e+06
Com_6983_neg	4-Hydroxybenzylalcohol	C7 H8 O2	124.052	9.644	Full match	No results	Full match	2.99545e+07	3.24878e+07	2.68274e+07	3.57245e+07	3.69266e+07	2.9203e+07	1.06476e+06	1.06066e+06	873819	1.13477e+06	1.00823e+06	1.2807e+06	1.5448e+07	1.60647e+07	1.68864e+07
Com_7234_neg	N-formylglycine	C3 H5 N O3	103.027	1.179	No results	Full match	No results	3.87162e+07	3.64585e+07	3.69252e+07	3.33889e+07	3.48189e+07	3.20574e+07	1.38853e+07	1.33167e+07	2.28749e+07	9.61147e+06	8.56939e+06	2.46457e+07	2.48115e+07	2.61663e+07	2.43369e+07
Com_5039_neg	1,5-Anhydro-2-O-(6-O-benzoyl-α-L-galactopyranosyl)-D-glucitol	C19 H26 O11	430.147	7.423	Full match	No results	No results	6.68758e+07	4.805e+07	5.02702e+07	6.065e+07	5.00951e+07	2.6969e+07	1.11058e+06	717599	531230	1.21753e+06	1.12049e+06	974547	3.07241e+07	2.48233e+07	4.73728e+07
Com_19052_neg	Glibenclamide	C23 H28 Cl N3 O5 S	493.143	7.63	No results	No results	Full match	5.99456e+06	6.44345e+06	5.6691e+06	7.24495e+06	6.78714e+06	6.85991e+06	211153	314091	171322	958980	226171	271854	1.74879e+06	2.12047e+06	2.12287e+06
Com_5969_neg	3-amino-1H-pyrazolo[4,3-c]pyridine-4,6-diol	C6 H6 N4 O2	166.049	13.915	Full match	Invalid mass	Full match	1.89826e+06	3.14082e+07	3.53432e+07	2.19933e+06	1.9619e+06	1.72765e+06	3.26463e+07	2.3697e+07	4.35074e+07	3.11412e+07	2.92916e+07	2.93039e+07	1.88039e+06	1.82763e+06	2.16908e+06
Com_27478_neg	Selgin C-hexoside	C22 H22 O12	478.111	9.671	No results	No results	Full match	753512	299520	884118	487970	723879	773027	1.06408e+06	911365	927288	494586	252661	2.82055e+06	671409	662750	615729
Com_11978_neg	19(R)-Hydroxy prostaglandin F2α	C20 H34 O6	740.47	12.61	Invalid mass	No results	No results	1.47052e+06	3.45831e+06	1.37407e+06	3.27659e+06	1.34725e+06	2.35677e+06	5.38179e+06	1.33006e+07	3.03609e+06	6.03928e+06	9.15585e+06	6.77972e+06	3.53259e+06	3.11522e+06	3.45939e+06
Com_4285_neg	FAHFA (15:0/3:0)	C18 H34 O4	314.245	14.317	No results	Full match	No results	1.97131e+07	1.92991e+07	2.16074e+07	1.97264e+07	2.44176e+07	2.39408e+07	1.2811e+07	6.00221e+07	1.51333e+07	1.77977e+07	7.96466e+06	1.61773e+07	1.82342e+07	1.90566e+07	2.06889e+07
Com_30763_neg	5-O-Methylvisammioside	C22 H28 O10	498.175	7.346	No results	Invalid mass	No results	1.67789e+06	1.8151e+06	1.3446e+06	1.66503e+06	1.1006e+06	1.73214e+06	157769	203546	155381	173156	148796	186619	767541	928731	1.01569e+06
Com_9787_neg	Adenosine triphosphate (ATP)	C10 H16 N5 O13 P3	506.994	1.236	Full match	No results	Full match	2.1686e+06	2.41458e+07	2.60467e+06	1.37824e+06	1.45953e+06	1.7523e+06	1.94288e+06	5.55029e+06	806124	2.69693e+06	2.28508e+06	2.27511e+06	2.47351e+06	2.18854e+06	3.30424e+06
Com_24163_neg	Phosphoenolpyruvic acid	C3 H5 O6 P	167.982	1.425	No results	No results	Full match	801776	816327	1.04172e+06	830008	708773	778422	2.62572e+06	1.48147e+06	3.72389e+06	1.59708e+06	1.48014e+06	2.1312e+06	1.63254e+06	1.63444e+06	1.33298e+06
Com_5392_neg	Gypenoside XLVI	C48 H82 O19	962.545	13.642	No results	Full match	No results	1.61756e+07	1.3219e+07	1.55994e+07	2.84664e+06	1.36554e+07	1.97508e+07	3.77774e+07	2.98338e+07	3.65249e+07	4.69558e+07	4.7633e+07	3.1511e+07	2.48657e+07	1.96525e+07	1.67318e+07
Com_23219_neg	Toosendanin	C30 H38 O11	574.242	9.192	No results	No results	Full match	558376	4.7837e+06	623575	584769	589367	558865	468327	1.42503e+06	519610	642903	453000	1.1644e+06	416189	520723	471638
Com_3997_neg	LPC 18:1	C26 H52 N O7 P	581.369	14.762	No results	Invalid mass	No results	5.76797e+07	7.0506e+07	5.98722e+07	8.40455e+07	7.92504e+07	6.04934e+07	2.25011e+07	3.76666e+07	2.61701e+07	1.56999e+07	3.06978e+07	2.89974e+07	4.71613e+07	4.34046e+07	5.23419e+07
Com_954_neg	4-Oxoproline	C5 H7 N O3	129.042	1.293	Full match	No results	Full match	2.9725e+08	2.61053e+08	4.05212e+08	3.27704e+08	4.50525e+08	3.84834e+08	2.99045e+08	4.70234e+08	2.24101e+08	3.68146e+08	2.124e+08	3.72203e+08	3.19172e+08	3.29928e+08	3.57458e+08
Com_20495_neg	2-Aminoethylphosphonate	C2 H8 N O3 P	125.024	5.613	No results	No results	Full match	3.8472e+06	3.77205e+06	4.89394e+06	4.21607e+06	5.86682e+06	5.02327e+06	680317	551095	748419	735868	512579	928758	1.62016e+06	2.48072e+06	2.4917e+06
Com_6327_neg	Dodecanedioic acid	C12 H22 O4	230.151	11.235	Full match	No results	Full match	2.18555e+07	1.64357e+07	2.01512e+07	2.00092e+07	2.28324e+07	1.97379e+07	3.07795e+07	1.92365e+07	2.46796e+07	1.28743e+07	2.6323e+07	4.41438e+07	1.94995e+07	2.20053e+07	2.37384e+07
Com_20766_neg	2,6-dimethoxy-N-(1-methyl-1H-pyrazol-5-yl)benzamide	C13 H15 N3 O3	279.121	5.812	Invalid mass	No results	No results	3.30548e+06	3.66498e+06	2.59965e+06	3.05485e+06	2.20551e+06	2.68082e+06	2.11623e+06	4.73231e+06	3.31171e+06	2.89982e+06	2.04047e+06	3.30369e+06	2.60436e+06	2.6793e+06	2.69178e+06
Com_14234_neg	Kojic acid	C6 H6 O4	142.026	1.19	No results	Full match	Full match	1.38273e+07	1.11774e+07	1.03149e+07	1.03476e+07	1.09552e+07	7.76649e+06	9.65609e+06	5.89228e+06	7.94548e+06	5.53349e+06	5.15691e+06	7.41559e+06	6.79715e+06	8.94778e+06	5.67837e+06
Com_28070_neg	Inositol	C6 H12 O6	180.063	14.511	No results	Full match	Full match	2.57922e+06	1.94841e+06	2.19749e+06	2.0797e+06	2.24441e+06	1.43405e+06	1.3671e+06	2.0908e+06	1.63876e+06	1.46302e+06	1.71491e+06	2.20661e+06	1.96639e+06	1.67112e+06	1.87993e+06
Com_5270_neg	N-Acetylthreonine	C6 H11 N O4	161.068	1.167	No results	No results	Full match	4.79711e+07	4.19008e+07	4.10034e+07	5.2288e+07	5.28668e+07	5.6046e+07	1.36114e+07	1.19369e+07	1.50608e+07	1.65179e+07	2.03589e+07	1.76733e+07	3.26656e+07	2.69172e+07	2.88474e+07
Com_8794_neg	PMeOH (18:2-18:2)	C40 H71 O8 P	710.488	16.481	No results	Full match	No results	491036	478299	448684	439130	405533	449011	1.52726e+07	1.16119e+07	2.47191e+07	1.48757e+07	1.34439e+07	1.49323e+07	4.20064e+06	4.24968e+06	5.07004e+06
Com_1299_neg	2-Hydroxyestradiol	C18 H24 O3	288.172	13.316	Full match	No results	No results	5.07186e+07	6.62518e+07	4.96263e+07	7.29688e+07	5.38757e+07	4.11624e+07	1.60118e+08	4.05669e+07	1.50009e+08	2.11708e+08	3.27242e+08	8.42347e+07	8.76197e+07	9.79509e+07	1.06647e+08
Com_28906_neg	Beta-Lactose	C12 H22 O11	402.137	8.988	No results	Invalid mass	No results	1.65385e+06	1.67008e+06	1.74697e+06	1.54239e+06	2.25771e+06	1.35087e+06	389188	469297	438494	538852	670454	511692	1.09443e+06	1.22068e+06	1.42564e+06
Com_44_neg	Lauric acid ethyl ester	C14 H28 O2	228.208	14.142	Full match	No results	Full match	4.70927e+09	4.57107e+09	4.66277e+09	4.64453e+09	5.06119e+09	4.51037e+09	4.9412e+09	1.06035e+10	3.87064e+09	7.31502e+09	3.28484e+09	5.12105e+09	5.41873e+09	5.33592e+09	5.27872e+09
Com_5215_neg	O-Desmethylnaproxen	C13 H12 O3	170.073	8.08	Invalid mass	No results	No results	6.28835e+07	5.48984e+07	4.32427e+07	5.87029e+07	5.41091e+07	4.49576e+07	968603	519233	440416	884274	485357	633580	2.37579e+07	2.69279e+07	2.66135e+07
Com_31287_neg	Monensin	C36 H62 O11	312.21	14.028	Invalid mass	No results	No results	1.00843e+06	978405	929844	1.6244e+06	1.18036e+06	1.17849e+06	474213	647298	404600	487722	409867	486353	756697	606949	518671
Com_14117_neg	MGDG (2:0/18:2)	C29 H50 O10	604.345	14.406	No results	Invalid mass	No results	2.62911e+06	2.27144e+06	2.04296e+06	1.35017e+06	2.91015e+06	2.39561e+06	6.93769e+06	6.39254e+06	6.20085e+06	5.71613e+06	1.09601e+07	8.26315e+06	2.87617e+06	4.417e+06	3.36401e+06
Com_24869_neg	Biliverdin	C33 H34 N4 O6	582.251	10.735	No results	No results	Full match	2.87263e+06	4.01786e+06	1.7389e+06	3.47058e+06	2.5932e+06	2.88342e+06	939934	1.55555e+06	598304	1.08519e+06	1.59533e+06	1.57794e+06	1.79913e+06	2.69775e+06	2.19712e+06
Com_2743_neg	α-D-Glucopyranosyl 3-O-(2-methylbutanoyl)-α-D-glucopyranoside	C17 H30 O12	426.173	5.845	Full match	No results	No results	1.30853e+08	9.6985e+07	1.16549e+08	1.18195e+08	1.32324e+08	1.23427e+08	2.22516e+07	4.54523e+07	2.24741e+07	2.46307e+07	1.74224e+07	3.27504e+07	7.07162e+07	6.42253e+07	6.3823e+07
Com_649_neg	Lactobionic acid	C12 H22 O12	358.11	1.194	No results	No results	Full match	9.04789e+08	6.21747e+08	9.51641e+08	7.46083e+08	9.19227e+08	8.78004e+08	1.62978e+08	1.59844e+08	1.31803e+08	1.90851e+08	1.39911e+08	2.11217e+08	3.93455e+08	4.05199e+08	4.29923e+08
Com_6940_neg	Maltitol	C12 H24 O11	344.131	1.295	No results	No results	Full match	3.78107e+07	3.85235e+07	3.08673e+07	3.94145e+07	3.64145e+07	2.9031e+07	1.50837e+07	2.05701e+07	3.21e+07	2.84977e+07	1.51959e+07	2.32921e+07	2.97353e+07	2.78922e+07	3.1444e+07
Com_21445_neg	N1-[4-(trifluoromethyl)phenyl]-2-phenylbutanamide	C17 H16 F3 N O	307.116	7.323	Invalid mass	No results	No results	4.06375e+06	4.99113e+06	5.9444e+06	1.45927e+06	4.74699e+06	4.9639e+06	1.88798e+06	1.85235e+06	1.82843e+06	2.63499e+06	2.1372e+06	2.56606e+06	3.51551e+06	2.66121e+06	3.38086e+06
Com_312_neg	Notoginsenoside R1	C47 H80 O18	932.534	10.717	No results	Full match	No results	3.66082e+08	3.5404e+08	3.222e+08	3.29798e+08	3.40508e+08	4.22232e+08	1.08944e+09	1.88958e+09	1.11327e+09	1.14022e+09	1.333e+09	7.11519e+08	9.54477e+08	7.80288e+08	1.07941e+09
Com_17201_neg	(3R)-8-hydroxy-3-(4-methoxyphenyl)-3,4-dihydro-1H-2-benzopyran-1-one	C16 H14 O4	270.092	11.374	Invalid mass	No results	No results	4.95465e+06	4.0613e+06	4.94264e+06	5.04276e+06	5.72097e+06	6.37897e+06	3.56728e+06	6.99543e+06	4.77286e+06	3.73957e+06	2.50073e+06	5.81531e+06	5.94298e+06	5.21393e+06	4.21234e+06
Com_26113_neg	Apigeninidin 5-glucoside	C21 H21 O9	417.12	5.943	No results	No results	Full match	2.77095e+06	2.5704e+06	2.42109e+06	2.46202e+06	3.20219e+06	2.19013e+06	244413	346321	281765	323286	252365	379809	1.2296e+06	1.0874e+06	1.05326e+06
Com_10276_neg	Cer-AP (t18:1/16:0)	C34 H67 N O5	569.501	16.801	No results	Full match	No results	5.75655e+06	2.00293e+06	725714	8.50267e+06	5.1113e+06	2.34077e+06	1.2218e+07	5.8519e+06	4.14483e+06	7.65516e+06	1.83485e+07	1.84352e+07	4.39042e+06	6.17829e+06	4.1579e+06
Com_19701_neg	Aldosterone	C21 H28 O5	360.193	11.759	Full match	No results	No results	5.19701e+06	4.2827e+06	7.18326e+06	5.82974e+06	4.08753e+06	4.44962e+06	1.19122e+06	1.38097e+06	1.49317e+06	3.65046e+06	1.91369e+06	789342	4.80572e+06	3.12764e+06	2.94812e+06
Com_7417_neg	FAHFA (18:2/20:4)	C38 H62 O4	582.461	14.446	No results	Invalid mass	No results	2.66454e+07	2.79614e+07	2.81174e+07	3.55521e+07	3.18743e+07	3.00557e+07	1.41563e+07	1.72051e+07	7.56461e+06	1.2976e+07	7.2957e+06	1.30352e+07	2.03896e+07	2.11306e+07	2.32498e+07
Com_6296_neg	Lactitol	C12 H24 O11	404.152	8.044	No results	Invalid mass	No results	4.81222e+07	4.2051e+07	3.81322e+07	4.3783e+07	4.2716e+07	4.28787e+07	3.61702e+07	2.2203e+06	3.92905e+06	3.43301e+07	3.79261e+07	3.73235e+06	2.77308e+07	2.9375e+07	3.01583e+07
Com_14804_neg	Cetirizine N-oxide	C21 H25 Cl N2 O4	808.298	9.609	Invalid mass	No results	No results	6.43742e+06	7.18128e+06	1.1825e+07	9.50536e+06	1.12247e+07	9.29783e+06	376084	1.21762e+06	411728	548201	433268	852270	4.05575e+06	4.03191e+06	4.86624e+06
Com_16161_neg	Loganic acid	C16 H24 O10	376.136	7.342	No results	Full match	Full match	5.60188e+06	5.1158e+06	4.45539e+06	1.0096e+07	5.18059e+06	6.40345e+06	418044	418281	336608	1.44791e+06	585988	441752	2.99065e+06	3.30061e+06	3.32843e+06
Com_16822_neg	Indole-3-acetamide	C10 H10 N2 O	174.079	8.211	No results	No results	Full match	9.08887e+06	5.95021e+06	5.40253e+06	6.43039e+06	8.85635e+06	6.74029e+06	1.36678e+06	2.08322e+06	1.55825e+06	2.60348e+06	1.28209e+06	1.26553e+06	3.73755e+06	3.86958e+06	4.03562e+06
Com_6365_neg	2-Hydroxy-1-(4-methoxyphenyl)propyl hexopyranoside	C16 H24 O8	390.152	7.813	Invalid mass	No results	No match	3.06594e+07	2.60503e+07	3.19687e+07	3.27764e+07	4.20917e+07	2.58701e+07	8.3479e+06	6.26895e+06	8.71866e+06	8.36107e+06	1.18507e+07	9.33706e+06	1.89482e+07	1.34877e+07	1.09757e+07
Com_10203_neg	2'-Deoxycytidine 5'-monophosphate	C9 H14 N3 O7 P	307.057	1.191	No results	No results	Full match	6.47149e+06	7.4702e+06	5.66144e+06	1.76972e+06	4.04396e+06	5.48456e+06	1.52544e+07	1.08487e+07	1.31785e+07	1.09871e+07	1.49101e+07	2.15095e+07	7.71458e+06	6.56333e+06	7.63419e+06
Com_6926_neg	FAHFA (16:0/18:2)	C34 H62 O4	534.461	14.62	No results	Invalid mass	No results	2.68224e+07	2.57803e+07	2.79096e+07	2.73191e+07	3.73335e+07	3.09505e+07	1.56551e+07	2.48999e+07	1.59811e+07	7.37983e+06	1.29162e+07	1.22151e+07	2.61591e+07	2.54872e+07	2.54483e+07
Com_4299_neg	PA (18:2/18:3)	C39 H67 O8 P	694.457	16.112	No results	Full match	No results	744688	522345	401495	579045	360670	372045	5.28227e+07	2.0919e+07	6.80437e+07	2.0048e+07	5.11567e+07	2.59498e+07	6.8228e+06	4.32421e+06	6.92939e+06
Com_2052_neg	LPI 18:1	C27 H51 O12 P	598.311	14.237	No results	Full match	No results	2.1076e+07	6.0735e+06	1.9271e+07	2.29204e+07	2.15006e+07	1.64631e+07	1.13948e+08	1.58049e+08	1.50793e+08	2.43488e+07	1.52537e+08	1.58295e+08	7.83429e+07	6.99005e+07	8.93904e+07
Com_16920_neg	Lycorine hydrochloride	C16 H18 Cl N O4	323.091	10.14	No results	No results	Full match	785461	624717	9.79072e+06	916635	1.09684e+06	598365	657149	407043	369244	351210	326769	438640	939805	1.14863e+06	1.12912e+06
Com_10897_neg	Prostaglandin A1 ethyl ester	C22 H36 O4	346.25	13.88	Invalid mass	No results	No match	3.14663e+06	9.34342e+06	3.21379e+06	2.29867e+06	2.39328e+06	2.4227e+06	2.4132e+06	2.22849e+06	1.47448e+06	1.55148e+07	1.67204e+07	1.87182e+06	2.39002e+06	3.14198e+06	3.12817e+06
Com_14131_neg	Methyl linolenate	C19 H32 O2	292.24	14.406	No results	No results	Full match	1.17931e+07	1.16884e+07	1.01885e+07	1.29115e+07	9.4941e+06	1.21563e+07	2.47552e+06	6.17308e+06	1.97859e+06	2.31059e+06	1.51754e+06	1.53536e+06	7.82681e+06	6.87067e+06	7.498e+06
Com_30308_neg	N-(3-Indolylacetyl)-L-Alanine	C13 H14 N2 O3	246.1	7.428	No results	No results	Full match	822185	2.0032e+06	820585	654034	563783	545858	241969	342200	179791	384704	279222	255808	421036	496808	424027
Com_26234_neg	Prostaglandin E1	C20 H34 O5	336.228	12.354	Invalid mass	Invalid mass	No results	2.99596e+06	2.81699e+06	1.94549e+06	3.1456e+06	1.86098e+06	2.07828e+06	2.45268e+06	2.38906e+06	1.84161e+06	1.98147e+06	1.81229e+06	3.2813e+06	2.62178e+06	2.1091e+06	2.19038e+06
Com_5303_neg	L-Tartaric acid	C4 H6 O6	150.016	1.138	No results	No results	Full match	5.02722e+07	3.37802e+07	4.76778e+07	4.66588e+07	5.4461e+07	5.04761e+07	1.2401e+07	1.36703e+07	1.38381e+07	1.69759e+07	1.26886e+07	1.51343e+07	1.71339e+07	1.74631e+07	2.68555e+07
Com_1381_neg	Orcinol gentiobioside	C19 H28 O12	448.157	7.451	No results	Full match	Full match	2.64111e+08	2.17718e+08	3.1795e+08	3.54985e+08	2.64237e+08	3.17516e+08	2.07604e+07	1.16686e+07	1.31733e+07	3.33859e+07	1.48186e+07	1.54624e+07	1.36853e+08	1.44801e+08	1.52909e+08
Com_3618_neg	2-Hydroxy-3-methylbutyric acid	C5 H10 O3	118.063	1.692	No results	Full match	Full match	6.09589e+07	9.80561e+07	6.23757e+07	7.79736e+07	9.03817e+07	6.67625e+07	1.05077e+07	1.52263e+07	9.70737e+06	1.02042e+07	9.29984e+06	1.57177e+07	3.98865e+07	5.15956e+07	4.72578e+07
Com_1150_neg	Erythronolactone	C4 H6 O4	118.026	1.175	No results	Full match	Full match	3.49872e+08	4.57371e+08	3.40441e+08	3.53023e+08	4.24728e+08	3.97821e+08	2.51187e+08	2.70609e+08	2.62719e+08	2.62137e+08	2.52427e+08	4.30184e+08	3.00195e+08	3.25804e+08	3.27478e+08
Com_25331_neg	(3β,9ξ)-3,14-Dihydroxycarda-5,20(22)-dienolide	C23 H32 O4	372.236	9.389	Invalid mass	No results	No results	426467	400419	433538	2.48007e+06	443197	420834	3.21722e+06	1.38772e+06	3.29834e+06	870070	2.06395e+06	1.88876e+06	942593	1.07044e+06	1.2027e+06
Com_12356_neg	Linarin	C28 H32 O14	592.178	7.904	No results	No results	Full match	1.74542e+07	1.38676e+07	1.49536e+07	1.61473e+07	1.5062e+07	1.24158e+06	138325	139592	179960	150239	127334	187121	5.81928e+06	5.25611e+06	5.10979e+06
Com_21554_neg	FAHFA (20:2/22:3)	C42 H72 O4	640.546	14.854	No results	Full match	No results	4.35843e+06	4.44932e+06	3.51336e+06	5.48555e+06	5.24476e+06	4.90291e+06	1.17025e+06	2.51341e+06	660297	508202	534986	580571	3.56628e+06	3.67422e+06	4.28115e+06
Com_2736_neg	gamma-Dodecalactone	C12 H22 O2	198.162	13.029	No results	No results	Full match	5.38589e+07	4.57982e+07	6.19239e+07	4.87435e+07	6.09879e+07	5.43956e+07	2.46244e+07	1.0992e+08	2.56103e+07	3.52692e+07	1.57929e+07	4.21096e+07	4.37074e+07	3.85124e+07	5.88713e+07
Com_21683_neg	Glomeratose A	C24 H34 O15	562.188	6.45	No results	Full match	No results	5.67666e+06	4.65774e+06	3.98706e+06	5.24223e+06	5.1659e+06	4.18154e+06	238722	221427	180491	236760	224713	223232	1.62745e+06	2.0718e+06	2.32007e+06
Com_9514_neg	2-Ethylhexanoic acid	C8 H16 O2	204.136	10.094	No results	Invalid mass	No results	1.2834e+07	1.11552e+07	2.58812e+07	1.27006e+07	1.58283e+07	1.45028e+07	957820	2.7355e+06	938055	1.53456e+06	1.03549e+06	2.71248e+06	7.63169e+06	7.84892e+06	8.43181e+06
Com_10476_neg	LPA 20:2	C23 H43 O7 P	462.274	14.56	No results	Full match	No results	4.64017e+06	3.82152e+06	2.76709e+06	3.42459e+06	6.43005e+06	1.33744e+06	1.00454e+07	1.40845e+07	1.87578e+07	2.79058e+06	4.63423e+06	1.84955e+06	2.71851e+06	3.09462e+06	2.12429e+06
Com_581_neg	3-Ureidopropionic acid	C4 H8 N2 O3	132.053	1.207	Full match	No results	Full match	1.21448e+09	9.22295e+08	9.76763e+08	1.04688e+09	9.77272e+08	9.76571e+08	2.94277e+08	3.69222e+08	2.77431e+08	3.35352e+08	3.15409e+08	4.21384e+08	6.23329e+08	6.26621e+08	6.27441e+08
Com_11027_neg	DL-4-Hydroxyphenyllactic acid	C9 H10 O4	182.061	9.358	Invalid mass	No results	No results	467369	406512	417451	402681	429818	657602	1.74712e+07	8.23332e+06	1.50129e+07	9.24675e+06	1.115e+07	7.83974e+06	7.46321e+06	7.03464e+06	7.24251e+06
Com_2770_neg	8Z,11Z,14Z-Eicosatrienoic acid	C20 H34 O2	306.255	14.61	Full match	No results	No results	1.22984e+08	1.17451e+08	8.19019e+07	1.27375e+08	1.10516e+08	1.1451e+08	5.10022e+07	1.08507e+08	3.08237e+07	4.30489e+07	2.72183e+07	3.24282e+07	9.71365e+07	8.5354e+07	8.56436e+07
Com_14147_neg	Tryptamine	C10 H12 N2	160.1	5.978	No results	No results	Full match	7.61909e+06	6.37123e+06	6.39622e+06	5.12401e+06	5.99568e+06	6.49168e+06	2.20672e+06	1.00922e+07	2.52477e+06	7.42717e+06	5.19993e+06	9.94859e+06	4.93582e+06	5.51283e+06	6.04077e+06
Com_30343_neg	Linderane	C15 H16 O4	260.105	13.308	No results	No results	Full match	673344	600138	512937	650629	714045	1.85873e+06	277660	1.06181e+06	430284	647638	347082	300062	396749	347114	445910
Com_1887_neg	cis-5,8,11,14,17-Eicosapentaenoic acid	C20 H30 O2	302.224	14.566	Full match	No results	Full match	2.61192e+07	2.35459e+07	4.9943e+07	2.68748e+07	2.66265e+07	2.65545e+07	4.35104e+07	3.21219e+07	2.40235e+07	1.92095e+08	1.93225e+08	2.46638e+07	5.61273e+07	5.56857e+07	5.64965e+07
Com_15760_neg	GlcADG (18:0-18:2)	C45 H80 O11	796.569	14.44	No results	Full match	No results	2.36906e+06	5.15959e+06	3.34343e+06	4.80631e+06	3.05214e+06	3.45714e+06	7.45339e+06	8.28528e+06	9.35511e+06	3.56349e+06	3.86084e+06	1.01914e+07	5.97232e+06	5.87829e+06	8.95148e+06
Com_4562_neg	2-Hydroxy-2-methyl-3-buten-1-yl beta-D-glucopyranoside	C11 H20 O7	310.126	1.364	Invalid mass	No results	No results	2.79933e+07	1.9134e+07	1.56398e+07	2.31573e+07	1.53481e+07	2.25483e+07	4.3103e+07	3.47921e+07	4.60067e+07	3.52513e+07	3.50808e+07	6.96377e+07	3.05273e+07	3.18266e+07	3.76945e+07
Com_4384_neg	5-Oxoproline	C5 H7 N O3	129.042	1.214	No results	No results	Full match	5.71196e+07	4.98792e+07	6.08806e+07	5.38531e+07	5.26286e+07	5.88045e+07	5.29444e+07	4.75605e+07	5.80911e+07	6.85439e+07	6.30482e+07	6.5862e+07	5.17814e+07	4.85218e+07	5.70556e+07
Com_11096_neg	LPA 18:2	C21 H39 O7 P	434.242	14.491	No results	Full match	No results	8.72862e+06	1.20938e+07	4.89502e+06	8.58644e+06	9.33675e+06	7.0964e+06	1.22529e+07	8.26957e+06	1.70419e+07	5.77545e+06	5.83462e+06	6.56102e+06	6.69925e+06	6.49101e+06	9.60995e+06
Com_3681_neg	5,6-Dihydro-5-methyluracil	C5 H8 N2 O2	128.058	1.247	No results	No results	Full match	4.25209e+07	3.08545e+07	3.39539e+07	3.57428e+07	3.2062e+07	3.99894e+07	5.86701e+07	5.95453e+07	4.02861e+07	7.81093e+07	7.94307e+07	8.60433e+07	5.05085e+07	4.72775e+07	4.82068e+07
Com_24621_neg	11-dehydro Thromboxane B2	C20 H32 O6	368.219	9.26	Full match	No results	No results	1.25455e+06	1.83593e+06	392536	438508	404307	1.34203e+06	711843	3.12644e+06	617986	2.21066e+06	1.93487e+06	2.34129e+06	1.25048e+06	1.36816e+06	1.21644e+06
Com_13647_neg	FAHFA (12:0/22:3)	C34 H60 O4	532.452	13.524	No results	Full match	No results	924897	1.00983e+06	1.33465e+06	1.33723e+06	1.26245e+06	1.27878e+06	5.51663e+06	4.81342e+06	2.76624e+06	1.31606e+07	4.27591e+06	2.84516e+06	2.23186e+06	2.69924e+06	2.25153e+06
Com_1796_neg	Dehydroascorbic acid	C6 H6 O6	174.016	1.365	No results	Full match	Full match	1.05542e+07	1.10478e+07	1.12245e+07	1.36274e+07	1.12295e+07	1.35799e+07	2.20887e+08	8.77645e+07	1.98361e+08	1.26127e+08	1.33663e+08	2.02097e+08	9.43701e+07	7.17122e+07	8.57891e+07
Com_2531_neg	DL-α-Methoxyphenylacetic acid	C9 H10 O3	166.063	11.083	Full match	No results	Full match	8.38203e+07	1.14199e+08	1.21343e+08	1.13718e+08	1.45836e+08	1.04949e+08	8.54311e+06	6.07428e+06	8.60458e+06	7.20606e+06	7.08085e+06	6.20411e+06	5.7125e+07	4.95342e+07	6.34199e+07
Com_1896_neg	Ginsenoside Rc	C53 H90 O22	1124.6	12.699	No results	Invalid mass	No match	4.23613e+07	4.63053e+07	1.6378e+07	4.29845e+07	3.62061e+07	5.52515e+07	9.29073e+07	1.39225e+08	1.57889e+08	9.45891e+07	1.92216e+08	1.42009e+08	1.76631e+08	1.29947e+08	1.05544e+08
Com_8326_neg	LPI 16:1	C25 H47 O12 P	570.28	13.903	No results	Full match	No results	4.43847e+06	5.05132e+06	5.20606e+06	5.8994e+06	5.70454e+06	4.7825e+06	3.98009e+06	2.35412e+07	6.65492e+06	3.89069e+06	4.67675e+06	7.88777e+06	5.80138e+06	5.45004e+06	5.30977e+06
Com_24751_neg	Guaiacol	C7 H8 O2	124.052	13.333	No results	No results	Full match	4.2715e+06	3.18454e+06	3.05512e+06	3.64591e+06	2.79106e+06	2.83842e+06	1.89266e+06	3.08021e+06	1.65763e+06	2.04598e+06	1.85285e+06	2.46931e+06	2.50999e+06	2.54572e+06	2.17228e+06
Com_7101_neg	Deoxyadenosine	C10 H13 N5 O3	311.122	6.133	No results	Invalid mass	No match	2.61266e+07	2.80906e+07	2.16528e+07	2.88343e+07	2.62794e+07	2.57157e+07	2.76883e+07	2.17267e+07	2.8646e+07	3.02931e+07	3.235e+07	2.51937e+07	2.26997e+07	2.50871e+07	2.92965e+07
Com_1155_neg	diethyl 2-[(4-methoxy-2-nitroanilino)methylidene]malonate	C15 H18 N2 O7	338.115	10.149	Invalid mass	No results	No match	3.86554e+07	2.88845e+07	4.73065e+08	4.96407e+07	5.87422e+07	3.28272e+07	1.54757e+07	9.9644e+06	4.86674e+06	8.19671e+06	3.71751e+06	6.5763e+06	5.33259e+07	5.10263e+07	5.26665e+07
Com_5863_neg	FAHFA (16:1/3:0)	C19 H34 O4	326.245	14.249	No results	Full match	No results	1.29487e+07	1.12636e+07	9.14085e+06	1.23223e+07	1.14535e+07	1.29758e+07	6.2529e+06	3.93726e+07	7.42352e+06	6.96816e+06	3.09038e+06	7.72071e+06	1.29587e+07	1.31398e+07	1.36415e+07
Com_6085_neg	Ginsenoside F1	C36 H62 O9	684.444	12.514	No results	Invalid mass	No results	4.82603e+07	4.91865e+07	4.17233e+07	4.31044e+07	3.5785e+07	3.01581e+07	2.17003e+07	2.59391e+07	2.38927e+07	5.5843e+06	4.62984e+06	1.81345e+07	3.61348e+07	2.113e+07	2.2433e+07
Com_1816_neg	Glycerol 3-phosphate	C3 H9 O6 P	172.013	1.178	Full match	No results	No results	1.49895e+08	2.49525e+08	1.50785e+08	1.43796e+08	1.6785e+08	1.45397e+08	5.102e+07	6.39102e+07	4.23905e+07	2.81125e+07	4.94003e+07	7.247e+07	9.24769e+07	7.88711e+07	9.10462e+07
Com_1839_neg	Stachyose	C24 H42 O21	666.221	1.359	No results	Full match	Full match	1.6565e+07	1.88337e+07	1.59991e+07	1.61662e+07	1.63341e+07	1.88057e+07	9.54246e+07	1.46483e+08	6.55407e+07	1.31205e+08	9.61886e+07	2.31534e+08	6.86736e+07	7.40988e+07	8.09144e+07
Com_22534_neg	MGDG (18:3/18:3)	C45 H74 O10	834.55	16.787	No results	Invalid mass	No results	621319	280294	296351	1.06231e+06	947799	601674	3.49457e+06	3.65316e+06	1.4903e+06	296512	4.23079e+06	3.37589e+06	871923	1.5334e+06	1.13432e+06
Com_14852_neg	Flavone	C15 H10 O2	222.069	13.112	No results	No results	Full match	9.82834e+06	1.04789e+07	1.05383e+07	1.03433e+07	1.11399e+07	7.59735e+06	1.21171e+06	762000	607721	802118	253806	434812	9.97761e+06	9.63033e+06	9.13248e+06
Com_9018_neg	5-amino-1-phenyl-1H-pyrazole-4-carbonitrile	C10 H8 N4	184.073	5.981	Invalid mass	No results	No results	7.09116e+06	1.00678e+07	9.26646e+06	6.01231e+06	7.82833e+06	7.00616e+06	1.39774e+07	1.2986e+07	1.93897e+07	1.8934e+07	1.84278e+07	2.62599e+07	1.62444e+07	1.38795e+07	1.54773e+07
Com_11773_neg	Pseudouridine	C9 H12 N2 O6	244.069	1.178	No results	No results	Full match	9.68038e+06	1.13372e+07	8.29122e+06	1.33488e+07	1.65076e+07	1.2877e+07	6.99048e+06	2.61211e+06	6.60093e+06	6.45535e+06	5.74571e+06	1.12722e+07	8.96678e+06	7.48699e+06	8.69739e+06
Com_249_neg	SM (d15:3/16:2)	C36 H65 N2 O6 P	698.46	12.33	No results	Invalid mass	No results	7.04543e+08	5.70814e+08	6.53294e+08	6.07545e+08	5.27154e+08	5.08901e+08	2.61351e+09	1.71926e+09	2.77966e+09	1.48446e+09	1.97922e+09	1.82669e+09	1.36291e+09	1.33455e+09	1.33959e+09
Com_5460_neg	Undecanoic acid	C11 H22 O2	186.161	12.984	Full match	No results	No results	2.45583e+07	2.44041e+07	2.94007e+07	2.47763e+07	2.84322e+07	2.60968e+07	1.81543e+07	4.32696e+07	2.04203e+07	2.68205e+07	1.43306e+07	2.85074e+07	2.32253e+07	2.37304e+07	2.45153e+07
Com_23696_neg	8-iso Prostaglandin A2	C20 H30 O4	316.202	13.132	Invalid mass	No results	No match	3.54362e+06	3.17071e+06	2.53011e+06	3.04722e+06	4.14693e+06	2.17343e+06	1.15831e+06	1.64191e+06	1.36896e+06	939131	1.34166e+06	1.54982e+06	2.35435e+06	2.62889e+06	2.39993e+06
Com_23447_neg	2-[6-(1H-benzo[d]imidazol-2-yl)-2-pyridyl]-1H-benzo[d]imidazole	C19 H13 N5	312.12	7.39	Invalid mass	No results	No results	4.58306e+06	2.94893e+06	3.26474e+06	4.28949e+06	4.2652e+06	2.55922e+06	152757	155992	152713	167481	146218	179095	1.62593e+06	1.72364e+06	1.5046e+06
Com_5573_neg	LPC 18:2	C26 H50 N O7 P	565.337	14.436	No results	Invalid mass	No results	4.55836e+07	5.55038e+07	4.14207e+07	5.34523e+07	4.16485e+07	4.36834e+07	8.74453e+06	1.36751e+07	8.05151e+06	4.71019e+06	5.91128e+06	7.54245e+06	4.11986e+07	4.11081e+07	2.24746e+07
Com_31182_neg	Maltopentaose	C30 H52 O26	828.274	1.847	No results	No results	Full match	264039	500112	280745	254736	264708	271623	509489	1.30133e+06	407472	564359	480921	852977	331575	355926	343533
Com_4985_neg	3-Hydroxydecanoic acid	C10 H20 O3	188.141	9.686	Full match	No results	No results	1.43379e+07	1.72957e+07	1.94433e+07	1.55411e+07	1.72027e+07	1.82886e+07	1.11797e+07	4.89399e+07	1.58884e+07	1.70389e+07	9.73181e+06	1.6291e+07	1.56564e+07	1.64861e+07	1.701e+07
Com_13698_neg	LPC 16:1	C24 H48 N O7 P	553.337	14.277	No results	Invalid mass	No results	1.06262e+07	1.40437e+07	9.54215e+06	1.34955e+07	1.17548e+07	1.02271e+07	2.24503e+06	7.89325e+06	2.11734e+06	3.57525e+06	1.66747e+06	3.45381e+06	9.87664e+06	9.26444e+06	1.1824e+07
Com_13452_neg	8-O-Acetyl shanzhiside methyl ester	C19 H28 O12	494.163	5.87	No results	Invalid mass	No results	8.67962e+06	7.11175e+06	7.15996e+06	1.13465e+07	1.3215e+07	9.81979e+06	1.26502e+06	7.5926e+06	441932	2.18094e+06	2.05546e+06	2.60432e+06	4.75757e+06	5.40589e+06	4.20302e+06
Com_8472_neg	Ellagic Acid	C14 H6 O8	302.006	1.573	No results	No results	Full match	1.62665e+07	1.52326e+07	2.09619e+07	2.25426e+07	2.13413e+07	2.82201e+07	1.61246e+07	1.18369e+07	1.88568e+07	1.51617e+07	1.49721e+07	1.39677e+07	1.17298e+07	1.96139e+07	1.85589e+07
Com_15788_neg	LPA 20:0	C23 H47 O7 P	466.306	15.095	No results	Full match	No results	532683	479322	491787	622395	518146	597355	3.27194e+06	3.93538e+06	9.37873e+06	756404	4.30416e+06	1.63036e+06	751268	873071	565722
Com_4202_neg	4-Hydroxycoumarin	C9 H6 O3	162.031	12.843	Full match	No results	Full match	4.17887e+07	5.46169e+07	4.7459e+07	4.70869e+07	7.42619e+07	4.84338e+07	5.6849e+06	4.65481e+06	5.37824e+06	5.41086e+06	5.21172e+06	5.32451e+06	3.14994e+07	3.56788e+07	3.55934e+07
Com_14138_neg	Acetildenafil	C25 H34 N6 O3	466.272	14.038	Invalid mass	No results	No results	5.96494e+06	8.35613e+06	8.69626e+06	1.27485e+07	9.29167e+06	1.24467e+07	573993	1.25883e+06	489732	590344	485712	492713	6.08202e+06	6.05058e+06	4.23474e+06
Com_3519_neg	Ouabain octahydrate	C30 H49 O7 P S	584.293	11.748	No results	Invalid mass	No results	4.55298e+07	5.81739e+07	1.05241e+08	3.20944e+07	3.0913e+07	5.17655e+07	1.13823e+07	2.47372e+07	1.04823e+07	9.30965e+06	1.15536e+07	8.43939e+06	2.55199e+07	2.72186e+07	3.00702e+07
Com_1468_neg	Lauric acid	C12 H24 O2	200.177	13.434	Full match	No results	No results	7.85291e+07	7.42303e+07	1.05222e+08	9.3911e+07	1.10265e+08	1.06778e+08	1.11572e+08	2.5608e+08	9.66555e+07	2.26616e+08	6.61122e+07	1.31153e+08	9.69484e+07	1.00054e+08	1.08816e+08
Com_3365_neg	Dactylorhin E	C27 H40 O16	620.231	8.594	Full match	No results	No results	7.84211e+07	6.87027e+07	7.80414e+07	7.80099e+07	9.5911e+07	8.08314e+07	9.56053e+07	6.62495e+07	7.63876e+07	6.16952e+07	6.88144e+07	7.65294e+07	6.41836e+07	8.17756e+07	9.5252e+07
Com_10025_neg	13Z,16Z-Docosadienoic Acid	C22 H40 O2	336.302	15.251	Full match	No results	No results	3.04778e+06	3.67334e+06	2.48087e+06	5.39152e+06	2.74686e+06	5.40408e+06	5.70871e+06	1.75802e+07	5.93604e+06	2.85552e+06	3.67732e+06	4.508e+06	8.81575e+06	8.53235e+06	8.63987e+06
Com_15703_neg	Geranylgeranyl pyrophosphate	C20 H36 O7 P2	450.199	9.529	Invalid mass	No results	No results	5.57522e+06	1.09984e+07	4.40612e+06	7.14102e+06	6.50208e+06	3.28864e+06	215384	244468	223063	246137	202116	239722	1.11592e+06	968356	1.07219e+06
Com_327_neg	LPI 18:2	C27 H49 O12 P	596.296	13.959	No results	Full match	No results	5.05752e+08	4.10638e+08	4.63225e+08	6.03288e+08	4.37903e+08	5.03779e+08	1.64673e+09	1.74939e+09	1.88893e+09	4.80079e+08	1.5747e+09	1.6947e+09	1.09858e+09	1.0503e+09	1.09278e+09
Com_4424_neg	2-(2-carboxy-2-methylpropyl)-4,6-dimethylbenzoic acid	C14 H18 O4	250.12	12.038	Full match	No results	No results	5.2017e+07	5.38281e+07	5.80243e+07	7.37841e+07	6.13334e+07	3.38644e+07	3.34314e+06	2.8649e+06	3.39703e+06	3.21962e+06	3.35789e+06	3.42478e+06	2.5838e+07	2.53527e+07	2.77358e+07
Com_6166_neg	Cyclamic acid	C6 H13 N O3 S	179.061	6.778	Full match	No results	No results	757825	4.81826e+07	3.9352e+06	1.3306e+06	2.74073e+06	2.24732e+06	386771	1.09471e+06	763919	666043	408618	609621	1.2392e+06	1.12231e+06	1.56932e+06
Com_15039_neg	Prostaglandin K1	C20 H32 O5	334.214	12.594	Invalid mass	No results	No match	2.50749e+06	2.64868e+06	3.74769e+06	4.50326e+06	2.76568e+06	2.25244e+06	4.81306e+06	2.87604e+06	9.67563e+06	4.64902e+06	9.76024e+06	3.76352e+06	5.96359e+06	5.39835e+06	5.72422e+06
Com_18887_neg	1,2-Dihydro-1,2-naphthalenediol	C10 H10 O2	162.068	13.359	No results	Full match	Full match	4.0565e+06	3.89488e+06	4.08174e+06	7.37063e+06	5.12997e+06	4.27682e+06	1.59546e+06	1.68741e+06	1.77569e+06	1.7492e+06	2.07905e+06	1.47317e+06	3.13647e+06	4.12539e+06	2.72453e+06
Com_22502_neg	(1E)-1,7-bis(4-hydroxyphenyl)hept-1-en-3-one	C19 H20 O3	296.137	7.142	Invalid mass	No results	No results	4.78185e+06	4.53874e+06	4.33409e+06	4.74759e+06	4.73657e+06	4.67111e+06	1.63566e+06	1.92554e+06	1.27492e+06	1.67851e+06	1.75246e+06	2.00637e+06	2.90251e+06	2.99895e+06	2.85699e+06
Com_17351_neg	Leucocrystal violet	C25 H31 N3	373.25	11.291	No results	No results	Full match	7.12522e+06	5.85393e+06	7.41423e+06	7.61359e+06	7.33606e+06	6.69591e+06	5.11893e+06	5.67097e+06	5.60764e+06	3.10633e+06	4.54573e+06	8.63438e+06	5.72123e+06	4.39068e+06	6.99202e+06
Com_18414_neg	3-(3-nitrophenyl)-2-phenylacrylic acid	C15 H11 N O4	269.072	6.939	Invalid mass	No results	No results	7.25634e+06	6.65896e+06	5.20173e+06	7.43432e+06	7.36177e+06	6.39022e+06	192012	299587	263192	289494	186381	467221	2.95794e+06	3.26491e+06	3.19583e+06
Com_1068_neg	1,3-dimethyl-1H-thieno[2,3-c]pyrazole-5-carbohydrazide	C8 H10 N4 O S	210.056	6.439	Invalid mass	No results	No results	7.04243e+07	6.81844e+07	5.6717e+07	5.99903e+07	6.52275e+07	9.44441e+07	1.86496e+08	3.89976e+08	2.99057e+08	1.99864e+08	1.58479e+08	1.87715e+08	1.783e+08	1.70505e+08	1.77426e+08
Com_14023_neg	3,3-Dimethylglutaric acid	C7 H12 O4	160.073	2.126	Full match	No results	No results	1.16165e+07	1.13742e+07	7.88318e+06	1.03791e+07	1.23643e+07	1.04673e+07	4.50825e+06	5.09655e+06	4.38322e+06	3.28201e+06	3.88743e+06	7.12775e+06	9.25683e+06	6.56049e+06	9.3684e+06
Com_25281_neg	Manninotriose	C18 H32 O16	504.178	8.543	No results	Invalid mass	No results	1.9646e+06	2.6097e+06	2.12546e+06	3.72532e+06	2.768e+06	2.22407e+06	122859	111642	116590	127335	120330	126664	875323	1.33235e+06	985435
Com_626_neg	D-Mannose 6-phosphate	C6 H13 O9 P	260.029	1.177	Full match	Not the top hit	Full match	2.00845e+08	1.04726e+09	1.80687e+08	1.8097e+08	1.66332e+08	1.71108e+08	3.24245e+08	1.98509e+08	2.81252e+08	2.10154e+08	3.38516e+08	3.18422e+08	2.35192e+08	2.39744e+08	2.48557e+08
Com_14550_neg	8,12-iso-iPF2α-VI	C20 H34 O5	390.225	8.663	Invalid mass	No results	No results	9.04734e+06	1.04139e+07	1.0868e+07	9.43115e+06	1.15644e+07	8.19047e+06	535943	662694	284045	305270	299728	481793	4.27378e+06	4.26032e+06	4.96311e+06
Com_232_neg	trans-10-Heptadecenoic Acid	C17 H32 O2	268.24	14.534	Full match	No results	No results	1.50928e+09	1.40202e+09	1.64653e+09	1.59685e+09	1.64471e+09	1.66979e+09	7.96302e+08	2.62675e+09	7.58856e+08	9.93805e+08	5.27725e+08	9.00727e+08	1.46425e+09	1.44175e+09	1.47282e+09
Com_28632_neg	Liguiritigenin-7-O-D-Apiosyl-4’-O-D-Glucoside	C26 H30 O13	550.17	7.195	No results	No results	Full match	913313	1.5757e+06	1.55486e+06	1.16189e+06	2.33923e+06	1.63156e+06	64213.9	61347.4	64799	73277.7	62139.2	72391.4	668501	476422	589758
Com_18964_neg	Luteolin-7-O-beta-D-glucuronide	C21 H18 O12	462.082	6.967	No results	No results	Full match	4.7811e+06	4.42659e+06	4.33826e+06	4.89139e+06	6.90509e+06	5.31043e+06	299829	264110	321800	301635	300533	280009	1.79539e+06	1.89149e+06	1.98449e+06
Com_5970_neg	Paeonolide	C20 H28 O12	460.157	8.212	No results	Full match	No results	3.60631e+07	3.36021e+07	3.81322e+07	4.24611e+07	4.33528e+07	4.71213e+07	692611	1.41473e+06	596666	1.15049e+06	1.40938e+06	1.65324e+06	1.7389e+07	1.86918e+07	1.84842e+07
Com_8282_neg	Allantoin	C4 H6 N4 O3	158.044	1.279	No results	Full match	Full match	1.69812e+07	1.19114e+07	1.37824e+07	3.02094e+07	1.69664e+07	1.03e+07	945908	1.00387e+06	1.07769e+06	1.25818e+06	752166	1.3315e+06	6.38045e+06	7.31595e+06	7.24092e+06
Com_14825_neg	Cucurbitacin B +HCOOH	C32 H46 O8	558.32	13.878	No results	No results	Full match	9.16999e+06	8.66319e+06	1.18471e+07	9.40704e+06	1.11833e+07	8.16413e+06	429073	502437	347200	648357	387387	413049	4.50946e+06	4.23192e+06	3.43054e+06
Com_12735_neg	Cistanoside D	C31 H40 O15	652.236	9.217	No results	No results	Full match	4.95883e+06	4.20628e+06	4.92051e+06	5.21394e+06	4.92831e+06	4.69118e+06	6.03432e+06	1.19938e+07	5.48957e+06	7.53286e+06	3.89796e+06	9.90332e+06	6.7801e+06	3.43358e+06	5.70947e+06
Com_10110_neg	17(S)-HpDHA	C22 H32 O4	360.227	14.182	Invalid mass	No results	No results	1.90507e+07	1.86472e+07	1.97974e+07	1.90167e+07	2.09416e+07	1.64516e+07	4.97391e+06	8.11993e+06	4.86861e+06	6.7413e+06	5.16797e+06	1.0353e+07	1.22813e+07	1.15904e+07	1.27139e+07
Com_10770_neg	4-Methoxyphenylacetic acid	C9 H10 O3	166.062	9.648	No results	Full match	Full match	1.52409e+07	1.78069e+07	1.44756e+07	2.0103e+07	1.61642e+07	1.28229e+07	8.3262e+06	1.2933e+06	1.10959e+06	1.62891e+06	1.01341e+06	1.54127e+06	6.63661e+06	8.36622e+06	7.17788e+06
Com_27606_neg	5'-Deoxy-5'-(Methylthio)Adenosine	C11 H15 N5 O3 S	297.089	8.068	No results	No results	Full match	1.59503e+06	2.92915e+06	1.56194e+06	1.45841e+06	1.87823e+06	1.29919e+06	568251	649940	477303	532912	691376	336547	1.02297e+06	836674	865027
Com_11036_neg	FAHFA (14:0/16:2)	C30 H54 O4	478.4	14.148	No results	Invalid mass	No results	769553	590644	903916	935181	1.92028e+06	941059	1.78207e+06	1.51468e+07	1.44362e+06	4.17201e+06	1.25167e+06	4.03944e+06	1.9006e+06	1.7654e+06	1.20656e+06
Com_13334_neg	PE (16:0/18:2)	C39 H74 N O8 P	715.515	16.133	No results	Full match	No results	1.73559e+06	2.14221e+06	955962	1.37181e+06	1.96493e+06	2.38075e+06	7.24003e+06	5.73793e+06	1.26403e+07	3.16328e+06	8.00108e+06	4.50543e+06	2.61309e+06	3.52871e+06	3.08688e+06
Com_7157_neg	12-epi Leukotriene B4	C20 H32 O4	318.218	13.029	Invalid mass	No results	No results	2.0483e+07	2.33711e+07	2.34635e+07	2.25524e+07	2.25979e+07	3.62675e+07	7.85903e+06	2.8738e+07	8.74316e+06	1.54598e+07	2.76891e+07	1.5523e+07	1.81073e+07	1.8841e+07	1.95974e+07
Com_24656_neg	Colchicine	C22 H25 N O6	399.166	9.293	No results	No results	Full match	1.37216e+06	2.64733e+06	2.08071e+06	1.8082e+06	1.78434e+06	2.55826e+06	479928	3.11427e+06	537678	1.62305e+06	697252	2.80341e+06	1.48194e+06	1.47926e+06	2.10477e+06
Com_4774_neg	Taurine	C2 H7 N O3 S	125.014	1.208	No results	No results	Full match	1.26028e+07	6.89415e+07	1.38262e+07	1.08611e+07	1.03488e+07	9.84673e+06	2.89389e+06	3.09717e+06	2.3625e+06	2.24918e+06	1.82269e+06	2.90149e+06	6.47893e+06	6.31611e+06	7.45309e+06
Com_30556_neg	Raffinose	C18 H32 O16	550.184	9.546	No results	Invalid mass	No results	1.69093e+06	1.276e+06	996380	1.85966e+06	1.70552e+06	1.26184e+06	151295	163834	156690	204719	138853	167771	743644	721674	576692
Com_8926_neg	Nicotinamide adenine dinucleotide	C21 H27 N7 O14 P2	663.108	1.842	No results	Full match	Full match	585501	2.80416e+07	1.20133e+06	831453	721434	808996	941878	626648	604754	961335	819207	905491	575712	747442	591113
Com_13032_neg	Protodioscin	C51 H84 O22	1048.56	12.031	No results	Invalid mass	No results	1.176e+07	9.10616e+06	8.90403e+06	8.80937e+06	6.50502e+06	5.8702e+06	9.16654e+06	9.57568e+06	1.05351e+07	1.2177e+07	3.1816e+06	5.72682e+06	1.15566e+07	7.07916e+06	1.35541e+07
Com_3321_neg	γ-Linolenic acid	C18 H30 O2	278.224	14.008	Full match	No results	Full match	1.164e+08	9.57673e+07	9.7278e+07	1.0809e+08	9.22557e+07	9.81952e+07	5.04379e+07	3.93919e+07	3.90227e+07	3.18562e+07	3.07492e+07	5.51054e+07	5.90108e+07	6.30831e+07	7.17201e+07
Com_4060_neg	10-Hydroxy-2-decenoic acid	C10 H18 O3	186.125	11.767	No results	No results	Full match	4.61418e+07	4.414e+07	8.72405e+07	4.83573e+07	5.14096e+07	4.95561e+07	7.85084e+06	8.60653e+06	5.44003e+06	7.04084e+06	6.58002e+06	8.59254e+06	2.8947e+07	3.22547e+07	2.75235e+07
Com_9263_neg	LPE 18:3	C23 H42 N O7 P	475.269	14.105	No results	Full match	No results	1.48737e+07	1.51555e+07	1.59254e+07	2.20282e+07	1.9637e+07	2.46932e+07	1.28403e+06	2.84783e+06	1.39404e+06	1.39251e+06	1.19338e+06	1.75513e+06	1.14897e+07	1.11671e+07	1.26568e+07
Com_197_neg	20(R)-Notoginsenoside R2	C41 H70 O13	770.481	12.116	No results	Full match	Full match	8.57123e+08	1.51062e+09	1.02689e+09	1.42933e+09	9.0847e+08	7.72632e+08	1.46975e+09	3.03678e+09	1.14415e+09	1.64253e+09	1.99293e+09	1.37112e+09	1.10027e+09	1.54802e+09	1.4016e+09
Com_17295_neg	Salvinorin B	C21 H26 O7	390.167	10.382	Full match	No results	No results	5.42964e+06	5.559e+06	4.65916e+06	4.20094e+06	8.35171e+06	6.23297e+06	1.18456e+06	2.18763e+06	1.4454e+06	1.77825e+06	1.54273e+06	1.75431e+06	3.69996e+06	4.42974e+06	2.66032e+06
Com_53_neg	(±)9-HpODE	C18 H32 O4	294.219	13.23	Invalid mass	No results	No match	1.15588e+10	9.03555e+09	1.10331e+10	1.07861e+10	11016986392	1.00202e+10	5.19043e+09	7.71603e+09	6.08072e+09	5.79387e+09	4.6612e+09	7.353e+09	8.39603e+09	7.72172e+09	7.83904e+09
Com_2708_neg	FAHFA (16:0/22:3)	C38 H68 O4	588.514	14.622	No results	Full match	No results	1.33406e+08	1.29428e+08	1.25977e+08	1.41894e+08	1.3408e+08	1.32384e+08	8.03417e+07	9.38083e+07	7.44597e+07	5.43817e+07	6.61905e+07	6.25636e+07	1.13403e+08	1.08296e+08	1.04966e+08
Com_8736_neg	FAHFA (16:1/18:3)	C34 H58 O4	530.431	14.316	No results	Invalid mass	No results	2.1638e+06	2.70916e+06	4.54607e+06	3.71778e+06	5.07229e+06	3.1626e+06	2.75841e+06	2.19333e+07	2.2689e+06	6.26846e+06	1.17601e+06	3.98996e+06	4.18079e+06	4.68746e+06	6.77495e+06
Com_9415_neg	FAHFA (15:0/22:3)	C37 H66 O4	574.498	14.389	No results	Full match	No results	9.69244e+06	7.97346e+06	1.14956e+07	9.07551e+06	1.13643e+07	8.6579e+06	7.78645e+06	1.95e+07	7.13104e+06	7.52332e+06	5.05778e+06	7.94661e+06	8.31116e+06	9.71131e+06	9.37972e+06
Com_8760_neg	FAHFA (15:0/16:0)	C31 H60 O4	496.448	14.316	No results	Full match	No results	5.89337e+06	5.74123e+06	5.22359e+06	6.96105e+06	8.23133e+06	6.94355e+06	2.13616e+06	2.1857e+07	3.07134e+06	2.08406e+06	1.15654e+06	2.1973e+06	4.86221e+06	4.4067e+06	6.87675e+06
Com_1477_neg	Malonicacid	C3 H4 O4	104.011	1.175	No results	No results	Full match	3.01877e+08	2.79856e+08	3.14101e+08	2.56466e+08	2.9878e+08	3.13185e+08	9.36879e+07	1.43426e+08	9.77289e+07	1.33252e+08	1.35896e+08	1.05734e+08	1.60201e+08	1.8246e+08	1.83885e+08
Com_19230_neg	5-Methoxyindoleacetic acid	C11 H11 N O3	205.073	8.332	No results	No results	Full match	4.69067e+06	4.01191e+06	7.51348e+06	4.06275e+06	4.5344e+06	4.54417e+06	880609	1.97893e+06	1.04195e+06	1.47313e+06	983926	1.34144e+06	2.65286e+06	2.56924e+06	2.69169e+06
Com_18207_neg	Integrifoside A	C21 H36 O8	416.24	11.754	No results	No results	Full match	6.5443e+06	3.86416e+06	6.77914e+06	6.78123e+06	7.5212e+06	5.50471e+06	2.32145e+06	2.54434e+06	3.25576e+06	2.51735e+06	2.4466e+06	2.8344e+06	3.97374e+06	5.78561e+06	3.83167e+06
Com_14271_neg	Prim-O-glucosylcimifugin	C22 H28 O11	468.162	6.28	No results	No results	Full match	1.21232e+07	1.14771e+07	4.52864e+06	1.06989e+07	1.1973e+07	8.83229e+06	1.97127e+06	5.73843e+06	1.75631e+06	2.84915e+06	2.52369e+06	3.13177e+06	7.23546e+06	6.37308e+06	6.52778e+06
Com_9443_neg	7-O-Ethylmorroniside	C19 H30 O11	434.178	7.83	No results	No results	Full match	2.65934e+06	2.73834e+06	2.593e+06	2.69358e+06	3.15116e+06	2.93721e+06	7.94878e+06	1.94155e+07	8.96653e+06	1.07107e+07	1.06328e+07	1.48727e+07	6.70486e+06	6.1643e+06	1.00517e+07
Com_1289_neg	Glutaric Acid	C5 H8 O4	132.042	1.272	No results	No results	Full match	3.7839e+08	2.53174e+08	3.1096e+08	3.50367e+08	3.42594e+08	3.17732e+08	2.5924e+08	2.84429e+08	1.73523e+08	2.88065e+08	2.51096e+08	3.8301e+08	2.88323e+08	2.9816e+08	3.16364e+08
Com_9282_neg	5-Methyluridine	C10 H14 N2 O6	258.085	3.861	No results	No results	Full match	1.86799e+07	2.2759e+07	1.63893e+07	1.83903e+07	1.97963e+07	2.0538e+07	1.67649e+07	1.98371e+07	2.27233e+07	1.76132e+07	1.7867e+07	2.42735e+07	1.50083e+07	1.86212e+07	1.9073e+07
Com_5277_neg	trans-Cinnamic acid	C9 H8 O2	148.052	4.385	Full match	No results	Full match	5.44554e+07	5.30205e+07	4.49528e+07	4.38066e+07	5.19651e+07	4.59503e+07	3.19996e+07	4.5403e+07	3.29519e+07	3.23378e+07	2.81319e+07	4.43144e+07	3.84669e+07	3.97748e+07	4.11028e+07
Com_20309_neg	Lactucin	C15 H16 O5	276.099	8.079	No results	No results	Full match	6.87964e+06	5.12685e+06	4.68795e+06	5.65052e+06	5.88456e+06	5.39181e+06	347198	368395	378205	388695	336942	389494	2.55548e+06	2.66681e+06	2.68823e+06
Com_4942_neg	Sattabacin	C13 H18 O2	206.13	11.367	No results	No results	Full match	3.43484e+07	3.81005e+07	3.89802e+07	4.89634e+07	5.38315e+07	6.12474e+07	2.67955e+06	2.12399e+06	2.54716e+06	2.27402e+06	2.96026e+06	2.69732e+06	2.24038e+07	2.47322e+07	2.8106e+07
Com_3782_neg	Arachidonic acid	C20 H32 O2	304.24	14.34	Full match	No results	Full match	4.0751e+07	3.45226e+07	4.87995e+07	3.24877e+07	4.73477e+07	4.21577e+07	8.18806e+07	6.20151e+07	2.56837e+07	2.7228e+07	1.51779e+07	3.70758e+07	4.11244e+07	4.65972e+07	5.54525e+07
Com_21481_neg	5-O-p-Coumaroylquinic acid	C16 H18 O8	338.1	7.213	No results	No results	Full match	1.61671e+06	5.79165e+06	1.67746e+06	1.17245e+06	1.42001e+06	1.96954e+06	2.1709e+06	1.97113e+06	1.39972e+06	1.48405e+06	1.85604e+06	4.67712e+06	2.1714e+06	1.77464e+06	2.35153e+06
Com_19555_neg	L-Homocarnosine	C10 H16 N4 O3	240.122	9.857	No results	No results	Full match	284560	7.11921e+06	1.01546e+06	290488	277662	231799	172505	98540.3	147757	112114	193897	95796.8	175296	171286	157902
Com_32416_neg	S-(5-Adenosy)-L-Homocysteine	C14 H20 N6 O5 S	384.121	8.938	No results	No results	Full match	980061	625885	1.31724e+06	976985	1.09327e+06	945449	104441	141579	109557	121660	97772.7	115893	506132	362855	459313
Com_7798_neg	Glycyrrhetinic acid	C30 H46 O4	470.339	13.653	No results	No results	Full match	2.68608e+07	3.35536e+07	3.43972e+07	2.58502e+07	2.60678e+07	3.19525e+07	1.76417e+06	4.35524e+06	1.01787e+06	3.4873e+06	2.3604e+06	2.71536e+06	1.46117e+07	1.33316e+07	1.5339e+07
Com_11742_neg	Ophiopogonin D	C44 H70 O16	854.465	10.074	No results	No results	Full match	868356	820821	827124	1.48375e+06	1.26616e+06	982028	7.70442e+06	6.07371e+06	1.56208e+07	3.33145e+06	7.35177e+06	7.56762e+06	3.5597e+06	3.4549e+06	3.53886e+06
Com_20076_neg	Lithocholic Acid	C24 H40 O3	376.297	14.114	Full match	No results	No results	2.68761e+06	2.8439e+06	4.00332e+06	3.07976e+06	5.04638e+06	4.32405e+06	925257	5.09557e+06	1.26094e+06	723056	1.23003e+06	3.28475e+06	2.53678e+06	3.78577e+06	3.69423e+06
Com_16290_neg	Harpagide	C15 H24 O10	364.137	7.834	No results	Full match	Full match	6.04563e+06	5.59138e+06	8.13316e+06	7.19429e+06	9.39938e+06	8.23119e+06	166173	174104	172372	204212	162830	230545	2.665e+06	2.97594e+06	3.51455e+06
Com_33379_neg	N-Sinapoylagmatine	C16 H24 N4 O4	336.179	8.698	No results	No results	Full match	862884	807995	699466	658529	689992	748511	441716	701696	304887	545988	469850	595814	527955	658283	594784
Com_1728_neg	Arbutin	C12 H16 O7	272.089	6.259	No results	No results	Full match	2.19782e+08	2.11571e+08	1.83795e+08	2.35085e+08	2.43181e+08	2.0699e+08	7.19624e+06	6.79014e+06	6.83102e+06	9.20197e+06	9.05347e+06	9.35688e+06	1.03768e+08	9.2173e+07	9.78178e+07
Com_3134_neg	Triptophenolide	C20 H24 O3	312.174	9.103	No results	No results	Full match	3.80816e+07	4.21696e+07	1.23803e+08	5.04576e+07	6.39745e+07	6.27898e+07	2.15302e+06	6.58157e+06	2.20423e+06	2.97507e+06	1.69215e+06	7.07952e+06	2.81115e+07	2.93905e+07	3.13016e+07
Com_11506_neg	Angeloylgomisin H	C28 H36 O8	500.242	12.745	No results	No results	Full match	1.40333e+07	1.42836e+07	1.26878e+07	1.06308e+07	1.1903e+07	1.101e+07	8.09767e+06	3.91142e+06	1.12892e+07	6.4483e+06	1.53466e+07	4.32179e+06	6.79943e+06	6.55589e+06	5.40247e+06
Com_11959_neg	Genipin	C11 H14 O5	208.073	8.428	Invalid mass	No results	No match	1.84764e+07	1.24805e+07	1.41747e+07	1.46681e+07	1.36969e+07	1.44488e+07	3.9288e+06	5.19592e+06	2.94832e+06	4.13047e+06	3.72092e+06	3.44125e+06	6.61744e+06	9.18972e+06	6.74873e+06
Com_32179_neg	Sucrose	C12 H22 O11	342.11	7.745	Invalid mass	Invalid mass	No match	255251	256875	235174	252403	256585	223255	146510	1.03882e+06	146865	164165	147499	170354	190273	188024	181388
Com_6046_neg	Sinensetin	C20 H20 O7	372.12	9.838	No results	No results	Full match	3.03927e+06	2.75725e+06	5.07519e+07	3.11542e+06	4.64838e+06	3.10366e+06	719967	717218	479687	792410	399431	728256	4.88529e+06	4.92087e+06	5.62859e+06
Com_3596_neg	Timosaponin BII +HCOOH	C45 H76 O19	920.496	13.685	No results	No results	Full match	9.14253e+07	8.51907e+07	8.6989e+07	9.62824e+07	9.10789e+07	8.80698e+07	1.55422e+06	2.49154e+06	1.29949e+06	1.79357e+06	1.32645e+06	1.39e+06	6.23009e+07	4.94017e+07	5.00538e+07
Com_14090_neg	Sibiricose A5	C22 H30 O14	518.163	5.57	No results	Full match	Full match	1.29665e+07	1.26331e+07	1.03592e+07	1.29771e+07	9.90456e+06	1.03588e+07	600353	800713	570422	650320	681104	1.01312e+06	5.84689e+06	4.19497e+06	5.63065e+06
Com_6652_neg	Trehalose 6-phosphate	C12 H23 O14 P	422.082	1.183	No results	Full match	Full match	1.97666e+07	2.07738e+07	1.95487e+07	1.90579e+07	1.86288e+07	3.83376e+07	3.50269e+07	2.38133e+07	3.13406e+07	2.08318e+07	3.45063e+07	4.11778e+07	2.7397e+07	2.55515e+07	2.48008e+07
Com_2104_neg	Eicosapentaenoic acid	C20 H30 O2	302.224	14.156	Full match	No results	Full match	1.03732e+08	1.53079e+08	1.07268e+08	8.17987e+07	2.48827e+07	1.61457e+08	3.3946e+07	1.53195e+08	3.60545e+07	4.5265e+07	2.09819e+07	5.67627e+07	8.57708e+07	7.32184e+07	8.44223e+07
Com_5759_neg	3-[4-methyl-1-(2-methylpropanoyl)-3-oxocyclohexyl]butanoic acid	C15 H24 O4	268.167	12.013	Full match	No results	No results	3.57175e+07	3.32509e+07	4.16034e+07	4.3383e+07	4.86344e+07	3.9137e+07	7.80638e+06	6.5197e+06	7.8467e+06	8.00645e+06	7.77398e+06	7.898e+06	1.64186e+07	2.63834e+07	1.53707e+07
Com_12668_neg	Dihydrodehydrodiconiferyl Alcohol	C20 H24 O6	360.157	9.671	No results	No results	Full match	7.13539e+06	1.3309e+07	4.98767e+06	7.41589e+06	6.90816e+06	6.75782e+06	5.40599e+06	1.21212e+07	5.64126e+06	4.95552e+06	1.66085e+06	1.09284e+07	3.86411e+06	3.9359e+06	6.84887e+06
Com_3921_neg	Nicotinate ribonucleoside	C11 H13 N O6	255.074	1.354	No results	No results	Full match	8.10727e+07	7.40486e+07	7.32105e+07	8.6071e+07	7.76851e+07	7.80992e+07	9.61946e+06	1.58414e+07	8.56769e+06	1.38578e+07	9.46551e+06	1.10928e+07	3.50722e+07	2.89012e+07	2.85588e+07
Com_21452_neg	8-O-acetyl shanzhiside methyl ester +HCOOH	C19 H28 O12	448.157	7.001	No results	No results	Full match	4.5589e+06	2.91034e+06	4.09553e+06	5.41135e+06	4.67841e+06	5.42005e+06	628381	1.85589e+06	1.22194e+06	1.70168e+06	1.51134e+06	1.38775e+06	1.77613e+06	1.74568e+06	1.96866e+06
Com_23976_neg	HeteroclitinD	C27 H30 O8	482.195	8.861	No results	No results	Full match	4.24717e+06	4.40126e+06	3.86958e+06	2.18601e+06	2.62994e+06	392426	578696	2.15502e+06	889841	1.00686e+06	1.36765e+06	516693	1.98926e+06	2.27779e+06	2.7819e+06
Com_27169_neg	N1,N10-Dicoumaroyl spermidine	C25 H31 N3 O4	437.232	8.169	No results	No results	Full match	2.91314e+06	2.92207e+06	2.24914e+06	2.21137e+06	2.6888e+06	2.8738e+06	377654	813271	608997	905069	606110	733357	1.82559e+06	2.2695e+06	1.57656e+06
Com_3918_neg	15-OxoEDE	C20 H34 O3	322.25	13.709	Full match	No results	No results	7.82904e+07	6.23056e+07	5.7432e+07	6.20825e+07	8.13581e+07	5.42956e+07	1.80386e+07	3.53193e+07	1.71036e+07	1.51069e+07	1.8227e+07	2.24944e+07	4.43004e+07	3.50569e+07	3.54258e+07
Com_2259_neg	D-Methionine	C5 H11 N O2 S	149.051	1.659	No results	No results	Full match	1.66539e+08	1.29465e+08	1.30991e+08	1.45582e+08	1.24524e+08	1.23062e+08	1.60149e+08	1.12182e+08	1.26667e+08	1.33065e+08	1.28049e+08	1.2366e+08	1.13705e+08	1.24123e+08	1.36414e+08
Com_12891_neg	Bufalin	C24 H34 O4	386.245	14.798	No results	No results	Full match	1.18781e+07	1.26934e+07	1.42731e+07	1.19045e+07	1.41687e+07	1.39975e+07	3.93972e+06	3.59868e+06	3.03459e+06	3.15923e+06	2.91908e+06	3.59285e+06	9.64506e+06	5.99701e+06	7.09335e+06
Com_7693_neg	3,4',5-Trimethoxy-trans-stilbene	C17 H18 O3	270.127	11.089	No results	No results	Full match	1.96468e+07	2.95419e+07	3.56699e+07	2.6464e+07	2.23157e+07	1.33261e+07	8.62171e+06	6.3487e+06	9.50944e+06	7.16244e+06	7.80242e+06	6.08347e+06	1.7043e+07	1.33496e+07	1.3439e+07
Com_16133_neg	Gardenoside	C17 H24 O11	404.132	6.389	No results	No results	Full match	1.07836e+07	1.04641e+07	6.35457e+06	8.70999e+06	6.8732e+06	9.72022e+06	426948	499961	485261	649114	426076	654423	3.98278e+06	3.43687e+06	2.61571e+06
Com_19556_neg	Ajugol	C15 H24 O9	348.142	6.443	No results	No results	Full match	1.67077e+06	1.87743e+06	5.02203e+06	2.1055e+06	4.26465e+06	3.82849e+06	1.46098e+06	5.39493e+06	1.63095e+06	2.20663e+06	930307	1.96574e+06	2.43735e+06	2.45201e+06	2.89982e+06
Com_11530_neg	N-Hydroxy-L-tryptophan	C11 H12 N2 O3	220.084	2.853	No results	No results	Full match	1.95797e+07	1.51103e+07	1.44143e+07	1.55056e+07	1.51105e+07	1.35676e+07	4.4047e+06	1.3032e+07	4.88502e+06	7.27977e+06	5.43229e+06	1.21246e+07	1.17122e+07	1.0686e+07	1.1645e+07
Com_8295_neg	Secoisolariciresinol	C20 H26 O6	362.172	8.343	No results	No results	Full match	1.35297e+07	1.12508e+07	1.40895e+07	1.75093e+07	9.50745e+06	1.49584e+07	8.90392e+06	2.36098e+07	9.52896e+06	1.24568e+07	1.04643e+07	1.83344e+07	1.07427e+07	1.32263e+07	1.20049e+07
Com_3195_neg	alpha-Hederin	C41 H66 O12	750.456	13.607	No results	No results	Full match	3.67681e+07	1.17828e+08	7.69915e+07	4.08023e+07	3.58207e+07	1.01525e+08	1.96017e+06	1.21929e+07	2.51951e+06	3.87655e+06	2.76467e+06	5.80358e+06	3.41472e+07	3.70895e+07	3.5861e+07
Com_9896_neg	Angelol B	C20 H24 O7	376.151	11.717	No results	No results	Full match	1.50386e+07	2.15634e+07	2.02009e+07	1.99522e+07	2.16792e+07	2.17441e+07	2.93609e+06	2.01595e+06	3.33485e+06	2.80945e+06	3.11062e+06	1.77637e+06	9.43078e+06	8.88671e+06	7.2806e+06
Com_8848_neg	Erucic acid	C22 H42 O2	338.318	15.544	Full match	No results	Full match	6.85101e+06	8.7797e+06	6.08974e+06	9.94105e+06	6.24405e+06	9.25493e+06	1.293e+07	2.1545e+07	1.17122e+07	7.19403e+06	8.94397e+06	1.20685e+07	1.63007e+07	1.47594e+07	1.57195e+07
Com_107_neg	α-Linolenic acid	C18 H30 O2	278.224	14.182	Full match	No results	Full match	5.9785e+09	5.66578e+09	5.79518e+09	6.34706e+09	6751550790	5.58609e+09	1.24908e+09	1.61037e+09	7.84002e+08	1.23252e+09	8.63498e+08	1.89909e+09	3.31569e+09	3.47374e+09	3.43793e+09
Com_700_neg	LPE 18:2	C23 H44 N O7 P	477.285	14.383	No results	Full match	No results	5.33892e+08	6.40727e+08	5.90599e+08	8.08374e+08	8.40344e+08	5.89914e+08	2.06553e+08	3.74379e+08	2.11401e+08	1.16167e+08	1.71142e+08	2.45724e+08	5.68766e+08	4.73568e+08	5.79153e+08
Com_12775_neg	Methyl jasmonate	C13 H20 O3	224.141	8.848	No results	No results	Full match	1.28957e+07	1.09444e+07	1.17122e+07	1.23629e+07	1.43999e+07	1.17349e+07	2.8039e+06	2.03257e+06	4.83088e+06	2.65437e+06	4.52633e+06	2.63086e+06	6.05442e+06	7.29053e+06	6.29833e+06
Com_3590_neg	3-Methyl-2-Oxobutanoic Acid	C5 H8 O3	116.047	2.287	No results	No results	Full match	7.87106e+07	8.33884e+07	9.53636e+07	7.69768e+07	9.12356e+07	8.985e+07	3.04844e+07	4.36491e+07	3.1011e+07	3.7085e+07	2.68908e+07	5.55714e+07	4.99926e+07	5.48383e+07	6.39863e+07
Com_13387_neg	Euphorbia factor L1	C32 H40 O8	552.271	13.66	No results	No results	Full match	1.169e+07	1.18991e+07	1.09829e+07	1.40928e+07	1.31413e+07	1.31164e+07	1.22982e+06	2.74275e+06	957887	1.35532e+06	932193	1.71195e+06	6.51945e+06	6.05259e+06	5.27833e+06
Com_169_neg	Myristoleic Acid	C14 H26 O2	226.193	13.779	No results	No results	Full match	8.71461e+08	8.61527e+08	1.02777e+09	9.82009e+08	1.1172e+09	1.04114e+09	8.43992e+08	3.44803e+09	1.02949e+09	1.28762e+09	5.4301e+08	1.18812e+09	1.10004e+09	1.10615e+09	1.16913e+09
Com_2172_neg	12-oxo Phytodienoic Acid	C18 H28 O3	292.203	12.422	Full match	No results	No results	1.6678e+08	1.61235e+08	1.63348e+08	1.87261e+08	1.65354e+08	1.46483e+08	6.8867e+07	1.08025e+08	8.4425e+07	6.64607e+07	6.97672e+07	1.28681e+08	1.16933e+08	1.15657e+08	9.55663e+07
Com_8219_neg	α-Aspartylphenylalanine	C13 H16 N2 O5	280.105	6.733	Full match	No results	No results	7.07894e+06	5.36543e+06	8.13645e+06	7.12161e+06	7.35733e+06	8.59685e+06	8.04174e+06	1.92191e+07	5.95693e+06	1.38621e+07	5.85994e+06	3.00362e+07	9.67389e+06	8.52182e+06	9.32088e+06
Com_6834_neg	Mevalonic acid	C6 H12 O4	148.073	1.357	Full match	No results	Full match	2.28856e+07	3.08792e+07	2.25388e+07	2.66506e+07	2.88089e+07	1.90054e+07	3.40393e+07	2.49803e+07	2.98714e+07	2.16003e+07	2.31347e+07	3.96921e+07	2.80399e+07	2.15859e+07	3.00547e+07
Com_6156_neg	Val-Ser	C8 H16 N2 O4	204.111	1.356	No results	No results	Full match	4.70388e+07	3.38305e+07	3.72492e+07	4.20817e+07	4.41959e+07	3.84707e+07	1.46698e+07	2.03749e+07	2.29399e+07	1.50552e+07	2.05872e+07	2.40863e+07	2.54743e+07	2.51391e+07	2.86826e+07
Com_1085_neg	Xanthine	C5 H4 N4 O2	152.033	1.914	Full match	No results	Full match	3.38289e+08	5.0148e+08	3.72233e+08	1.85462e+08	3.3008e+08	3.2866e+08	3.76912e+07	9.12086e+07	4.0529e+07	6.57755e+07	2.4995e+07	8.4129e+07	1.1974e+08	1.17894e+08	1.36346e+08
Com_1883_neg	14,15-Dehydrocrepenynic acid	C18 H28 O2	276.208	12.915	No results	No results	Full match	1.98536e+08	1.58931e+08	2.02501e+08	1.95382e+08	2.15771e+08	1.93981e+08	9.683e+07	1.35381e+08	1.07411e+08	7.1086e+07	2.83642e+07	1.72481e+08	1.57367e+08	1.47867e+08	1.53597e+08
Com_17974_neg	3-Indoleacrylic acid	C11 H9 N O2	187.063	5.974	No results	No results	Full match	4.27128e+06	4.55517e+06	4.92701e+06	3.80818e+06	3.48473e+06	3.85458e+06	1.55746e+06	6.40976e+06	2.12273e+06	5.47404e+06	2.73436e+06	6.59403e+06	3.62651e+06	3.15976e+06	4.1759e+06
Com_9190_neg	all-cis-4,7,10,13,16-Docosapentaenoic acid	C22 H34 O2	330.255	14.586	Full match	No results	No results	1.75835e+07	1.94048e+07	1.61507e+07	2.17822e+07	1.68519e+07	2.34304e+07	5.67569e+06	2.0272e+07	5.13919e+06	1.10229e+07	4.3072e+06	7.79152e+06	1.59481e+07	1.24614e+07	1.52572e+07
Com_13533_neg	alpha-Asarone	C12 H16 O3	208.109	12.927	No results	No results	Full match	8.37358e+06	7.6818e+06	8.70257e+06	1.38645e+07	1.03696e+07	8.56381e+06	2.01791e+06	1.78063e+06	1.91411e+06	2.01596e+06	2.05536e+06	2.05151e+06	3.67144e+06	3.33041e+06	4.49149e+06
Com_8394_neg	4'-O-beta-Glucopyranosyl-5-O-methylvisamminol	C22 H28 O10	452.169	6.006	No results	No results	Full match	2.85485e+07	2.3894e+07	3.13801e+07	2.82626e+07	2.77564e+07	2.80467e+07	1.64599e+06	2.65416e+06	1.06827e+06	1.50534e+06	1.31102e+06	3.16682e+06	2.07588e+07	1.71526e+07	1.0322e+07
Com_3511_neg	LysoPE 18:1	C23 H46 N O7 P	479.3	14.279	No results	No results	Full match	8.1878e+07	7.64054e+07	8.60471e+07	9.05436e+07	9.42208e+07	7.57008e+07	2.05781e+07	4.98156e+07	2.08297e+07	2.99344e+07	2.51325e+07	3.18276e+07	5.57223e+07	5.23705e+07	5.93493e+07
Com_11004_neg	1,2,3,7-Tetramethoxyxanthone	C17 H16 O6	316.094	13.394	No results	No results	Full match	1.9252e+07	1.39862e+07	1.92138e+07	1.94142e+07	1.55732e+07	1.61739e+07	2.00516e+06	3.88134e+06	1.68229e+06	2.08357e+06	1.25336e+06	2.71194e+06	8.33945e+06	7.81024e+06	9.13854e+06
Com_11556_neg	Pimelic acid	C7 H12 O4	160.073	1.35	Full match	No results	No results	1.20521e+07	1.28249e+07	1.52421e+07	1.39336e+07	1.4895e+07	1.25098e+07	1.023e+07	1.02961e+07	9.75534e+06	1.01001e+07	9.65798e+06	1.51359e+07	1.59438e+07	1.01165e+07	1.04459e+07
Com_3984_neg	Schisantherin B	C28 H34 O9	514.222	11.672	No results	No results	Full match	2.80918e+07	3.28444e+07	8.91891e+07	3.43456e+07	2.74627e+07	2.80892e+07	1.78782e+06	1.71368e+06	2.5939e+06	1.7602e+06	2.40487e+06	1.29839e+06	2.92814e+07	5.1316e+07	5.41029e+07
Com_12788_neg	Lycoperodine	C12 H12 N2 O2	216.089	7.326	No results	No results	Full match	2.64945e+06	2.60228e+06	4.13824e+06	2.53398e+06	3.531e+06	4.34386e+06	2.89179e+06	1.19197e+07	4.96732e+06	4.60237e+06	7.95976e+06	6.99917e+06	5.04887e+06	5.03155e+06	5.83709e+06
Com_1356_neg	2-Oxoadipic acid	C6 H8 O5	160.037	1.212	No results	No results	Full match	2.54047e+08	3.05488e+08	3.67312e+08	3.06485e+08	3.45069e+08	3.17138e+08	8.43364e+07	1.12309e+08	5.86253e+07	7.41465e+07	7.91116e+07	8.17059e+07	1.69497e+08	1.78797e+08	2.01838e+08
Com_2959_neg	13,14-dihydro-15-keto-tetranor Prostaglandin E2	C16 H26 O5	280.167	11.679	Invalid mass	No results	No results	7.47966e+07	6.61905e+07	1.08346e+08	8.77845e+07	1.20384e+08	1.05989e+08	5.39223e+06	4.02738e+06	5.11664e+06	4.532e+06	4.61819e+06	3.92384e+06	3.55817e+07	5.20478e+07	5.58523e+07
Com_23639_neg	N', N''-Feruloyl, Caffeoylspermidine	C26 H33 N3 O6	483.238	8.109	No results	No results	Full match	2.34e+06	1.70601e+06	1.34393e+06	1.55512e+06	1.69334e+06	1.70963e+06	2.80073e+06	3.45881e+06	2.18422e+06	3.58976e+06	3.50211e+06	2.53741e+06	2.09876e+06	2.52457e+06	2.85454e+06
Com_16189_neg	Diosgenin Glucoside	C33 H52 O8	576.365	11.66	No results	No results	Full match	9.32272e+06	1.04032e+07	7.34095e+06	9.75429e+06	8.93413e+06	6.35966e+06	679441	642072	694304	649972	729480	486472	5.53106e+06	5.34151e+06	5.68154e+06
Com_15270_neg	beta-Acetoxyisovalerylalkannin	C23 H26 O8	430.165	9.887	No results	No results	Full match	5.91674e+06	6.33429e+06	7.31043e+06	1.02646e+07	1.05931e+07	7.59154e+06	1.11276e+06	1.11337e+06	1.12012e+06	909962	908481	1.11164e+06	2.73955e+06	3.59208e+06	3.22363e+06
Com_17419_neg	Senkyunolide I	C12 H16 O4	224.105	10.17	No results	No results	Full match	5.49591e+06	6.89873e+06	8.30478e+06	8.73106e+06	7.87866e+06	7.04357e+06	415812	434702	400648	399874	356317	434052	4.19104e+06	3.39323e+06	3.93472e+06
Com_10808_neg	Polyphyllin Vii	C51 H84 O22	1048.54	10.83	No results	No results	Full match	3.00923e+06	3.39676e+06	3.54295e+06	4.24807e+06	2.53306e+06	2.91893e+06	1.45146e+07	1.56696e+07	8.05421e+06	1.21867e+07	1.57239e+07	1.07241e+07	8.03184e+06	6.35839e+06	6.35904e+06
Com_9302_neg	Panaxydol	C17 H24 O2	260.177	13.107	No results	No results	Full match	9.95059e+06	2.13514e+07	2.04276e+07	1.96665e+07	1.00185e+07	2.45116e+07	3.83168e+06	4.94952e+06	3.20181e+06	3.14259e+06	3.40744e+06	2.97809e+06	9.84088e+06	1.03586e+07	1.12113e+07
Com_21015_neg	Demethylzeylasteral	C29 H36 O6	480.251	13.354	No results	No results	Full match	6.00033e+06	4.93067e+06	5.39471e+06	5.43066e+06	2.7936e+06	5.66846e+06	1.30233e+06	1.67398e+06	1.28584e+06	1.3997e+06	1.53568e+06	1.36431e+06	2.77876e+06	2.43138e+06	1.79943e+06
Com_22564_neg	N-Phenylacetylglycine	C10 H11 N O3	193.073	1.359	No results	No results	Full match	3.11103e+06	2.55955e+06	2.07907e+06	3.17982e+06	2.24423e+06	1.70214e+06	4.32917e+06	3.4099e+06	3.85582e+06	4.2742e+06	4.08709e+06	4.89347e+06	3.21179e+06	3.23911e+06	3.17422e+06
Com_5548_neg	Jasmonic acid	C12 H18 O3	228.136	12.38	Invalid mass	No results	No results	5.17059e+07	2.86071e+07	5.71803e+07	4.5328e+07	4.6202e+07	2.78153e+07	2.15595e+07	2.27238e+07	2.46666e+07	2.28647e+07	1.93453e+07	2.96966e+07	3.27617e+07	3.09456e+07	2.06189e+07
Com_13249_neg	Baohuoside	C27 H30 O10	514.185	8.691	No results	No results	Full match	1.55892e+07	1.40079e+07	1.1305e+07	5.5529e+06	1.27695e+07	1.33105e+07	1.96949e+06	1.56877e+06	1.76652e+06	2.12089e+06	2.33064e+06	1.46511e+06	6.329e+06	6.74489e+06	7.38202e+06
Com_13335_neg	1-Deoxynojirimycin	C6 H13 N O4	163.084	1.357	No results	No results	Full match	1.14623e+07	1.09918e+07	9.74466e+06	1.1367e+07	8.71686e+06	9.72853e+06	1.09816e+07	8.31921e+06	9.40714e+06	1.14001e+07	4.74586e+06	1.39397e+07	9.65999e+06	1.08869e+07	1.06765e+07
Com_6386_neg	Isoscopoletin	C10 H8 O4	192.042	12.849	No results	No results	Full match	2.49808e+07	2.39659e+07	2.15901e+07	2.72541e+07	4.19292e+07	2.48272e+07	6.90537e+06	5.65412e+06	7.09324e+06	6.57249e+06	6.33627e+06	7.36568e+06	1.8439e+07	1.72215e+07	1.64985e+07
Com_27864_neg	Phenylacetylglutamine	C13 H16 N2 O4	264.11	5.984	No results	No results	Full match	1.137e+06	1.17226e+06	1.44963e+06	1.65314e+06	889887	1.65517e+06	794184	2.14802e+06	697752	1.43761e+06	1.13093e+06	2.33217e+06	1.05033e+06	1.15436e+06	1.57386e+06
Com_26566_neg	3-[3-(beta-D-Glucopyranosyloxy)-2-methoxyphenyl]propanoic acid	C16 H22 O9	358.126	6.117	Full match	No results	Full match	2.47182e+06	2.42123e+06	1.62181e+06	3.20686e+06	2.23474e+06	1.76805e+06	1.90837e+06	1.60563e+06	2.70575e+06	1.63959e+06	2.32173e+06	3.14614e+06	1.62573e+06	1.57225e+06	1.82474e+06
Com_5900_neg	PolygalaxanthoneⅥ	C23 H26 O12	494.142	6.807	No results	No results	Full match	1.93661e+07	1.8848e+07	2.42343e+07	2.2476e+07	1.89304e+07	2.12764e+07	1.91185e+07	1.19239e+07	4.32451e+06	4.79141e+07	2.15483e+07	1.26267e+07	1.8468e+07	1.9201e+07	1.96192e+07
Com_18497_neg	Hydroxysafflor Yellow A	C27 H32 O16	612.171	8.543	No results	No results	Full match	4.91888e+06	3.3814e+06	6.00868e+06	4.88301e+06	7.29273e+06	6.99805e+06	453762	803419	513854	471955	686053	379302	3.21345e+06	3.64454e+06	3.75463e+06
Com_29236_neg	Dihydrodaidzein	C15 H12 O4	256.073	13.328	No results	No results	Full match	2.46337e+06	1.92344e+06	1.74599e+06	2.23982e+06	2.09029e+06	2.03409e+06	484609	599616	475068	501600	564881	496775	1.12031e+06	1.38108e+06	1.42879e+06
Com_18282_neg	Citrinin	C13 H14 O5	250.083	6.018	Full match	No results	No results	6.41314e+06	4.83614e+06	6.43874e+06	5.67543e+06	7.47179e+06	6.99901e+06	279462	454743	269800	402425	402901	498597	2.69849e+06	2.51791e+06	2.53443e+06
Com_5004_neg	Denin	C33 H56 O14	676.367	13.966	No results	No results	Full match	1.20871e+07	1.30069e+07	1.73076e+07	1.59021e+07	1.46384e+07	1.11107e+07	5.18696e+07	3.64724e+07	5.5406e+07	1.13793e+07	3.12699e+07	5.01026e+07	2.63771e+07	2.12075e+07	2.65641e+07
Com_2611_neg	Trolox	C14 H18 O4	250.12	10.793	Full match	No results	No results	9.0116e+07	1.00907e+08	1.05888e+08	1.31173e+08	1.39889e+08	1.36337e+08	2.7434e+06	3.16543e+06	2.50321e+06	2.4423e+06	2.21418e+06	7.16095e+06	6.26142e+07	5.61309e+07	6.13883e+07
Com_3342_neg	Ganoderic acid	C31 H42 O9	558.284	11.689	No results	No results	Full match	1.00464e+07	1.21962e+07	9.10778e+07	7.67697e+07	1.01178e+08	7.43287e+07	7.53051e+06	9.99976e+06	1.35941e+07	6.55416e+06	8.75372e+06	6.58337e+06	2.30768e+07	2.42628e+07	2.89668e+07
Com_7077_neg	tetranor-12(R)-HETE	C16 H26 O3	266.187	12.655	Full match	No results	No results	2.28726e+07	2.37682e+07	2.72745e+07	2.3408e+07	2.51124e+07	2.88912e+07	8.48305e+06	2.99779e+07	1.17982e+07	8.03665e+06	1.58014e+06	2.01246e+07	1.88651e+07	1.71808e+07	2.08018e+07
Com_117_neg	Ptaquiloside	C20 H30 O8	398.193	11.752	No results	No results	Full match	4.61445e+09	4.79469e+09	3.8371e+09	6.3817e+09	4.48753e+09	1.8463e+09	1.39911e+07	1.05894e+07	9.44203e+06	8.94725e+06	7.95639e+06	8.12705e+06	1.80167e+09	1.84482e+09	1.93395e+09
Com_7583_neg	14-Methylhexadecanoic Acid	C17 H34 O2	270.255	12.992	No results	No results	Full match	1.24001e+07	1.54707e+07	3.64532e+07	1.44186e+07	1.20443e+07	1.50331e+07	1.84171e+07	1.82781e+07	1.14555e+07	5.71889e+06	1.90324e+07	1.06432e+07	1.40156e+07	1.01154e+07	8.30025e+06
Com_5325_neg	Biopterin	C9 H11 N5 O3	237.084	1.21	Invalid mass	No results	No results	5.80723e+07	4.04899e+07	5.84818e+07	5.10858e+07	5.34378e+07	5.52096e+07	2.71575e+07	1.79635e+07	2.3945e+07	2.13968e+07	2.1155e+07	2.99497e+07	3.43325e+07	2.88261e+07	3.20313e+07
Com_12000_neg	Carnosic acid	C20 H28 O4	332.198	12.906	No results	No results	Full match	2.54668e+06	9.19801e+06	2.57885e+06	1.34511e+07	2.78039e+06	2.46562e+06	3.17196e+06	1.32759e+07	3.00881e+06	3.1689e+06	3.23084e+06	3.22479e+06	3.01536e+06	4.40837e+06	3.18248e+06
Com_8603_neg	Abscisic acid	C15 H20 O4	264.135	8.047	No results	No results	Full match	1.92571e+07	2.03659e+07	2.10111e+07	2.1325e+07	2.7045e+07	1.96414e+07	728723	857350	545125	793543	2.19273e+06	985890	8.12179e+06	8.90454e+06	8.56234e+06
Com_8745_neg	Curcumin	C21 H20 O6	368.127	6.016	No results	No results	Full match	2.88384e+07	1.35297e+07	2.5975e+07	1.99382e+07	2.64284e+07	2.37296e+07	557194	1.10499e+06	538896	803800	928189	995893	1.1104e+07	9.92003e+06	1.09361e+07
Com_113_neg	Pentadecanoic acid	C15 H30 O2	242.224	14.387	Full match	No results	Full match	2.96154e+09	2.82177e+09	3.01056e+09	3.13317e+09	3.23327e+09	3.30009e+09	1.97035e+09	5.23307e+09	2.00626e+09	1.57566e+09	1.19165e+09	2.20585e+09	2.69304e+09	2.81125e+09	2.92621e+09
Com_11274_neg	Corylifol A	C25 H26 O4	390.181	12.946	No results	No results	Full match	1.5217e+07	1.16425e+07	1.59581e+07	1.87261e+07	1.14127e+07	1.31554e+07	9.26317e+06	1.343e+07	8.00845e+06	1.42003e+07	8.43187e+06	1.0193e+07	1.09207e+07	1.0834e+07	1.03371e+07
Com_7366_neg	Linoleic acid	C18 H32 O2	280.239	14.177	No results	No results	Full match	2.23214e+07	3.70879e+07	2.71612e+07	3.10155e+07	2.13082e+07	1.68603e+07	1.4217e+07	1.58985e+07	2.24041e+07	1.06612e+07	1.16871e+07	2.29507e+07	2.49849e+07	2.32903e+07	2.35003e+07
Com_8456_neg	Columbin	C20 H22 O6	358.141	11.11	No results	No results	Full match	2.58665e+07	2.55608e+07	3.10082e+07	1.45028e+07	2.00113e+07	1.48406e+07	3.02225e+06	1.78626e+06	3.65151e+06	5.04892e+06	2.4601e+06	1.63919e+06	1.51451e+07	1.52898e+07	1.9694e+07
Com_1812_neg	Benzyl 6-O-beta-D-glucopyranosyl-beta-D-glucopyranoside	C19 H28 O11	432.162	8.096	Full match	No results	No results	2.07934e+08	2.0226e+08	1.91707e+08	1.6621e+08	2.28846e+08	1.9686e+08	9.69837e+06	9.04105e+06	4.26184e+06	1.02419e+07	1.01759e+07	9.15422e+06	9.5473e+07	9.13898e+07	9.02469e+07
Com_4095_neg	Tianshic acid	C18 H37 N O5	347.267	13.598	No results	No results	Full match	1.09869e+07	1.18548e+07	1.72606e+07	1.271e+07	1.74997e+07	1.86224e+07	4.25941e+07	6.38533e+07	1.50988e+07	5.24771e+07	2.50382e+07	6.23639e+07	2.35413e+07	2.49653e+07	2.78511e+07
Com_2324_neg	Yamogenin	C27 H42 O3	414.314	15.006	No results	No results	Full match	4.85292e+07	3.89452e+07	4.67381e+07	6.21961e+07	4.43379e+07	4.19203e+07	6.60776e+07	1.34426e+08	8.62791e+07	4.46869e+07	1.24313e+08	9.50397e+07	6.22519e+07	6.53325e+07	6.82794e+07
Com_9788_neg	Ciso-Cistanoside C	C30 H38 O15	638.221	9.504	No results	No results	Full match	1.70604e+07	1.48884e+07	2.11529e+07	2.03755e+07	2.20727e+07	1.86139e+07	292809	466558	303249	334777	472863	325897	7.71441e+06	9.37587e+06	1.04698e+07
Com_5107_neg	1,2,3,6,7-Pentamethoxyxanthone	C18 H18 O7	346.104	10.965	No results	No results	Full match	5.59172e+07	3.05677e+07	2.72664e+07	6.02491e+07	3.78805e+07	3.24134e+07	4.26543e+06	4.55802e+06	4.5197e+06	4.74005e+06	3.8556e+06	4.80606e+06	1.65079e+07	1.68503e+07	1.3412e+07
Com_8211_neg	(2S)-4-Oxo-2-phenyl-3,4-dihydro-2H-chromen-7-yl beta-D-glucopyranoside	C21 H22 O8	448.142	6.003	Invalid mass	No results	No results	2.14271e+07	2.15105e+07	2.19439e+07	2.32155e+07	2.89291e+07	1.97943e+07	1.0743e+06	2.16429e+06	1.1271e+06	1.24439e+06	1.05144e+06	1.76089e+06	1.23093e+07	9.61415e+06	9.0326e+06
Com_22756_neg	Androsin	C15 H20 O8	328.115	7.818	No results	No results	Full match	3.81224e+06	3.3378e+06	5.15044e+06	3.45521e+06	3.68381e+06	3.53811e+06	196553	198053	188604	217004	185228	224048	1.31008e+06	1.54108e+06	1.61518e+06
Com_5609_neg	Bergeninum	C14 H16 O9	328.079	1.226	No results	No results	Full match	4.45386e+07	3.5086e+07	3.49183e+07	3.6854e+07	4.00973e+07	3.99752e+07	3.46904e+07	2.52853e+07	2.68928e+07	4.08406e+07	4.01359e+07	4.3175e+07	3.77439e+07	4.02055e+07	4.91014e+07
Com_12272_neg	D-(-)-Salicin	C13 H18 O7	286.104	6.273	No results	No results	Full match	1.77257e+07	1.4045e+07	1.18896e+07	1.36808e+07	1.50113e+07	1.41449e+07	1.2066e+06	411085	780715	994589	592740	970733	7.6205e+06	5.79026e+06	5.14952e+06
Com_986_neg	Poricoic Acid B	C30 H44 O5	484.318	13.126	No results	No results	Full match	1.442e+08	1.13176e+08	6.00118e+08	1.6743e+08	4.24525e+08	4.4742e+08	2.54454e+07	4.18193e+07	1.1369e+07	4.36442e+07	2.64823e+07	1.28268e+07	1.68733e+08	1.66777e+08	1.74634e+08
Com_27092_neg	L-Tryptophan	C11 H12 N2 O2	204.09	7.144	No results	No results	Full match	2.35195e+06	3.10525e+06	2.65125e+06	2.15427e+06	2.13626e+06	2.22841e+06	934493	1.52725e+06	1.26446e+06	1.44685e+06	1.56168e+06	1.77615e+06	1.98867e+06	2.03603e+06	2.02153e+06
Com_2928_neg	Valepotriate +Na	C22 H30 O8	422.193	9.369	No results	No results	Full match	9.98369e+07	1.12007e+08	8.05404e+07	1.29598e+08	1.12157e+08	8.49027e+07	3.15872e+06	3.94739e+06	3.33396e+06	1.0206e+07	3.10327e+06	4.21538e+06	5.06809e+07	3.9718e+07	4.83389e+07
Com_22258_neg	6,7-Dimethoxy-4-Methylcoumarin	C12 H12 O4	220.073	6.013	No results	No results	Full match	4.64267e+06	3.90331e+06	4.54241e+06	4.00848e+06	4.52535e+06	4.95333e+06	443059	794694	642845	703264	643573	852026	1.97541e+06	2.23017e+06	2.59618e+06
Com_9255_neg	18-Nor-4,15-dihydroxyabieta-8,11,13-trien-7-one	C19 H26 O3	302.188	13.313	No results	No results	Full match	3.02887e+06	6.70111e+06	5.31247e+06	2.94606e+06	6.72323e+06	6.23717e+06	3.82277e+06	1.03974e+07	1.2871e+07	4.61298e+06	2.17094e+07	747949	3.60887e+06	4.22771e+06	4.1497e+06
Com_13033_neg	L-Hyoscyamine	C17 H23 N O3	289.167	13.428	No results	No results	Full match	1.4327e+06	1.54458e+06	1.53309e+06	1.41357e+06	1.30295e+06	1.30518e+06	4.84325e+06	6.13126e+06	3.45316e+06	1.41467e+07	9.95291e+06	3.56231e+06	3.23194e+06	4.04928e+06	4.32647e+06
Com_18621_neg	N-(2-Furoyl)glycine	C7 H7 N O4	169.037	9.221	No results	No results	Full match	6.70646e+06	6.52107e+06	5.29395e+06	5.5535e+06	4.66951e+06	5.15602e+06	3.10165e+06	5.9595e+06	4.51936e+06	3.75888e+06	4.07296e+06	5.01796e+06	4.10429e+06	4.36668e+06	4.7138e+06
Com_136_neg	9-HpOTrE	C18 H30 O4	310.214	12.114	No results	No results	Full match	5.10373e+09	4.41791e+09	4.87775e+09	4.90073e+09	4.90342e+09	4.43823e+09	1.10552e+09	1.93017e+09	1.15883e+09	1.48672e+09	1.05076e+09	1.77756e+09	2.77156e+09	2.73453e+09	2.87029e+09
Com_1628_neg	Ursolic acid	C30 H48 O3	456.359	14.661	Full match	No results	Full match	2.12868e+08	2.81944e+08	1.72172e+08	1.7374e+08	2.63722e+08	2.04243e+08	4.84553e+07	1.08441e+08	3.19231e+07	3.37938e+07	2.84229e+07	6.53626e+07	1.07358e+08	1.0866e+08	1.08109e+08
Com_6094_neg	3-O-p-coumaroyl quinic acid O-hexoside	C22 H28 O13	500.153	7.709	No results	No results	Full match	2.72193e+07	2.96685e+07	4.44204e+07	3.63649e+07	4.48797e+07	4.45994e+07	445833	606059	353941	484141	574922	686682	1.68061e+07	1.63949e+07	1.7492e+07
Com_5957_neg	18-β-Glycyrrhetinic acid	C30 H46 O4	470.339	13.402	Full match	No results	Full match	5.23532e+06	2.3643e+07	7.99655e+06	4.71232e+06	3.0574e+07	4.73126e+07	3.23779e+06	2.1258e+07	3.24652e+06	4.15652e+06	9.35372e+06	4.80568e+06	1.04882e+07	1.1955e+07	1.41778e+07
Com_2362_neg	(-)-Norepinephrine N-hexoside	C14 H21 N O8	331.126	5.053	No results	No results	Full match	3.41805e+07	2.16079e+07	1.39077e+07	1.81434e+07	1.76361e+07	2.79955e+07	1.48154e+08	1.10141e+08	1.48013e+08	1.01535e+08	7.74239e+07	1.65303e+08	5.37355e+07	6.3825e+07	8.08506e+07
Com_3141_neg	Heptamethoxyflavone	C22 H24 O9	432.144	7.446	No results	No results	Full match	6.55335e+07	6.20137e+07	1.16913e+08	1.16575e+08	6.30905e+07	6.78865e+07	1.99912e+06	542438	508760	1.94849e+06	1.14401e+06	703364	3.91767e+07	2.58109e+07	2.1299e+07
Com_2389_neg	Gomisin D	C28 H34 O10	530.217	10.537	No results	No results	Full match	1.57411e+08	1.39433e+08	1.52738e+08	1.66416e+08	1.54696e+08	1.39107e+08	6.98994e+06	8.46319e+06	6.50758e+06	1.10359e+07	9.25772e+06	9.06526e+06	7.34592e+07	8.62935e+07	7.95764e+07
Com_8353_neg	GOMISIN N	C23 H28 O6	400.188	12.413	No results	No results	Full match	1.7854e+07	2.04733e+07	1.60538e+07	2.991e+07	1.85188e+07	1.4111e+07	6.04314e+06	6.32264e+06	5.91206e+06	6.32426e+06	6.80467e+06	6.18903e+06	7.49858e+06	9.16765e+06	8.19549e+06
Com_15586_neg	Shikonin	C16 H16 O5	288.1	13.331	No results	No results	Full match	7.74353e+06	7.75322e+06	6.95552e+06	9.57104e+06	1.01934e+07	6.75453e+06	3.13525e+06	3.59153e+06	3.03087e+06	2.94898e+06	4.27468e+06	3.44927e+06	4.39307e+06	4.28729e+06	5.46738e+06
Com_18858_neg	Melittoside	C21 H32 O15	524.173	8.747	No results	No results	Full match	2.90855e+06	3.73836e+06	4.91606e+06	3.85391e+06	6.99349e+06	5.01222e+06	145298	163977	163867	165825	155275	167047	1.724e+06	2.53305e+06	2.46701e+06
Com_1584_neg	Siamenoside I	C54 H92 O24	1124.6	11.604	No results	Full match	Full match	1.30631e+08	2.34591e+08	2.65654e+08	2.43806e+08	2.4598e+08	2.58764e+08	2.03914e+08	1.948e+08	2.48507e+08	2.28293e+08	2.45771e+08	2.37843e+08	1.93523e+08	2.11717e+08	2.6701e+08
Com_1169_neg	pterosin G	C14 H18 O3	234.125	11.408	No results	No results	Full match	3.83041e+08	3.90388e+08	3.85673e+08	4.29718e+08	3.98727e+08	4.25798e+08	8.08239e+06	7.24369e+06	6.01863e+06	9.21001e+06	4.57951e+06	1.82928e+07	2.02487e+08	1.87593e+08	1.94289e+08
Com_5615_neg	(3R)-4,4-Dimethyl-2-oxotetrahydro-3-furanyl beta-D-glucopyranoside	C12 H20 O8	146.056	11.222	Invalid mass	No results	No results	4.74899e+07	4.24282e+07	5.44201e+07	3.8839e+07	5.03205e+07	4.32106e+07	992945	548244	872508	673439	882717	1.14898e+06	1.88967e+07	1.85572e+07	1.87993e+07
Com_20489_neg	Homovanilloyl quinic acid	C16 H20 O9	356.111	2.393	No results	No results	Full match	4.4631e+06	5.4722e+06	5.89361e+06	5.6255e+06	5.87169e+06	5.84832e+06	823830	528026	321062	996550	728498	998545	2.67609e+06	3.52494e+06	3.93363e+06
Com_1637_neg	(+/-)-Cannabichromeorcin	C17 H22 O2	258.161	13.678	Full match	No results	No results	1.91438e+08	2.09942e+08	2.31388e+08	2.6637e+08	2.21591e+08	2.43806e+08	1.99015e+08	1.05722e+08	2.4623e+08	1.57718e+08	2.1999e+08	1.05327e+08	1.96683e+08	2.17893e+08	2.10532e+08
Com_540_neg	Eugenol	C10 H12 O2	164.083	9.744	Full match	No results	Full match	1.06813e+09	1.0539e+09	1.3008e+09	9.23077e+08	8.40355e+08	6.67833e+08	1.33358e+07	1.8336e+07	1.13054e+07	1.81521e+07	9.96874e+06	2.75698e+07	4.28357e+08	4.21057e+08	4.1189e+08
Com_5223_neg	Fraxinellone	C14 H16 O3	232.109	10.684	No results	No results	Full match	3.35636e+07	3.49598e+07	2.84665e+07	3.3382e+07	5.54387e+07	5.11309e+07	4.1151e+06	3.75977e+06	4.15687e+06	3.52052e+06	3.33589e+06	2.50355e+06	2.08254e+07	1.59739e+07	2.46038e+07
Com_4842_neg	N-Acetylneuraminic acid	C11 H19 N O9	309.105	1.289	No results	No results	Full match	2.06473e+07	2.97936e+07	2.54795e+07	2.24758e+07	2.98281e+07	3.78267e+07	3.80711e+07	5.13685e+07	1.2549e+07	3.67239e+07	1.08351e+07	5.33132e+07	2.0406e+07	1.81477e+07	1.96382e+07
Com_17366_neg	CARNOSOL	C20 H26 O4	330.183	13.992	No results	No results	Full match	3.59908e+06	4.98355e+06	3.96343e+06	4.68786e+06	4.66553e+06	3.8947e+06	4.9202e+06	6.87441e+06	4.17219e+06	5.06134e+06	2.86547e+06	6.34497e+06	3.76752e+06	3.96039e+06	4.84255e+06
Com_19544_neg	3-O-β-D-Glucopyranosylandrographolide	C26 H40 O10	512.258	10.843	Invalid mass	No results	No results	1.8939e+06	1.70354e+06	7.29118e+06	3.51077e+06	3.15695e+06	4.27503e+06	1.06612e+06	1.24611e+06	2.0229e+06	549879	1.31494e+06	1.31319e+06	1.32751e+06	1.24058e+06	1.16704e+06
Com_15208_neg	lactucopicrin	C23 H22 O7	410.136	11.6	No results	No results	Full match	3.93243e+06	3.48148e+06	1.19275e+07	2.64074e+06	3.24615e+06	1.04538e+07	1.30624e+06	1.27451e+06	1.42811e+06	1.27088e+06	1.41253e+06	892659	3.51503e+06	3.8241e+06	3.44845e+06
Com_1467_neg	Methyl arachidonate	C21 H34 O2	318.257	14.621	No results	No results	Full match	2.68256e+08	2.77791e+08	2.64304e+08	2.98661e+08	3.08984e+08	3.0266e+08	1.54632e+08	1.99912e+08	1.44534e+08	1.01858e+08	1.34913e+08	1.22043e+08	2.2485e+08	2.29384e+08	2.36808e+08
Com_18800_neg	Mycophenolic acid	C17 H20 O6	320.125	7.276	Full match	No results	No results	5.12515e+06	4.9712e+06	7.07302e+06	5.82244e+06	7.04292e+06	7.09811e+06	242816	223679	222238	247661	210357	266641	2.50413e+06	3.02168e+06	2.79723e+06
Com_27854_neg	L-Arginine	C6 H14 N4 O2	174.104	8.974	No results	Invalid mass	No results	2.98074e+06	2.83701e+06	2.06548e+06	2.33455e+06	1.71393e+06	1.5111e+06	355965	427649	367656	433376	331948	414539	1.06124e+06	1.16656e+06	1.27291e+06
Com_2881_neg	Verbenalin	C17 H24 O10	434.142	7.446	No results	Invalid mass	No results	1.08046e+08	8.6483e+07	1.31616e+08	1.31932e+08	8.13843e+07	1.14763e+08	3.03818e+06	584912	713768	2.84221e+06	1.70531e+06	776755	5.42205e+07	3.62047e+07	3.40917e+07
Com_9510_neg	Irisflorentin	C20 H18 O8	386.1	6.439	No results	No results	Full match	2.49029e+06	2.56061e+06	5.3745e+06	4.95499e+06	3.99029e+06	7.36396e+06	4.21407e+06	1.91858e+07	1.67851e+06	1.48971e+07	165384	7.97786e+06	5.78066e+06	5.18847e+06	5.55761e+06
Com_393_neg	2,3-Diaminopropionic acid	C3 H8 N2 O2	104.058	1.187	Full match	No results	No results	2.03123e+09	1.71562e+09	1.61803e+09	1.80638e+09	1.55691e+09	1.51198e+09	6.09537e+08	8.20212e+08	6.35866e+08	5.79833e+08	5.98223e+08	8.63285e+08	1.02839e+09	1.03627e+09	1.13176e+09
Com_17476_neg	Pantothenate	C9 H17 N O5	219.11	1.358	No results	No results	Full match	4.16686e+06	3.77182e+06	3.02472e+06	4.41833e+06	3.35108e+06	3.93956e+06	7.54982e+06	5.94667e+06	6.7119e+06	7.45396e+06	7.12764e+06	8.53392e+06	5.60117e+06	5.64882e+06	5.53565e+06
Com_6801_neg	(+)-Piperitol	C20 H20 O6	356.126	11.151	No results	No results	Full match	8.97541e+06	5.45583e+06	4.30025e+07	4.29451e+06	7.1827e+06	3.89375e+06	1.27126e+06	1.90681e+06	1.03405e+06	1.42034e+06	836564	1.66065e+06	9.69093e+06	6.32327e+06	7.67383e+06
Com_10631_neg	Syringin	C17 H24 O9	372.141	7.717	No results	No results	Full match	1.89193e+07	1.56876e+07	1.50009e+07	2.05841e+07	1.77248e+07	1.51568e+07	925416	1.24003e+06	1.51372e+06	1.20086e+06	1.74447e+06	2.12985e+06	7.83358e+06	8.64796e+06	8.33262e+06
Com_6381_neg	Dihydroxyacetone phosphate	C3 H7 O6 P	169.998	1.286	No results	No results	Full match	4.17701e+07	2.22855e+07	3.30872e+07	4.23154e+07	4.19966e+07	3.77023e+07	1.67472e+07	2.51193e+07	1.73802e+07	2.19252e+07	1.74872e+07	3.02137e+07	2.12475e+07	2.73642e+07	3.03286e+07
Com_15638_neg	N-Sinapoylputrescine	C15 H22 N2 O4	294.157	6.216	No results	No results	Full match	3.2413e+06	8.50415e+06	4.21436e+06	3.04276e+06	3.3696e+06	2.87694e+06	4.52912e+06	8.40641e+06	4.83136e+06	5.04736e+06	3.8755e+06	5.21765e+06	3.71799e+06	3.89382e+06	4.15981e+06
Com_2927_neg	Butylphthalide	C12 H14 O2	190.099	8.077	No results	No results	Full match	1.36518e+08	1.23528e+08	9.75424e+07	1.29619e+08	1.21001e+08	1.04862e+08	2.04073e+06	1.40309e+06	823937	1.88028e+06	1.40851e+06	1.70914e+06	5.32435e+07	5.82346e+07	6.11043e+07
Com_34364_neg	L-Dihydroorotic acid	C5 H6 N2 O4	158.033	1.953	No results	No results	Full match	202122	377720	290534	276721	210503	374583	285767	239670	230088	374996	351739	238694	344933	335479	269632
Com_2970_neg	delta-Tridecalactone	C13 H24 O2	212.177	13.45	No results	No results	Full match	4.42002e+07	4.34006e+07	5.49637e+07	4.40177e+07	4.22946e+07	4.81325e+07	2.60681e+07	9.93646e+07	3.77229e+07	2.7666e+07	1.72047e+07	4.44406e+07	4.11994e+07	4.26635e+07	4.47212e+07
Com_32265_neg	Liensinine	C37 H42 N2 O6	610.305	15.515	No results	No results	Full match	428495	619632	466325	258194	353284	1.25145e+06	902536	589856	726603	522558	926465	909213	552438	733475	599807
Com_22399_neg	LysoPE 14:0	C19 H40 N O7 P	425.253	14.188	No results	No results	Full match	2.21131e+06	2.55075e+06	4.29409e+06	3.83598e+06	2.29483e+06	3.95905e+06	1.74108e+06	3.97252e+06	2.37324e+06	1.95192e+06	3.63198e+06	4.16461e+06	2.89777e+06	3.10872e+06	2.03931e+06
Com_6382_neg	Estriol	C18 H24 O3	288.172	12.897	Full match	No results	No results	3.20136e+07	3.38561e+07	3.83023e+07	3.66873e+07	4.19883e+07	4.20798e+07	1.11357e+07	8.90965e+06	1.0632e+07	1.24368e+07	1.54209e+07	1.20485e+07	2.45519e+07	2.31029e+07	2.59719e+07
